# Supplementary material for: Detectable Lipidomes and Metabolomes by Different Plasma Exosome Isolation Methods in Healthy Controls and Patients with Advanced Prostate and Lung Cancer
Source: Int J Mol Sci. 2023 Jan 17;24(3):1830. doi: 10.3390/ijms24031830 (PMC9916336; doi:10.3390/ijms24031830)
Supplement: Supplementary file 1 [file ijms-24-01830-s001.zip]

Archive with 11 entries (11 files):
- SuppFigure1.pdf
- SuppFigure2.pdf
- SuppFigure3.pdf
- SuppFigure4.pdf
- SuppFigure5.pdf
- SuppFigure6.pdf
- SuppFigure7.pdf
- SuppFigure8.pdf
- SuppFigure9.pdf
- SupplementalData_final.xlsx
- SupplementalTables_final.xlsx
