# Supplementary material for: Detectable Lipidomes and Metabolomes by Different Plasma Exosome Isolation Methods in Healthy Controls and Patients with Advanced Prostate and Lung Cancer
Source: Int J Mol Sci. 2023 Jan 17;24(3):1830. doi: 10.3390/ijms24031830 (PMC9916336; doi:10.3390/ijms24031830)
Supplement: Supplementary file 1 [file ijms-24-01830-s001.zip › SupplementalData_final.xlsx]

## Sheet: Clinical Information
Supplementary Data S1: Sample collection information for plasma that underwent exosome extraction using 3 plasma exosome extraction kits.
Tissue Type	Tissue Type2	Prep Type	Quantity (mL)	Quantity	unit	Hemolysis, mg/dL	Lab_Patient_ID	Extraction Date	Group	Match Group	Exosome Kit
Blood	PPPe	EDTA	9	0.5	mL	0	1	2021-05-03	Lung Cancer	0	SBI SmartSEC
Blood	PPPe	EDTA	9	0.5	mL	0	1	2021-05-04	Lung Cancer	0	Takara Capturem
Blood	PPPe	EDTA	9	0.5	mL	0	1	2021-05-05	Lung Cancer	0	Wako
Blood	PPPe	EDTA	10	0.5	mL	25	2	2021-05-03	Control	1	SBI SmartSEC
Blood	PPPe	EDTA	10	0.5	mL	25	2	2021-05-04	Control	1	Takara Capturem
Blood	PPPe	EDTA	10	0.5	mL	25	2	2021-05-05	Control	1	Wako
Blood	PPPe	EDTA	8	0.5	mL	50	3	2021-05-03	Prostate Cancer	2	SBI SmartSEC
Blood	PPPe	EDTA	8	0.5	mL	50	3	2021-05-04	Prostate Cancer	2	Takara Capturem
Blood	PPPe	EDTA	8	0.5	mL	50	3	2021-05-05	Prostate Cancer	2	Wako
Blood	PPPe	EDTA	8	0.5	mL	100	4	2021-05-03	Lung Cancer	3	SBI SmartSEC
Blood	PPPe	EDTA	8	0.5	mL	100	4	2021-05-04	Lung Cancer	3	Takara Capturem
Blood	PPPe	EDTA	8	0.5	mL	100	4	2021-05-05	Lung Cancer	3	Wako
Blood	PPPe	EDTA	5	0.5	mL	0	5	2021-05-03	Control	4	SBI SmartSEC
Blood	PPPe	EDTA	5	0.5	mL	0	5	2021-05-04	Control	4	Takara Capturem
Blood	PPPe	EDTA	5	0.5	mL	0	5	2021-05-05	Control	4	Wako
Blood	PPPe	EDTA	7	0.5	mL	0	6	2021-05-03	Lung Cancer	3	SBI SmartSEC
Blood	PPPe	EDTA	7	0.5	mL	0	6	2021-05-04	Lung Cancer	3	Takara Capturem
Blood	PPPe	EDTA	7	0.5	mL	0	6	2021-05-05	Lung Cancer	3	Wako
Blood	PPPe	EDTA	8	0.5	mL	25	7	2021-05-03	Prostate Cancer	1	SBI SmartSEC
Blood	PPPe	EDTA	8	0.5	mL	25	7	2021-05-04	Prostate Cancer	1	Takara Capturem
Blood	PPPe	EDTA	8	0.5	mL	25	7	2021-05-05	Prostate Cancer	1	Wako
Blood	PPPe	EDTA	10	0.5	mL	50	8	2021-05-03	Control	5	SBI SmartSEC
Blood	PPPe	EDTA	10	0.5	mL	50	8	2021-05-04	Control	5	Takara Capturem
Blood	PPPe	EDTA	10	0.5	mL	50	8	2021-05-05	Control	5	Wako
Blood	PPPe	EDTA	8	0.5	mL	0	9	2021-05-03	Lung Cancer	4	SBI SmartSEC
Blood	PPPe	EDTA	8	0.5	mL	0	9	2021-05-04	Lung Cancer	4	Takara Capturem
Blood	PPPe	EDTA	8	0.5	mL	0	9	2021-05-05	Lung Cancer	4	Wako
Blood	PPPe	EDTA	8	0.5	mL	50	10	2021-05-03	Prostate Cancer	Trial/NA	SBI SmartSEC
Blood	PPPe	EDTA	8	0.5	mL	50	10	2021-05-04	Prostate Cancer	Trial/NA	Takara Capturem
Blood	PPPe	EDTA	8	0.5	mL	50	10	2021-05-05	Prostate Cancer	Trial/NA	Wako
Blood	PPPe	EDTA	10	0.5	mL	25	11	2021-05-03	Control	3	SBI SmartSEC
Blood	PPPe	EDTA	10	0.5	mL	25	11	2021-05-04	Control	3	Takara Capturem
Blood	PPPe	EDTA	10	0.5	mL	25	11	2021-05-05	Control	3	Wako
Blood	PPPe	EDTA	9	0.5	mL	25	12	2021-05-03	Prostate Cancer	1	SBI SmartSEC
Blood	PPPe	EDTA	9	0.5	mL	25	12	2021-05-04	Prostate Cancer	1	Takara Capturem
Blood	PPPe	EDTA	9	0.5	mL	25	12	2021-05-05	Prostate Cancer	1	Wako
Blood	PPPe	EDTA	7	0.5	mL	0	13	2021-05-03	Lung Cancer	1	SBI SmartSEC
Blood	PPPe	EDTA	7	0.5	mL	0	13	2021-05-04	Lung Cancer	1	Takara Capturem
Blood	PPPe	EDTA	7	0.5	mL	0	13	2021-05-05	Lung Cancer	1	Wako
Blood	PPPe	EDTA	10	0.5	mL	25	14	2021-05-03	Control	2	SBI SmartSEC
Blood	PPPe	EDTA	10	0.5	mL	25	14	2021-05-04	Control	2	Takara Capturem
Blood	PPPe	EDTA	10	0.5	mL	25	14	2021-05-05	Control	2	Wako
Blood	PPPe	EDTA	8	0.5	mL	0	15	2021-05-03	Prostate Cancer	5	SBI SmartSEC
Blood	PPPe	EDTA	8	0.5	mL	0	15	2021-05-04	Prostate Cancer	5	Takara Capturem
Blood	PPPe	EDTA	8	0.5	mL	0	15	2021-05-05	Prostate Cancer	5	Wako
Blood	PPPe	EDTA	10	0.5	mL	0	16	2021-05-20	Lung Cancer	0	SBI SmartSEC
Blood	PPPe	EDTA	10	0.5	mL	0	16	2021-05-25	Lung Cancer	0	Takara Capturem
Blood	PPPe	EDTA	10	0.5	mL	0	16	2021-05-26	Lung Cancer	0	Wako
Blood	PPPe	EDTA	10	0.5	mL	0	17	2021-05-20	Lung Cancer	0	SBI SmartSEC
Blood	PPPe	EDTA	10	0.5	mL	0	17	2021-05-25	Lung Cancer	0	Takara Capturem
Blood	PPPe	EDTA	10	0.5	mL	0	17	2021-05-26	Lung Cancer	0	Wako
Blood	PPPe	EDTA	9	0.5	mL	50	18	2021-05-20	Lung Cancer	0	SBI SmartSEC
Blood	PPPe	EDTA	9	0.5	mL	50	18	2021-05-25	Lung Cancer	0	Takara Capturem
Blood	PPPe	EDTA	9	0.5	mL	50	18	2021-05-25	Lung Cancer	0	Wako
Blood	PPPe	EDTA	7	0.5	mL	25	19	2021-05-20	Lung Cancer	0	SBI SmartSEC
Blood	PPPe	EDTA	7	0.5	mL	25	19	2021-05-25	Lung Cancer	0	Takara Capturem
Blood	PPPe	EDTA	7	0.5	mL	25	19	2021-05-25	Lung Cancer	0	Wako
Blood	PPPe	EDTA	10	0.5	mL	50	20	2021-05-20	Prostate Cancer	0	SBI SmartSEC
Blood	PPPe	EDTA	10	0.5	mL	50	20	2021-05-25	Prostate Cancer	0	Takara Capturem
Blood	PPPe	EDTA	10	0.5	mL	50	20	2021-05-25	Prostate Cancer	0	Wako
Blood	PPPe	EDTA	9	0.5	mL	25	21	2021-05-20	Prostate Cancer	0	SBI SmartSEC
Blood	PPPe	EDTA	9	0.5	mL	25	21	2021-05-25	Prostate Cancer	0	Takara Capturem
Blood	PPPe	EDTA	9	0.5	mL	25	21	2021-05-25	Prostate Cancer	0	Wako
Blood	PPPe	EDTA	9	0.5	mL	100	22	2021-05-20	Prostate Cancer	0	SBI SmartSEC
Blood	PPPe	EDTA	9	0.5	mL	100	22	2021-05-25	Prostate Cancer	0	Takara Capturem
Blood	PPPe	EDTA	9	0.5	mL	100	22	2021-05-25	Prostate Cancer	0	Wako
Blood	PPPe	EDTA	10	0.5	mL	25	23	2021-05-20	Prostate Cancer	0	SBI SmartSEC
Blood	PPPe	EDTA	10	0.5	mL	25	23	2021-05-25	Prostate Cancer	0	Takara Capturem
Blood	PPPe	EDTA	10	0.5	mL	25	23	2021-05-25	Prostate Cancer	0	Wako
Blood	PPPe	EDTA	7	0.5	mL	100	24	2021-05-20	Lung Cancer	6	SBI SmartSEC
Blood	PPPe	EDTA	7	0.5	mL	100	24	2021-05-25	Lung Cancer	6	Takara Capturem
Blood	PPPe	EDTA	7	0.5	mL	100	24	2021-05-26	Lung Cancer	6	Wako
Blood	PPPe	EDTA	8	0.5	mL	25	25	2021-05-20	Lung Cancer	6	SBI SmartSEC
Blood	PPPe	EDTA	8	0.5	mL	25	25	2021-05-25	Lung Cancer	6	Takara Capturem
Blood	PPPe	EDTA	8	0.5	mL	25	25	2021-05-26	Lung Cancer	6	Wako
Blood	PPPe	EDTA	5	0.5	mL	0	26	2021-05-20	Control	6	SBI SmartSEC
Blood	PPPe	EDTA	5	0.5	mL	0	26	2021-05-25	Control	6	Takara Capturem
Blood	PPPe	EDTA	5	0.5	mL	0	26	2021-05-25	Control	6	Wako
Blood	PPPe	EDTA	9	0.5	mL	100	27	2021-05-20	Lung Cancer	7	SBI SmartSEC
Blood	PPPe	EDTA	9	0.5	mL	100	27	2021-05-25	Lung Cancer	7	Takara Capturem
Blood	PPPe	EDTA	9	0.5	mL	100	27	2021-05-25	Lung Cancer	7	Wako
Blood	PPPe	EDTA	8	0.5	mL	50	28	2021-05-20	Prostate Cancer	7	SBI SmartSEC
Blood	PPPe	EDTA	8	0.5	mL	50	28	2021-05-25	Prostate Cancer	7	Takara Capturem
Blood	PPPe	EDTA	8	0.5	mL	50	28	2021-05-25	Prostate Cancer	7	Wako
Blood	PPPe	EDTA	9	0.5	mL	25	29	2021-05-20	Control	7	SBI SmartSEC
Blood	PPPe	EDTA	9	0.5	mL	25	29	2021-05-25	Control	7	Takara Capturem
Blood	PPPe	EDTA	9	0.5	mL	25	29	2021-05-25	Control	7	Wako
Blood	PPPe	EDTA	10	0.5	mL	0	30	2021-05-20	Lung Cancer	8	SBI SmartSEC
Blood	PPPe	EDTA	10	0.5	mL	0	30	2021-05-25	Lung Cancer	8	Takara Capturem
Blood	PPPe	EDTA	10	0.5	mL	0	30	2021-05-25	Lung Cancer	8	Wako
Blood	PPPe	EDTA	10	0.5	mL	50	31	2021-05-20	Control	8	SBI SmartSEC
Blood	PPPe	EDTA	10	0.5	mL	50	31	2021-05-25	Control	8	Takara Capturem
Blood	PPPe	EDTA	10	0.5	mL	50	31	2021-05-25	Control	8	Wako
Blood	PPPe	EDTA	10	0.5	mL	25	32	2021-05-20	Prostate Cancer	9	SBI SmartSEC
Blood	PPPe	EDTA	10	0.5	mL	25	32	2021-05-25	Prostate Cancer	9	Takara Capturem
Blood	PPPe	EDTA	10	0.5	mL	25	32	2021-05-25	Prostate Cancer	9	Wako
Blood	PPPe	EDTA	10	0.5	mL	25	33	2021-05-20	Control	9	SBI SmartSEC
Blood	PPPe	EDTA	10	0.5	mL	25	33	2021-05-25	Control	9	Takara Capturem
Blood	PPPe	EDTA	10	0.5	mL	25	33	2021-05-25	Control	9	Wako
Blood	PPPe	EDTA	9	0.5	mL	50	34	2021-05-20	Lung Cancer	10	SBI SmartSEC
Blood	PPPe	EDTA	9	0.5	mL	50	34	2021-05-25	Lung Cancer	10	Takara Capturem
Blood	PPPe	EDTA	9	0.5	mL	50	34	2021-05-25	Lung Cancer	10	Wako
Blood	PPPe	EDTA	10	0.5	mL	50	35	2021-05-20	Control	10	SBI SmartSEC
Blood	PPPe	EDTA	10	0.5	mL	50	35	2021-05-25	Control	10	Takara Capturem
Blood	PPPe	EDTA	10	0.5	mL	50	35	2021-05-25	Control	10	Wako

## Sheet: SEC Lipids
Supplementary Data S2: Lipids identified per patient from exosomes extracted using the size exclusion chromatography plasma exosome extraction method.
LipidIon	CalcMz	IonFormula	Base RT	Patient 1	Patient 2	Patient 3	Patient 4	Patient 5	Patient 6	Patient 7	Patient 8	Patient 9	Patient 11	Patient 12	Patient 13	Patient 14	Patient 15	Patient 16	Patient 17	Patient 18	Patient 19	Patient 20	Patient 21	Patient 22	Patient 23	Patient 24	Patient 25	Patient 26	Patient 27	Patient 28	Patient 29	Patient 30	Patient 31	Patient 32	Patient 33	Patient 34	Patient 35
AcCa(10:0)+H	316.248	C17 H34 O4 N1	1.701	17.6285	18.1149	17.2039	18.121	15.7228	17.7657	18.6066	15.9143	16.3425	17.8639	23.6414	17.7744	17.3672	19.2402	17.488	17.8246	19.8313	17.5993	16.8775	18.1628	17.2178	18.0026	18.2873	17.7214	17.9944	17.7619	20.8086	17.0294	16.1373	18.0686	17.6515	18.4157	14.6257	14.7686
AcCa(10:1)+H	314.233	C17 H32 O4 N1	1.112	18.8423	19.7319	18.3536	19.1588	17.8041	18.9805	19.2061	17.7092	16.4575	18.7873	24.438	18.3963	18.7422	19.9108	18.039	17.1292	21.1911	18.6023	16.8757	21.5277	16.3429	18.9156	19.0175	16.8075	18.762	18.4817	22.096	15.989	16.5127	18.5155	17.176	18.5151	15.8618	16.9041
AcCa(10:2)+H	312.217	C17 H30 O4 N1	0.613	16.8018	19.0497	15.6042		16.2597	16.0503	15.9686	17.1601	16.7828	19.2781	22.5469	15.9841	16.391	20.4368	16.3815	18.4364	19.0448	17.0461		25.0454		20.1425	16.8482	16.5168	19.3904	16.026	17.4859	16.3131	16.2375	15.2259			16.1158	15.7469
AcCa(16:0)+H	400.342	C23 H46 O4 N1	6.551	17.3246	17.3956	16.8744	16.2646	17.0953	17.975	17.3707	16.8253	17.0292	16.2549	18.7828	17.8114	17.5544	17.4559	19.3561	17.5118	18.3625	17.8997	18.0617	19.7618	19.1811	18.2876	18.4188	19.1103	18.1749	19.6288	18.9151	17.3886	18.668	18.5766	17.0292	17.6059	19.5831	18.3004
AcCa(24:0)+H	512.467	C31 H62 O4 N1	10.269	16.4856	17.742	15.9999	17.2436	16.4534	16.5098	15.6895	15.9462	16.6702	16.3633	17.9519	16.6242	17.0765	16.3406	17.3351	16.6435	16.7916	16.0526	16.2171	17.4463	15.7818	16.0662	16.6811	16.1541	15.8616	16.6201	16.3966	15.7651	16.5482	16.6951	16.3189	16.4466	16.9713	16.1202
AcCa(8:0)+H	288.217	C15 H30 O4 N1	0.735	20.6323	22.1729	20.3018	21.2286	19.6518	21.3445	21.5845	19.4263	19.7006	20.8641	26.3899	20.5957	21.0744	22.0093	20.6893	20.0535	23.2035	20.547	18.5496	23.9789	18.5155	21.6156	20.723	19.6703	20.8937	20.2168	24.5294	17.9594	18.098	20.8757	18.7173	19.5715	18.5361	15.5367
Cer(d14:0/21:1)+HCOO	596.526	C36 H70 O5 N1	14.513	16.2983	15.8378	16.2463	17.2751	16.1006	16.3599	16.6373	16.0486	16.5984	15.7151	16.9363	16.2729	15.9395	17.0264	16.8092	15.9405	17.3784	15.99	16.5542	15.0096	16.2409	16.4318	17.0808	16.5439	16.3839	16.1205	15.8612	15.8994	16.2927	15.6433	16.4693	15.3961	16.4492	16.0809
Cer(d14:0/23:1)+HCOO	624.557	C38 H74 O5 N1	16.008	15.7815	15.3687	16.0289	16.6078	16.1318	16.0463	16.6089	16.4106	16.3077	15.5138	16.0963	15.6462	16.4613	16.183	15.8463	16.2979	16.4454	16.3686	16.7256	14.3643	16.862	15.7278	16.4434	16.0585	15.8639	16.0683	15.87	15.3563	15.9577	15.6556	16.7976	14.8402	16.0112	15.5581
Cer(d15:0/25:1)+HCOO	666.604	C41 H80 O5 N1	17.43	15.5977	15.1242	15.8755	15.5818	14.7148	15.0964	16.2298	15.5989	13.1909	15.4203	15.3696	16.0915	16.6644	14.9537	14.5201	14.6494	14.0421	15.0574	15.828	15.1975	16.2466	15.1586	15.7429	16.2115	15.2579	15.0277	14.9629	15.0036	15.6032	15.4228	16.1866	13.3489	15.7805	15.5639
Cer(d16:0/23:0)+HCOO	654.604	C40 H80 O5 N1	17.957	15.7294	15.4854	17.018	15.4502	15.8855	16.1354	17.0034	16.3592	15.0364	15.829	15.238	16.3746	16.6157	15.1867	11.5739	13.596	15.2796	16.0659	15.8031	15.8263	16.966	15.8647	16.3342	17.0147	16.2092	15.4762	16.5185	15.6907	15.7818	16.2922	17.2494	15.1791	15.978	16.5844
Cer(d16:0/24:1)+HCOO	666.604	C41 H80 O5 N1	17.203	14.8324	14.2046	17.1041	16.1603	15.9172	16.6223	17.6113	16.9002	14.8977	15.5358	15.1234	16.3014	16.7998	15.4642	15.8998	15.0143	15.5441	14.8487	14.8779	15.9379	17.3233	16.5229	16.0777	17.6946	16.5948	15.2888	16.7864	14.8992	16.3271	15.8655	16.9114	15.3761	17.6557	17.144
Cer(d16:1/16:0)+HCOO	554.479	C33 H64 O5 N1	12.297	18.0301	18.5224	18.1199	19.0075	17.3926	17.0787	17.9037	16.6569	18.8315	18.1269	18.7381	18.9483	17.7392	18.8953	18.1246	18.4089	19.0194	18.7621	17.6402	18.4809	17.1612	17.9997	18.8909	18.7294	18.3416	18.8564	18.3536	18.0921	17.4834	17.3145	17.3857	17.6093	17.1149	16.9556
Cer(d16:1/20:0)+HCOO	610.542	C37 H72 O5 N1	15.27	19.7746	19.2157	19.2591	21.5533	19.9081	20.9556	20.3912	20.062	20.4127	19.5103	20.8518	20.1192	20.2378	20.301	20.6848	19.2258	21.2161	19.7287	20.5228	19.2789	20.1198	20.0385	20.5127	20.3277	19.714	19.9299	19.5888	19.2133	20.0514	19.071	20.4026	19.0391	20.4403	19.7187
Cer(d16:1/23:0)+HCOO	652.589	C40 H78 O5 N1	17.411	19.454	19.444	19.8183	19.526	20.0609	19.3359	20.3812	20.0276	19.9275	19.1985	19.0287	19.5252	20.3211	19.1358	17.1709	18.9101	19.0154	19.7239	19.9787	17.8905	20.5146	18.9308	19.7287	19.843	19.4352	19.1902	18.8493	19.4878	19.5047	19.7462	20.5408	18.8311	18.8767	19.1438
Cer(d16:1/24:1)+HCOO	664.589	C41 H78 O5 N1	16.659	18.7575	18.9847	19.0871	19.7405	19.3695	19.2728	20.0569	19.3363	19.3864	18.5885	19.2678	19.3623	20.0939	19.4228	19.433	18.8839	19.5699	19.2408	19.02	18.1786	19.7507	19.2967	19.3537	19.6446	19.1999	18.9179	18.6306	18.4483	19.0807	18.8389	19.3652	18.4731	19.289	18.4905
Cer(d17:0/26:3)+HCOO	704.62	C44 H82 O5 N1	17.246	14.7211	14.2532	15.7956	16.3894	14.2745	14.8251	15.9589	15.4395	13.7969	14.0836	14.5379	15.0858	14.8035	15.4542	16.8493	14.2319	16.0182	15.2706	14.7994	14.083	14.596	15.4162	15.4199	16.0263	15.5517	14.8864	15.1636	13.5366	15.8296	14.7099	15.0276	13.9339	16.2644	14.3941
Cer(d17:1/16:0)+HCOO	568.495	C34 H66 O5 N1	13.008	16.9737	17.732	17.2162	18.0018	17.3651	17.5591	17.6552	17.532	18.0942	16.7123	18.131	17.2304	17.5351	17.9385	18.2554	17.4865	18.1687	17.3464	17.4274	16.9869	17.2165	17.238	18.0348	17.4265	17.3883	17.2549	17.2475	17.0972	17.208	17.1567	17.6907	16.9478	17.3264	16.7144
Cer(d17:1/24:1)+HCOO	678.604	C42 H80 O5 N1	17.328	18.3958	18.4824	18.9522	19.4814	18.7066	18.9786	19.9617	19.2942	18.9801	17.7989	19.3395	18.7485	19.5923	19.3369	19.1103	18.1316	19.4606	18.9402	18.769	17.2646	19.4219	19.3951	19.2517	18.9864	19.1104	18.509	18.779	18.2226	18.9583	18.9085	19.0764	18.4259	19.2565	18.2582
Cer(d18:0/16:0)+H	540.535	C34 H70 O3 N1	12.852	17.3413	16.1983	16.5641	17.182	16.6922	16.8945	17.8083	17.1132	17.6014	18.1804	22.0304	16.5545	17.2337	17.3681	16.967	18.1396	19.8854	19.5349	18.0549	22.3354	16.7741	19.5876	17.5042	16.2752	18.6908	17.435	17.7111	17.1957		17.0099	16.1607	18.6324	13.7852	16.6409
Cer(d18:0/16:0)+HCOO	584.526	C35 H70 O5 N1	14.34	18.4073	18.0464	17.9012	18.759	18.1372	18.5575	18.0197	18.4948	17.8071	17.7303	18.6869	18.4437	17.9762	18.1222	18.207	17.6675	18.5311	18.7363	18.6721	18.6236	18.5404	18.0988	18.528	18.7307	18.0398	17.6124	17.8146	17.7378	18.1559	17.8091	19.136	16.8055	18.7835	18.6905
Cer(d18:0/18:0)+HCOO	612.557	C37 H74 O5 N1	15.848	18.6006	17.6272	19.0742	20.6518	17.9179	20.1561	19.9568	18.6987	17.41	17.8564	18.7235	19.9977	19.0185	18.7919	18.2999	15.9951	19.0057	17.6512	18.7748	19.0343	19.2549	19.0968	19.8863	20.3196	18.8128	18.4821	19.2252	17.2973	19.1857	17.8586	19.0757	17.151	20.3729	19.3146
Cer(d18:0/20:0)+HCOO	640.589	C39 H78 O5 N1	17.298	17.0814	16.5877	18.1807	17.8763	16.9722	17.6581	17.9602	17.5396	16.28	16.7529	16.6524	18.0963	17.8263	16.8195	14.626	15.0387	16.8924	16.8665	17.4984	17.7702	18.148	17.2374	17.7907	18.2031	17.4041	16.5172	17.4611	16.0781	17.4819	16.973	18.4344	16.1314	18.3004	18.0009
Cer(d18:0/22:0)+HCOO	668.62	C41 H82 O5 N1	18.585	19.409	19.6892	19.7772	19.866	19.4503	19.7101	19.6566	19.565	18.764	19.2278	18.7645	20.4579	19.9619	18.3686	14.4624	16.3832	19.0626	20.07	19.5463	19.5803	20.0292	18.8804	19.8383	20.2724	19.5705	19.1197	19.6501	18.8787	19.315	19.2471	20.906	18.7364	20.1027	20.1089
Cer(d18:0/22:0)+HCOO	668.62	C41 H82 O5 N1	18.883	15.3826	17.2698	16.3989	16.0416	16.1285	15.7416	15.7271	15.0079	15.6892	14.1796	15.9442	16.2638	15.6197	14.9723	10.6721	13.8483	15.7416	15.3051	14.7676	14.7853	15.941	14.658	16.2681	15.8903	16.3923	15.8141	16.1148	16.4294	14.8515	16.378	15.9982	16.0201	15.797	15.1393
Cer(d18:0/23:0)+HCOO	682.635	C42 H84 O5 N1	19.181	18.4477	18.0394	18.7951	18.2312	18.414	18.5347	18.5951	18.6864	17.7621	18.1342	17.6074	19.3729	18.8007	17.2341	12.3146	14.5708	17.8976	19.213	18.617	18.272	19.077	17.9165	18.9726	19.3296	18.894	18.3587	18.7261	18.1821	18.3468	18.4436	19.5333	17.6773	18.6805	19.2125
Cer(d18:0/23:0)+HCOO	682.635	C42 H84 O5 N1	19.473	14.0286	15.6779	15.2598	14.3986	14.9469	14.4147	14.4863	13.8489	14.3378	12.758	14.4291	15.1311	14.5588	13.6742	12.9591	12.0933	14.2205	14.2367	13.711	13.3791	14.7663	13.1024	15.1462	14.888	15.1282	14.9615	14.8796	15.3805	13.8072	15.6918	14.34	15.0244	14.2002	13.8268
Cer(d18:0/24:0)+HCOO	696.651	C43 H86 O5 N1	19.745	18.901	19.6418	19.6925	19.5848	18.9271	19.2049	19.2385	19.4374	18.8438	19.1692	18.9812	20.1494	19.81	18.0112	12.7869	14.8378	18.9776	19.7355	19.4572	19.808	19.8268	18.9029	19.7316	20.3645	19.7498	19.1133	19.9111	18.7648	19.1971	19.3389	20.6017	19.2391	19.8388	20.2551
Cer(d18:0/24:0)+HCOO	696.651	C43 H86 O5 N1	20.032	14.6591	16.971	15.8757	15.1971	15.6358	14.9831	14.9312	14.6015	15.4945	14.0419	15.5168	16.044	14.9952	14.4916	10.4005	12.4061	15.2329	14.8726	14.1526	15.0904	15.5333	14.0033	15.7817	15.8874	15.7282	15.4715	15.5721	16.1418	14.4977	16.0211	15.4196	16.0263	14.9475	14.5639
Cer(d18:0/24:1)+HCOO	694.635	C43 H84 O5 N1	18.485	19.0741	18.9601	19.3542	20.1871	18.8138	20.382	19.9778	19.4276	18.3324	18.3478	19.2828	20.5132	20.2213	19.0404	18.7478	17.5647	19.8133	18.9927	19.2529	19.0663	19.8053	19.8604	19.7464	20.411	19.8906	19.0558	20.132	18.0886	19.5634	18.9748	19.7752	18.6754	21.0534	20.2936
Cer(d18:0/24:1)+HCOO	694.635	C43 H84 O5 N1	18.709	17.4271	17.1776	17.1901	17.4343	17.2838	17.697	17.5847	17.3189	17.3119	17.1262	17.1199	17.7495	17.9746	16.5859	15.1289	15.9961	16.921	16.9411	17.5906	16.7379	17.5934	17.0834	17.4526	17.8245	17.1273	17.0494	17.2003	17.1981	17.3232	17.3302	17.627	17.2349	17.3993	17.4425
Cer(d18:0/25:0)+H	666.676	C43 H88 O3 N1	20.261	14.8223	14.4176	15.747	14.1345	14.917	14.117	14.732	14.9134	13.8274	14.8401	15.0665	15.5715	14.6621	13.166		12.0134	14.1947	14.997	15.0633	15.3073	15.362	14.376	15.2644	15.7898	15.2987	14.5632	15.4434	14.8901	15.03	15.3612	15.9944	14.3269	14.8247	15.9661
Cer(d18:1/16:0)+HCOO	582.51	C35 H68 O5 N1	13.751	21.1365	21.1758	20.4965	22.2214	21.0918	21.9757	21.0307	21.2334	21.9678	20.5773	22.5043	21.3697	21.1522	21.7381	21.9065	21.115	22.378	21.3706	21.7236	21.5854	20.8759	21.1777	21.426	21.3184	20.7759	21.2759	21.3308	20.7179	21.2775	20.8071	21.6116	21.1635	21.8466	20.9724
Cer(d18:1/20:0)+HCOO	638.573	C39 H76 O5 N1	16.729	20.3893	20.8014	20.4487	21.6733	20.8719	20.684	20.9151	20.751	21.6787	20.1575	20.4988	20.4729	20.9447	20.4716	19.5135	19.9624	21.0732	20.8008	20.9123	19.6037	21.3992	19.9385	20.7495	20.7306	20.5713	20.2404	20.1034	19.9012	20.097	20.0921	21.4814	19.6858	20.4027	20.1401
Cer(d18:1/22:0)+H	622.613	C40 H80 O3 N1	17.877	15.68	15.8326	16.727	16.5698	15.9676	15.1157	16.9899	16.473	15.445	15.5169	15.4078	15.4521	15.7514	15.6632	15.6457	15.8174	15.8466	15.7314	15.7366	14.7793	16.6376	15.1677	16.5867	16.1153	15.7958	15.3605	14.8515	15.282	15.8707	15.9277	17.0089	15.4876	15.5997	15.5169
Cer(d18:1/22:0)+HCOO	666.604	C41 H80 O5 N1	18.068	22.0122	22.2987	22.0532	22.8231	22.3386	22.3276	22.4709	22.1714	23.0506	21.9	22.4192	22.4684	22.4236	21.6954	19.277	20.9856	22.3492	22.1259	22.3814	21.5143	22.595	21.4652	22.4696	22.2807	21.8284	21.8232	21.6192	21.987	21.8099	22.0837	23.1728	22.1218	22.0522	21.7445
Cer(d18:1/23:0)+HCOO	680.62	C42 H82 O5 N1	18.466	18.7616	18.8918	19.6283	19.5341	18.5165	18.1866	19.7578	19.0243	18.3881	18.4635	17.5705	18.7514	18.7144	18.6273	18.3303	18.2938	18.5091	18.3376	18.9454	17.6042	18.9287	18.1963	19.5706	19.1488	18.961	18.4907	17.7382	18.1768	18.9816	18.8994	19.5346	17.8808	18.7376	18.2215
Cer(d18:1/23:0)+HCOO	680.62	C42 H82 O5 N1	18.684	22.1326	21.9963	21.796	22.1249	22.2062	22.0823	22.248	21.9631	22.6018	21.7336	21.6581	22.1923	22.3352	21.4995	17.8072	20.2623	21.8025	22.0368	22.2992	21.1121	22.3678	21.3922	22.2565	22.2924	21.9973	21.979	21.6523	22.2035	21.8745	22.0695	22.4816	21.8312	21.5906	21.6984
Cer(d18:1/24:0)+HCOO	694.635	C43 H84 O5 N1	19.268	23.8298	24.1508	23.2115	23.9371	23.7769	23.7574	23.538	23.3673	24.3622	23.7114	23.7024	23.9868	23.7651	23.2261	18.8453	21.3477	23.6969	23.5684	23.8195	23.6117	23.7081	23.0622	23.8033	23.9792	23.5825	23.4835	23.445	23.7741	23.2532	23.481	24.0269	23.8984	23.3686	23.2425
Cer(d18:1/24:0+O)+H	666.639	C42 H84 O4 N1	17.386	16.9647	17.8085	17.4515	17.9917	16.7439	17.9458	17.3303	17.3965	18.4444	17.7503	19.2569	18.9702	17.6494	18.006	17.3864	17.1858	19.3063	17.3129	16.5558	17.621	18.3808	17.4714	17.9257	18.5029	17.7965	17.7149	17.5805	17.7588	17.3206	18.1839	17.2681	17.8867	17.8873	17.9777
Cer(d18:1/24:0+O)+HCOO	710.63	C43 H84 O6 N1	18.74	18.5813	18.2112	17.7975	18.0684	18.2917	18.937	17.8256	18.233	16.1757	18.2872	17.3404	17.4015	18.6253	17.3339	12.2956	15.1284	18.3473	18.3018	17.6754	16.7245	17.1896	17.7076	19.3046	18.7979	17.873	18.6087	17.7328	18.2747	18.288	18.5474	17.7019	17.8273	17.8559	17.6706
Cer(d18:1/24:1)+H	648.629	C42 H82 O3 N1	18.696	15.5664	14.642	14.5126	14.2168	15.2214	15.882	15.3482	15.3529	14.6611	15.1021	14.6298	14.3638	16.0261	13.5049	11.8936	12.3937	14.5486	14.6236	14.6923	14.9629	14.3356	14.5222	15.8283	15.3518	14.2844	15.1795	14.437	15.1036	14.4938	15.6822	15.344	14.5704	14.389	15.0872
Cer(d18:1/24:1)+HCOO	692.62	C43 H82 O5 N1	17.391	16.261	15.2465	16.1794	17.281	15.9528	17.8741	16.5507	16.4511	14.9464	16.1005	17.6814	17.5899	17.5461	15.897	16.3382	14.9083	16.9578	15.7678	15.5403	17.3068	16.2132	17.5788	16.3984	17.4756	16.5805	16.2981	17.4937	15.1899	17.1214	15.9439	16.3079	15.8449	17.871	16.7201
Cer(d18:1/24:1)+HCOO	692.62	C43 H82 O5 N1	17.77	17.2634	17.3464	17.9841	18.3369	17.2967	17.1426	18.8338	17.9229	17.3443	16.8155	17.0025	17.5221	17.7537	18.3237	18.0351	17.1729	18.3868	17.7609	17.583	16.3128	17.7982	17.973	18.3046	18.1353	18.0573	17.1746	17.0946	16.7892	17.9205	17.3805	17.5306	16.8322	17.9954	17.1505
Cer(d18:1/24:1)+HCOO	692.62	C43 H82 O5 N1	17.961	22.3905	22.2265	21.8822	23.478	22.1233	22.7556	22.727	22.4242	22.8398	21.789	23.079	22.5645	22.9408	22.8656	22.4792	21.9848	23.4829	22.4458	22.5203	22.2116	22.596	22.8028	22.7386	22.6995	22.6242	22.039	22.4904	22.0593	22.2452	22.0019	22.4518	22.1875	22.9262	22.1112
Cer(d18:1/24:2)+H	646.613	C42 H80 O3 N1	17.362	16.1251	15.0492	15.9219	17.0624	15.841	16.7425	16.5881	16.4514	14.6684	15.8795	16.42	15.5244	16.9291	16.078	15.5924	16.2801	16.8522	16.4759	15.3697	14.1468	15.6703	16.51	17.1032	16.8634	15.9019	16.4269	15.7926	15.5105	16.2503	16.3456	15.6617	16.1593	16.7045	15.4683
Cer(d18:1/24:2)+HCOO	690.604	C43 H80 O5 N1	16.812	21.0309	20.8721	20.137	21.3053	21.0459	21.1913	21.1026	20.87	21.6004	20.268	21.7662	20.5275	21.0474	20.9594	21.7685	20.4963	21.8091	20.9863	20.8577	19.7909	21.1131	20.9536	20.5409	20.5733	20.9652	20.429	20.7757	20.558	20.4313	20.2506	20.6115	20.7762	20.9531	20.2892
Cer(d18:1/25:0)+HCOO	708.651	C44 H86 O5 N1	19.822	19.1114	19.1462	19.1958	19.4355	19.3643	19.1134	19.3549	19.4412	19.8277	18.9357	18.5481	19.6644	19.2898	18.5854	13.6174	16.3308	19.0895	19.2326	19.5509	19.1844	19.3189	19.0485	19.9105	19.6624	19.6379	19.4461	19.3331	19.569	19.3095	19.7546	19.3821	19.3199	19.2032	19.4371
Cer(d18:1/25:1)+HCOO	706.635	C44 H84 O5 N1	18.566	17.6584	17.6128	18.2144	18.6645	18.0688	18.1924	18.4048	18.1301	18.343	17.2073	18.0013	18.0963	18.1448	18.1757	16.9315	17.2185	18.8503	18.1701	18.2007	17.2623	18.5123	18.3891	18.5557	18.2772	18.1666	18.0391	18.0514	18.0547	18.3744	17.9887	17.8002	17.8219	18.903	17.7659
Cer(d18:1/26:1)+HCOO	720.651	C45 H86 O5 N1	19.149	17.0413	17.0741	17.3112	18.7104	16.9502	17.9187	17.5286	17.6689	17.7382	16.8703	17.961	17.9882	17.5197	17.7238	16.326	16.1876	18.8116	17.0287	17.2626	17.3367	17.2127	18.2137	18.0034	18.1657	17.8601	17.3728	17.4505	16.6524	17.7136	16.8607	16.9614	17.3298	19.1197	17.6525
Cer(d18:1/26:2)+HCOO	718.635	C45 H84 O5 N1	18.083	15.593	15.0684	15.2393	16.6956	15.5518	16.7831	15.6187	15.8445	15.7356	15.3454	16.5794	16.1381	15.3508	15.7294	15.8693	15.1724	17.3311	16.2723	15.3768	15.8658	15.3499	16.3073	15.9828	16.0817	15.5798	15.5529	15.9974	15.1836	15.9616	14.7434	14.5254	15.1077	16.7023	15.0537
Cer(d18:2/14:0)+HCOO	552.463	C33 H62 O5 N1	11.175	14.2923	14.64	15.7174	14.7197	15.0288	14.3614	15.5169	15.6898	15.6486	14.5989		14.6421	15.0613	14.6142	14.6669	15.6468	14.0439	14.7211	14.515	13.5487	15.7307	13.8738	14.8415	14.1373	14.9386	14.7537	15.0783	15.1304	14.3424	15.2113	14.7266	13.0214	14.2711	14.2007
Cer(d18:2/16:0)+HCOO	580.495	C35 H66 O5 N1	12.509	18.2419	18.2452	18.5319	18.656	18.2911	18.1159	18.5041	17.7346	18.9414	18.0309	19.4285	18.3995	17.7396	18.0346	18.7514	18.5351	19.0432	18.6676	17.4211	18.6268	17.2664	18.1371	18.2325	17.2666	17.6957	18.0782	18.4364	17.7524	17.1928	17.6057	17.407	18.0005	17.8345	16.8635
Cer(d18:2/18:0)+H	564.535	C36 H70 O3 N1	13.986	15.5149	15.9982	14.6016	16.9774	15.2677	15.5063	14.9855	15.0563	17.7572	16.7542	19.1733	16.5483	16.9089	18.7068	16.1485	16.2496	19.7386	17.5674	16.0383	19.9486	14.3696	16.8485	16.4127	17.4412	16.6521	17.0712	14.7254		14.8703	13.1911	16.0051	18.5343	13.9567	14.9505
Cer(d18:2/20:0)+HCOO	636.557	C39 H74 O5 N1	15.47	17.5981	17.2852	17.0509	18.0292	17.5775	17.3718	17.5694	17.515	18.8723	17.6014	18.3014	16.9785	17.6098	17.793	18.3571	17.4983	17.873	17.8289	18.5317	16.572	18.3163	17.4058	17.4091	17.4649	17.4078	17.3736	17.1446	17.0943	16.6063	17.0576	17.9848	17.0505	17.5124	17.0996
Cer(d18:2/22:0)+HCOO	664.589	C41 H78 O5 N1	16.892	20.3862	20.6547	20.0165	20.4003	20.9202	20.207	20.7584	20.4422	21.4309	20.3091	20.2655	20.0649	20.5114	19.9677	20.3082	20.3397	19.9149	20.4177	20.9084	19.2212	21.1932	19.6242	20.1076	19.9295	19.8315	19.7392	19.6721	20.371	19.5081	20.13	21.1069	20.064	19.704	19.5233
Cer(d18:2/23:0)+HCOO	678.604	C42 H80 O5 N1	17.562	20.1175	19.8378	19.7921	19.3397	20.6198	19.8324	20.5345	20.2923	20.7004	19.8135	19.3285	19.4982	20.3364	19.2966	18.8683	19.8799	18.9418	20.1088	20.5736	18.3237	20.9178	19.1589	19.7603	19.6638	19.6677	19.5458	19.3388	20.3415	19.5086	20.0938	20.3099	19.7387	19.0483	19.2372
Cer(d18:2/24:0)+HCOO	692.62	C43 H82 O5 N1	18.2	21.6654	22.4285	21.6729	21.5724	22.3393	21.7002	22.1378	21.8383	22.7007	21.6094	21.2737	21.8354	21.7861	21.0008	20.3731	21.3969	20.9658	21.4869	22.189	20.6065	22.3451	20.7868	21.7255	21.5708	21.3004	21.1669	20.894	22.0004	21.0654	21.6895	22.1497	21.668	21.0485	21.0429
Cer(d18:2/24:1)+H	646.613	C42 H80 O3 N1	17.636	13.5724	13.9211	13.513	13.978	14.2056	14.0882	14.1118	14.052	13.8242	13.3403	14.6841	13.0712	14.1981	12.4976	12.2773	14.3057	13.9302	13.1702	13.2632	14.0186	13.9227	13.4243	14.2673	13.4461	13.3868	13.541	13.3435	13.6344	13.307	13.943	13.8976	13.6265	13.3105	13.0838
Cer(d18:2/24:1)+HCOO	690.604	C43 H80 O5 N1	16.99	16.7478	16.4384	16.9172	17.9064	17.2407	17.1733	18.1033	16.8887	17.7629	16.347	17.1127	16.9556	17.1649	17.6405	17.7132	16.6606	17.551	16.9546	17.1075	16.0923	17.6597	17.0786	17.3246	17.4345	17.1153	16.971	16.0571	16.7419	17.1771	15.9144	16.8653	15.3469	17.3246	16.566
Cer(d18:2/24:2)+HCOO	688.589	C43 H78 O5 N1	15.62	15.5081	15.2134	15.1547	16.3209	16.3012	16.4848	16.3836	16.4512	16.3888	15.6744	16.8481	15.632	16.009	15.8978	17.2591	15.4076	16.6535	16.6624	15.8418	15.2048	16.4933	16.634	15.5223	15.8773	15.7774	15.5387	15.894	15.2041	15.5218	15.1673	15.83	15.7571	16.128	14.7456
Cer(d18:2/25:0)+HCOO	706.635	C44 H84 O5 N1	18.808	16.9402	17.1866	17.4548	16.5653	17.9973	17.0202	17.7624	17.6981	18.2751	17.2708	16.4149	17.1272	17.3363	16.4234	15.4913	17.3302	16.6105	17.645	17.7284	16.2739	18.1167	17.2185	17.4092	17.0354	17.1999	17.0843	17.0443	18.1915	16.9402	17.9957	17.1081	17.5635	16.6274	17.0375
Cer(d18:2/26:0)+HCOO	720.651	C45 H86 O5 N1	19.372	15.219	15.9959	15.8485	15.4777	15.6439	14.8835	15.7204	15.5561	15.8951	15.133	14.834	15.7455	15.2114	15.0628	14.1358	14.9449	15.4528	15.2664	15.7152	14.8865	15.4296	15.1997	15.818	15.5239	15.6174	15.3695	15.3981	15.8754	15.2417	15.6734	15.6995	15.7492	15.5666	15.3253
Cer(d19:0/22:0)+H	638.645	C41 H84 O3 N1	18.979	13.8309	14.4862	15.8888	14.3452	13.2108	13.0398	15.2634	14.0885	12.6244	13.6955		14.44	13.7958	13.3083	11.8072	12.1351	13.6115	12.604	13.5421	14.0692	14.3946	13.719	14.8734	14.9356	14.5002	13.2851	14.4297	12.7122	13.7093	13.9958	14.8399	13.752	14.4425	14.8016
Cer(d19:0/23:0)+HCOO	696.651	C43 H86 O5 N1	19.564	14.2927	14.6877	16.3443	14.0951	13.9711	13.787	16.0713	15.0321	13.1213	14.1054	13.5703	15.2747	14.747	13.8737	10.5943	12.5569	13.9024	13.8182	14.3371	14.4979	15.3626	14.4066	15.3517	15.8101	15.3863	14.0772	15.4674	14.2144	15.1141	15.2498	15.5131	14.4126	14.9348	15.39
Cer(d19:0/24:0)+HCOO	710.667	C44 H88 O5 N1	20.084	14.818	15.7576	17.2101	14.9403	14.33	14.3162	16.3695	15.2827	13.7718	14.8331	13.9741	15.8844	15.181	14.6706	11.5099	12.924	13.9209	14.1397	14.7368	14.9172	15.8995	14.7628	15.5853	16.3507	15.8849	14.9255	16.0546	14.6264	15.1633	15.8882	16.0554	15.4522	15.6285	16.1252
Cer(d19:0/24:1)+HCOO	708.651	C44 H86 O5 N1	18.866	14.719	15.3865	16.9356	15.7627	13.9604	14.8955	16.8743	15.2967	13.7575	14.7102	14.2478	16.1187	15.5499	15.8279	15.4664	13.5621	15.2988	14.5931	14.9977	15.2392	15.4892	15.7713	16.144	16.8834	16.4582	14.189	16.45	13.5622	15.8264	15.4136	15.4169	14.7153	17.0575	16.5916
Cer(d19:1/24:0)+HCOO	708.651	C44 H86 O5 N1	19.266	18.0811	18.4627	17.399	18.0851	18.0238	18.0282	17.8308	17.6053	18.3527	17.8643	18.04	18.131	18.0533	17.4936	13.5224	15.3966	17.968	17.8099	18.0014	17.6388	17.9456	17.2883	18.1215	18.1537	17.8327	17.6917	17.8502	17.6115	17.4743	17.7164	18.3813	17.7891	17.5969	17.4961
Cer(d19:1/24:0)+HCOO	708.651	C44 H86 O5 N1	19.62	20.2471	20.6944	21.1039	20.4412	19.7016	19.3591	20.9447	20.372	19.4609	19.9918	19.3228	20.3	19.9774	19.9047	18.3198	19.4487	19.9133	19.6702	20.3431	19.4265	19.8318	19.727	20.9015	20.6915	20.6273	19.9404	19.646	19.7113	20.4583	20.4914	20.3621	20.0508	20.0906	20.071
Cer(d19:1/24:1)+HCOO	706.635	C44 H84 O5 N1	17.952	16.3149	16.1102	15.8633	17.3798	16.2728	16.9104	16.7194	16.4233	17.0327	16.0848	17.2842	16.8923	16.8473	16.7929	16.3519	16.2489	17.9136	16.2816	16.4146	16.4274	16.5781	16.7036	16.7128	16.6018	16.6311	16.1711	16.4288	16.2362	16.1852	16.2293	16.3226	16.1483	17.1779	16.1165
Cer(d19:1/24:1)+HCOO	706.635	C44 H84 O5 N1	18.353	19.1831	19.3549	19.7931	20.1274	18.6508	18.7244	20.035	19.2562	18.8709	18.3495	19.0475	19.0974	19.1342	19.7444	20.2235	18.5455	20.0267	18.9522	19.249	18.2765	18.7656	19.4216	19.7459	19.7228	19.8689	18.6522	18.6784	18.2836	19.6491	18.9165	19.0687	18.2845	20.045	18.9725
Cer(d19:1/25:0)+HCOO	722.667	C45 H88 O5 N1	20.147	15.6234	16.129	16.8765	15.8257	15.4525	15.0931	17.0287	16.6216	15.3242	15.5889	14.9943	15.9851	15.7291	15.4746	13.1629	14.9251	15.6479	15.5667	16.0467	15.4628	15.3893	16.541	16.9678	16.1236	16.8961	16.1477	16.1437	15.2683	16.3545	16.8972	15.7583	16.0602	15.9145	15.8348
Cer(d19:2/16:1)+H	548.504	C35 H66 O3 N1	15.337	20.4073	19.7764	19.0841	19.6113	19.2051	19.3057	19.1952	18.2686	20.1796	20.0235	21.6833	19.4528	19.1875	19.6623	18.6764	17.8701	20.5916	19.3961	19.0377	21.6242	17.8269	20.2075	19.2587	19.5494	20.034	19.2832	19.8726	19.4397	18.5143	18.0711	18.1952	20.0822	18.3428	18.1439
Cer(d20:0/24:1)+H	678.676	C44 H88 O3 N1	19.636	13.0661	13.2608	14.7204	14.6906	12.934	13.5419	13.7393	13.8427	12.678	13.2437	13.5263	13.9955	13.3495	12.8377	12.6628	12.395	13.9775	12.446	13.3307	13.4369	13.858	14.2693	13.7871	14.7764	14.2146	13.1685	14.1421	11.4492	13.8267	12.6623	13.835	13.691	15.3168	14.7921
Cer(d20:1/24:0)+HCOO	722.667	C45 H88 O5 N1	20.337	18.091	18.5926	18.109	18.7266	17.7984	17.9136	17.7315	17.8122	18.4615	18.0309	17.6726	18.6189	17.9497	17.7585	12.3864	14.687	18.3611	17.6188	18.223	18.194	17.6	17.6712	18.7713	18.564	18.4528	18.1635	18.14	17.8681	18.0599	17.9065	18.4572	18.6515	18.6381	18.247
Cer(d23:0/18:1+2O)+HCOO	712.61	C42 H82 O7 N1	16.183	14.1966	13.3327	13.1704	14.6574	13.5069	15.6439	13.7165	13.789	10.965	13.0636	14.1554	13.6308	14.473	13.6799	13.6879	13.2162	14.4721	12.9253	13.4261	12.9936	12.593	13.8327	14.3021	14.1604	13.6958	13.3541	12.4771	13.196	14.1332	14.0805	13.3668	13.0139	16.1165	13.6929
Cer(m18:0/16:0)+H	524.54	C34 H70 O2 N1	15.229	16.2179	15.4429	15.0038	16.0295	15.6592	16.2885	15.2216	16.4153	16.3357	16.3	17.4939	15.8189	16.2505	15.7382	15.3804	15.2985	15.2211	15.7247	15.8668	17.3663	16.349	16.907	13.7338	16.8742	15.5495	14.9797	15.2751	15.7679	16.3503	15.1571	17.1745	15.4775	15.7644	16.2984
Cer(m18:0/18:0)+H	552.571	C36 H74 O2 N1	16.695	16.7373	16.1652	15.8205	16.5631	16.4703	17.7254	16.7637	16.7465	17.2299	16.5782	16.9477	16.8707	17.3348	15.8681	15.1258	15.6244	16.3233	15.8966	16.9814	17.6272	17.6093	17.4732	15.482	17.8598	15.932	15.5085	15.5319	16.2699	17.2556	15.3476	17.4193	15.7814	17.2943	17.8237
Cer(m18:0/20:0)+H	580.603	C38 H78 O2 N1	18.062	16.9694	16.6119	16.4336	16.7475	17.1653	17.7305	17.1612	17.1862	17.7354	17.1384	17.3529	16.9883	17.6889	16.0331	14.3407	15.8855	16.1321	16.264	17.2726	17.9944	18.3032	17.3839	15.6974	17.6311	16.2615	15.4925	16.2755	16.1733	17.1344	15.9979	18.3713	17.0313	17.5713	17.8005
Cer(m18:0/21:0)+H	594.618	C39 H80 O2 N1	18.686	14.8342	14.1134	14.3358	13.8172	14.592	15.0886	14.694	14.7562	14.9009	14.5926	14.5452	14.1717	14.887	13.6295	10.6844	13.3353	14.1501	14.0256	14.4574	14.9273	15.5191	14.7044	14.0608	14.7925	14.0745	13.2427	13.7326	14.2745	14.632	13.9799	15.8048	14.6987	14.2946	14.9253
Cer(m18:0/22:0)+H	608.634	C40 H82 O2 N1	19.102	14.892	15.0096	15.0496	14.807	15.0889	14.4239	15.4754	14.1048	15.2641	15.0293	15.9636	15.4984	15.32	14.6261	12.9163	14.4055	11.801	14.3571	15.0931	16.498	15.0396	15.2788	15.0634	15.1717	14.9138	14.5993	15.2885	15.5752	14.7947	15.2313	15.4867	15.5702	14.1297	15.0499
Cer(m18:0/22:0)+H	608.634	C40 H82 O2 N1	19.282	18.9317	18.6723	17.9897	18.2707	19.116	19.2343	18.6627	19.0199	19.5254	18.8218	18.4405	18.6412	19.3779	17.0441	14.0217	17.2025	16.9579	17.7516	18.5273	18.9918	20.0827	18.4735	17.4515	19.0006	17.6006	16.7418	17.5374	18.1695	18.7516	18.0876	20.5177	18.7364	18.6666	19.0018
Cer(m18:0/23:0)+H	622.65	C41 H84 O2 N1	19.843	17.0386	16.6778	16.1943	16.3011	17.2383	17.0603	16.816	17.022	17.5186	17.11	16.9106	17.1996	17.3274	15.5732	11.6828	15.2848	15.719	16.5483	16.9095	17.3331	18.1432	17.0175	16.1119	17.5884	16.2936	15.6645	16.0143	16.8228	17.3991	16.6282	18.208	17.5326	16.6217	17.6397
Cer(m18:0/24:0)+H	636.665	C42 H86 O2 N1	20.194	15.7218	16.0736	16.6123	15.1327	16.2611	14.9211	16.5192	15.7166	16.5475	15.3912	16.2604	16.4204	16.2138	15.2785	12.8939	15.0839	15.764	15.2337	16.0807	16.699	16.5914	15.6135	15.6148	15.9411	15.1968	14.9957	15.7893	16.5892	15.863	16.5779	16.4553	16.2891	14.697	16.2389
Cer(m18:0/24:0)+H	636.665	C42 H86 O2 N1	20.367	18.2944	18.5661	17.7893	17.6996	18.5611	18.4478	17.8824	18.1995	19.3151	18.6748	18.5599	18.3405	18.3984	16.7053	12.4884	16.3857	16.8959	17.8927	17.9447	19.1304	19.4644	18.3082	17.4644	19.0766	17.5255	17.0801	17.5925	17.9135	18.6344	17.5773	19.8652	19.0503	17.6774	18.9803
Cer(m18:0/24:1)+H	634.65	C42 H84 O2 N1	19.012	14.0557	13.9622	14.1034	13.8452	14.4531	14.0996	15.275	14.0711	14.7311	13.7287	14.9591	15.0452	15.2164	14.1526	13.409	13.6999	14.2573	13.8273	14.4815	15.1514	14.561	15.1805	14.8492	14.6285	13.9307	13.2362	14.0333	14.8497	14.0237	14.5392	14.2441	14.5011	14.4752	14.9487
Cer(m18:0/24:1)+H	634.65	C42 H84 O2 N1	19.193	17.2964	16.5948	16.5599	17.3299	17.3581	18.4564	17.6644	17.7832	18.3518	17.3576	18.2427	17.607	18.2317	16.8365	15.39	16.7085	16.7517	16.8571	17.1496	18.6157	18.7902	18.4653	16.3756	18.1816	16.7445	15.8211	16.5586	16.8129	18.2469	16.7954	18.7467	17.6982	18.403	17.9636
Cer(m18:0/25:0)+H	650.681	C43 H88 O2 N1	20.853	14.2773	13.8452	14.0809	13.6452	14.4176	13.7943	13.6003	13.7731	15.448	14.2018	14.3201	14.7606	13.9157	11.8692		12.422	13.0231	13.6754	13.9072	14.9846	15.3207	14.4152	13.67	14.5401	14.0974	13.5898	14.2288	14.0397	14.3953	13.904	15.1285	14.4771	13.4413	14.7685
Cer(m18:1/18:0)+H	550.556	C36 H72 O2 N1	15.384	17.8189	16.4312	15.9847	16.9226	17.8396	18.7698	17.8326	17.862	17.9878	17.567	18.8242	17.6186	18.6236	17.2148	16.8483	15.4525	16.3036	16.5873	17.9379	17.9927	18.0941	18.9917	15.906	18.4521	16.026	15.5695	16.733	17.1621	17.044	16.4006	18.4255	17.5481	18.0433	18.3777
Cer(m18:1/20:0)+H	578.587	C38 H76 O2 N1	16.835	18.2692	17.6698	16.7438	17.4297	18.6296	18.4572	18.2113	18.4286	19.0643	17.9499	19.0655	17.9521	19.2745	17.725	17.1539	16.5182	16.9242	17.2065	18.593	18.7984	18.625	18.7689	16.0702	18.4698	17.0945	16.3552	17.4344	17.9124	17.8233	16.812	19.0527	18.0136	18.6219	18.8192
Cer(m18:1/20:0)+H	578.587	C38 H76 O2 N1	17.009	13.8274	13.818	13.0359	13.3262	14.1584	14.6325	14.2663	14.1504	14.9409	13.8465	14.8527	13.6726	15.0681	13.3103	12.8944	13.0724	13.7658	13.1508	14.4131	15.1506	14.734	14.7737	12.9756	14.5337	13.174	12.6262	13.4408	13.7036	13.9056	12.8871	14.5964	14.5678	14.6642	14.8193
Cer(m18:1/21:0)+H	592.603	C39 H78 O2 N1	17.52	15.4729	14.3301	14.2489	13.7489	15.2405	16.1278	15.0891	15.3872	15.3004	15.0387	16.5097	14.7246	16.4261	14.8821	13.9166	14.3535	13.5953	15.0979	15.0041	15.8912	15.7586	16.0332	13.9019	15.0573	13.6753	13.3603	14.7763	15.3985	15.1581	14.343	15.8702	15.0325	15.4767	15.1021
Cer(m18:1/22:0)+H	606.618	C40 H80 O2 N1	18.165	19.5171	19.3672	18.6031	18.5485	20.365	19.946	19.6021	19.879	20.4412	19.2321	20.2066	19.8539	20.5322	18.6876	18.0117	18.1153	18.1627	18.5755	19.778	20.3424	20.193	19.8212	17.822	19.7293	17.8079	17.5671	18.4142	19.5961	18.9729	19.0651	21.246	19.9095	19.7163	19.8876
Cer(m18:1/23:0)+H	620.634	C41 H82 O2 N1	18.779	18.5563	17.5974	16.7991	17.0176	18.5406	18.1093	17.9558	18.2165	18.8088	17.9394	18.969	17.9851	19.1079	17.1005	16.0197	17.0176	16.3812	17.6028	18.204	18.5464	18.8838	18.4785	17.0851	18.0938	17.0177	16.4336	17.3295	18.2252	17.8154	17.3746	19.0244	18.6867	17.8621	18.234
Cer(m18:1/24:0)+H	634.65	C42 H84 O2 N1	19.355	19.2763	19.1694	18.2782	18.1904	19.748	19.2348	19.0307	19.437	20.614	19.0247	20.1683	19.5028	20.0155	18.0291	16.6647	18.1002	17.6401	18.2734	19.4094	19.8672	20.1072	19.3255	17.7377	19.4841	17.6577	17.3311	18.448	19.4963	18.586	18.579	20.642	19.87	18.9233	19.551
Cer(m18:1/24:0+O)+H	650.645	C42 H84 O3 N1	18.485	17.4177	16.8316	18.5101	19.343	16.814	19.1673	18.8558	18.5641	17.2498	16.5881	18.6855	19.2683	19.0063	17.8567	17.9056	16.7318	18.8644	17.1628	17.3225	19.0518	18.3147	18.9681	18.6797	19.3854	18.6713	17.9211	19.1246	16.8377	18.5646	17.6774	18.1185	16.7818	20.0889	19.3958
Cer(m18:1/24:0+O)+H	650.645	C42 H84 O3 N1	18.728	15.8419	16.3558	15.4895	15.2894	15.5288	16.234	15.9418	15.5644	15.1802	15.5832	16.2355	16.1539	16.6368	15	14.5782	15.5828	16.3616	15.1331	15.3895	13.8613	16.1923	15.6473	16.008	16.3702	15.9869	15.8796	15.5759	15.8148	15.8608	16.0552	16.0853	15.0369	16.4815	15.8662
Cer(m18:1/24:1)+H	632.634	C42 H82 O2 N1	18.085	19.1157	18.0542	17.4745	18.899	19.3955	20.0505	19.0462	19.2856	19.7166	18.664	20.6267	19.1914	20.0458	18.846	17.8724	17.5458	18.1192	18.3174	18.5638	19.995	19.4439	19.9499	17.4813	19.493	17.7414	16.797	18.1021	18.6913	18.7259	17.8736	19.8214	19.2425	19.8359	19.039
Cer(m18:1/24:2)+H	630.618	C42 H80 O2 N1	17.977	19.4377	19.2205	19.2464	21.1481	19.7656	20.6261	20.3746	20.2031	20.3664	18.9137	20.445	19.8201	20.2039	19.9863	19.8048	19.1302	20.8509	19.3649	19.6918	19.2317	20.3951	19.8875	19.8485	19.9204	19.5134	19.1715	19.4114	19.0428	19.9072	19.3132	20.0354	18.9922	20.9183	19.4807
Cer(m18:1/25:0)+H	648.665	C43 H86 O2 N1	19.907	14.394	13.7647	13.6736	13.4433	15.016	14.1477	14.5141	14.6144	15.4781	13.7997	15.1229	14.7306	14.9095	13.4486	11.5487	13.4603	13.0611	13.9881	14.4026	15.0281	15.0634	15.0464	13.0444	14.8271	13.7041	13.2058	13.9606	14.5665	13.9061	13.8375	15.2536	15.2119	13.8594	14.84
Cer(m19:0/22:0)+H	622.65	C41 H84 O2 N1	19.649	15.9757	16.0546	16.5237	15.6973	16.2423	14.9262	16.5194	15.6122	16.3602	15.4696	16.4942	16.4649	16.3502	15.0282	14.4166	15.5492	15.2794	15.4168	16.1785	15.9734	16.4581	15.6682	15.9014	15.8681	15.1921	14.9259	15.5194	16.1083	15.8651	16.2273	16.4669	16.4805	15.6172	15.9737
Cer(m19:0/24:0)+H	650.681	C43 H88 O2 N1	20.687	16.4884	16.5863	16.8059	15.9872	17.3371	15.2229	16.7416	15.9073	17.0612	15.7071	16.6507	16.9059	16.4787	15.275	13.2636	15.1011	15.7298	16.0267	16.3464	16.2382	17.1443	16.3217	16.1937	15.9786	15.8667	15.3508	16.4011	16.3349	16.0167	16.5514	17.0519	17.2056	15.8418	16.0993
Cer(m19:0/24:1)+H	648.665	C43 H86 O2 N1	19.548	15.478	14.9755	15.7275	15.5451	15.552	14.9458	16.2991	15.3502	16.2255	14.7958	16.5432	15.7139	16.0763	15.6507	14.9284	15.0949	15.208	15.197	15.5697	16.0978	15.9446	16.1482	15.0983	15.4325	15.3563	14.5437	15.8077	15.3912	15.7559	15.3221	15.4066	16.2198	16.0139	15.6004
Cer(t16:0/20:0)+HCOO	628.552	C37 H74 O6 N1	14.605	14.5436	14.5076	14.5328	15.8316	14.3137	15.3819	14.9448	14.3644	15.1201	14.4197	15.2384	15.688	14.9949	15.1726	14.6949	14.2343	15.3294	14.0714	14.5881	14.4588	15.3331	14.537	14.7692	15.2828	14.537	14.6599	14.2543	14.669	14.3416	14.6716	14.3113	13.6655	15.7434	15.2252
Cer(t16:1/18:1)+HCOO	596.49	C35 H66 O6 N1	11.906	15.5787	16.3826	15.734	17.8865	16.1202	16.4069	15.7	15.887	17.2408	16.128	17.8812	16.5135	15.945	16.5782	17.3849	16.2177	18.0435	15.5519	16.6175	15.8103	15.9373	15.9307	16.5004	16.1073	15.5538	17.0332	16.2078	16.2909	16.4188	15.3163	16.5028	16.1787	16.7434	15.3846
Cer(t17:0/22:0)+HCOO	670.599	C40 H80 O6 N1	17.137	15.5246	15.6692	14.8114	15.5745	15.733	16.5851	15.4493	15.2675	16.0671	14.5619	15.5711	16.228	16.036	14.9604	13.5965	14.3935	15.0768	14.6601	15.6413	15.7902	14.9605	14.9149	14.9262	15.7522	14.7114	14.4648	14.4121	15.394	14.8434	15.1463	16.7141	14.7271	16.1643	15.7571
Cer(t17:0/24:1)+HCOO	696.615	C42 H82 O6 N1	17.07	14.8888	15.2549	14.7433	15.6319	15.4796	16.597	15.1294	15.1723	15.7096	13.7207	15.8116	15.6126	15.5459	15.7186	15.0102	14.1204	15.846	14.4674	15.3256	15.9602	14.4155	15.2623	14.5494	15.6005	14.8031	14.2373	14.9106	14.9008	15.0868	15.0015	15.8955	14.2607	16.4315	15.8911
Cer(t17:0/25:2)+HCOO	708.615	C43 H82 O6 N1	17.601	16.5817	16.6192	16.6037	16.2666	16.8508	16.9375	16.8015	16.9431	14.4365	16.8212	15.5063	15.4025	16.8485	15.4492	15.5949	16.9049	15.9479	16.5378	16.1088	14.3144	16.4496	15.9011	17.4688	16.7178	16.0151	16.6146	16.0024	16.835	16.4557	17.0362	15.9295	16.2886	15.6581	15.5558
Cer(t17:0/26:0)+HCOO	726.662	C44 H88 O6 N1	19.333	14.5085	14.92	14.4191	14.1565	14.1687	13.8921	14.21	14.7177	15.454	14.5692	15.3547	15.9496	14.7693	14.5732	10.835	12.143	15.4448	14.7181	14.5805	15.7755	15.1771	14.8723	15.1373	15.3276	15.1836	14.7835	15.1581	15.4377	14.5	15.2616	14.6675	15.254	14.0988	15.5861
Cer(t17:1/25:0)+HCOO	710.63	C43 H84 O6 N1	18.182	14.6852	16.0591	15.9956	15.7073	15.9722	15.4644	15.4612	15.6862	13.1259	14.536	13.2593	16.1807	15.3916	12.2468	11.8062	15.1884	15.3004	15.3406	14.9022	14.3838	15.3834	14.8927	15.7916	14.8786	15.5516	14.4554	14.0916	15.2683	14.7664	16.4791	16.2013	14.8012	14.7484	14.9917
Cer(t18:0/16:0)+HCOO	600.521	C35 H70 O6 N1	13.06	15.4471	16.0771	15.797	15.8532	15.3861	15.7898	15.3109	16.0391	16.2796	15.3178	15.6116	16.0733	15.6928	16.2779	15.4118	15.4509	16.2618	15.9505	15.4945	15.5897	16.1151	15.3139	15.2431	16.3556	15.7659	15.7827	15.198	15.7022	15.1491	15.8705	15.5561	14.7606	15.702	15.9306
Cer(t18:0/22:0)+HCOO	684.615	C41 H82 O6 N1	17.472	17.7152	18.7006	18.1289	17.9123	17.9771	17.4683	17.715	18.0692	18.6256	17.6262	17.3315	19.0824	17.905	17.4526	14.6951	16.6215	18.126	17.9893	17.8882	17.2035	18.8213	16.3838	18.1731	18.3125	17.8799	17.9571	17.0643	18.2243	17.5363	18.5885	18.7611	17.5652	17.7165	18.343
Cer(t18:0/23:0)+HCOO	698.63	C42 H84 O6 N1	18.127	16.7877	17.8333	17.928	17.2019	17.232	17.2361	17.505	17.7263	18.1008	16.774	16.8679	19.0917	17.3203	17.0632	13.1925	15.6031	17.4213	17.62	17.0258	16.5537	18.5329	16.3597	17.9385	17.8442	17.6221	17.4562	16.6064	17.7738	17.1741	18.4868	18.002	17.0635	17.1002	18.1463
Cer(t18:0/24:0)+HCOO	712.646	C43 H86 O6 N1	18.751	17.7166	18.8318	17.9963	18.1131	17.8028	17.7449	17.8197	18.4301	19.3539	18.1548	18.0641	19.6235	18.0808	17.4322	13.8523	16.1356	18.3522	18.6473	17.8208	18.1667	18.9753	17.1478	18.369	18.6863	18.4589	18.3445	17.9526	18.7567	17.8246	18.8959	18.7618	18.2036	17.8702	18.8372
Cer(t18:0/24:1)+HCOO	710.63	C43 H84 O6 N1	17.387	17.8271	18.9319	18.0942	19.0454	17.7979	18.0339	18.0814	18.0705	19.215	17.6812	19.7139	19.1003	18.4263	18.3193	17.5565	17.3845	19.2226	18.1477	17.954	18.0003	18.82	18.0698	18.2598	18.7753	18.3546	17.98	17.9588	18.2845	18.0132	18.6388	18.435	18.1482	18.8467	18.2173
Cer(t18:1/16:0)+HCOO	598.505	C35 H68 O6 N1	13.092	16.505	16.4627	15.7384	18.4382	16.3404	17.2982	16.5055	15.929	16.963	16.5057	19.0243	16.8735	16.4444	17.4124	17.1856	16.2228	18.2205	16.4397	16.481	17.0584	15.5668	17.0838	17.4297	16.7224	15.8842	16.9296	17.0484	16.5588	16.9539	15.9722	17.1955	16.3415	17.2172	15.1016
Cer(t18:1/22:0)+HCOO	682.599	C41 H80 O6 N1	16.007	14.789	15.604	14.961	16.1599	15.4563	15.4073	15.2752	14.9882	15.8053	14.9437	16.0816	15.327	15.111	15.6265	15.368	14.7122	16.1697	14.9194	15.1675	15.1178	15.5947	14.9607	15.6771	15.544	14.7657	14.8487	15.225	15.4099	14.9733	15.2544	16.5387	14.5935	15.6788	14.7553
Cer(t18:1/23:0)+HCOO	696.615	C42 H82 O6 N1	16.706	15.7558	16.954	16.1434	16.4266	16.5956	15.8655	16.05	15.8032	16.2779	15.3949	16.3637	16.2854	15.9035	15.6285	15.2635	15.0868	16.3613	15.3842	15.9896	15.1582	16.1315	15.3632	16.6882	15.8897	15.6168	15.8894	15.8815	15.9571	15.4602	16.2535	16.6396	15.7877	15.6792	15.6451
Cer(t18:1/24:0+O)+HCOO	726.625	C43 H84 O7 N1	16.513	16.477	16.9442	16.2723	18.447	16.6051	17.7216	17.1703	16.5547	17.121	15.4769	17.4441	16.8861	16.8401	17.532	17.2429	16.6631	18.5762	16.612	16.0568	15.7112	15.3176	16.779	17.2615	16.7355	16.9871	16.9074	16.8076	16.4435	16.8683	16.601	16.6253	15.923	18.0162	16.0715
Cer(t18:1/24:1)+HCOO	708.615	C43 H82 O6 N1	15.905	15.5695	16.0309	15.5429	17.682	15.6851	16.4374	15.8412	15.6535	16.4642	14.7496	17.6375	16.3205	15.9469	16.6425	17.0635	14.54	17.4103	15.5511	15.7598	14.9404	15.5945	15.4965	16.1523	15.9994	15.438	15.7069	15.7534	15.5766	15.8558	15.6105	16.5615	14.8989	16.9909	15.2557
Cer(t18:1/24:1)+HCOO	708.615	C43 H82 O6 N1	17.349	17.7509	17.225	17.5705	18.9355	18.2738	19.2469	18.4724	18.2928	15.0577	17.4489	18.8218	17.2164	18.3885	17.5919	17.6547	17.6647	18.9332	17.9258	17.3183	15.7595	17.418	18.2695	19.0608	18.2155	18.4289	18.3151	18.0917	17.8126	18.4935	18.1804	17.2091	17.2722	18.7443	17.4056
ChE(18:1)+NH4	668.634	C45 H82 O2 N1	23.431	18.3879	18.5592	17.7302	18.0918	17.2779	17.9405	17.5853	16.4632	19.1826	20.4698	19.9742	19.0354	18.4563	20.402		14.0217	19.1967	19.1475	17.2032	22.0943	18.0481	20.2926	18.6101	18.9353	19.0163	19.2271	20.5022	19.1604	19.4767	18.604	18.8746	21.3648	19.3952	18.6879
ChE(18:2)+NH4	666.618	C45 H80 O2 N1	22.624	22.6204	23.2869	22.0576	22.768	22.5361	22.2546	21.7138	21.3938	23.3461	24.0126	23.6853	22.815	22.7478	23.4861	15.914	19.3302	23.5729	23.5321	20.9916	25.295	21.8309	23.6685	23.0165	22.8529	23.2331	23.4287	24.1131	23.2475	22.4015	22.5819	22.6929	24.73	22.5208	22.1777
ChE(18:3)+NH4	664.603	C45 H78 O2 N1	21.932	16.4755	17.1163	15.8314	16.1131	14.8807	15.7733	15.5317	13.8328	16.9789	15.7298	15.5814	16.7467	14.9335	17.457	10.6837	13.889	17.8308	15.9458	14.9064	19.0463	17.36	15.0652	18.1275	16.4578	16.1134	17.1208	18.4505	16.7709	14.3746	15.844	16.7578	16.5641	16.5945	15.5051
ChE(20:3)+NH4	692.634	C47 H82 O2 N1	22.667	17.8438	19.1054	17.3526	18.6753	17.1935	18.0642	17.1108	16.3229	18.3559	19.4965	18.002	18.7023	18.0563	19.7843		13.8266	18.893	18.9712	15.7159	20.2989	17.2677	19.2529	18.7825	18.6311	19.5178	19.5458	19.5545	18.5985	18.1827	18.3409	18.3482	19.826	18.8626	16.7322
ChE(20:4)+NH4	690.618	C47 H80 O2 N1	22.113	21.5105	22.3961	21.4812	22.3128	21.1347	21.2966	20.4261	18.9646	20.4483	21.552	23.0056	22.7927	19.9393	22.1766	15.4753	17.3384	23.5597	22.3303	19.5541	22.9666	20.6118	22.0122	22.6274	21.6569	22.5928	23.3574	24.2668	22.1759	22.7006	22.0381	20.7747	23.8038	22.7048	21.5123
ChE(20:5)+NH4	688.603	C47 H78 O2 N1	21.402	18.0267	17.3452	16.962	18.8836	16.7257	17.215	16.6341	14.5381	15.3146	16.3896	16.854	19.8355	14.3258	16.4168		14.3779	18.9652	17.0677	17.3985	17.6468	18.3938	19.6421	19.2107	19.0931	19.1318	19.3982	18.6517	18.3285	17.4977	17.975	17.7711	18.7813	18.9815	15.7401
ChE(22:6)+NH4	714.618	C49 H80 O2 N1	21.624	18.3888	19.5751	20.076	20.2862	18.0504	17.5825	17.7128	16.5068	15.7623	18.8613	18.7743	20.2125	16.5548	19.4476	12.0149	14.2901	20.7715	19.6628	17.0906	16.2584	17.9255	21.1388	20.1443	18.386	20.926	21.5803	21.722	19.4811	19.4176	19.1539	17.2521	21.3236	20.8817	17.3329
Co(Q10)+NH4	880.718	C59 H94 O4 N1	20.607	20.0965	20.9381	21.9672	20.4668	19.669	20.2827	19.2798	19.2705	20.972	19.5343	20.6014	21.6579	19.8578	19.3091	14.4708	16.7927	20.2243	20.8297	18.8102	22.008	19.6594	20.0105	21.2994	20.4376	20.5015	20.381	20.565	21.0292	19.5415	20.1891	20.7059	23.2922	20.3176	20.3318
DG(10:0/18:1)+NH4	528.462	C31 H62 O5 N1	12.142			15.4659		13.9143	12.7068	14.8555	16.0118	14.2915	14.7804	14.6408	12.5871	14.7671	14.3167		15.7226		13.6056	14.8955	15.5599	15.4744			15.8199		12.9534	12.6813	15.3608	13.1473	15.3852	16.822			16.0344
DG(10:0/18:2)+NH4	526.447	C31 H60 O5 N1	11.162	13.4065	14.0962	14.9906	13.8009	14.3602	14.3195	13.8663	16.9835	14.7129	15.0384	16.9214	15.2897	15.1975	15.0347	14.7092	16.5953	17.3238	15.3012	16.2621	17.4331	15.58	15.5055	15.7119	16.4366	15.9955	16.0764	17.2788	16.5712	16.4977	15.6366	17.6625	17.7179	17.1243	16.7404
DG(14:0/18:2)+NH4	582.509	C35 H68 O5 N1	13.787	18.8911	16.9693	18.8415	15.7151	19.3345	18.2649	19.0674	19.6502	19.7824	19.5019	17.1756	17.4892	19.4118	18.29	16.7468	18.8923	17.0974	18.8137	18.7265	19.0901	19.1192	18.1884	16.737	19.4514	17.5129	17.0448	17.3778	18.989	18.2607	18.4396	19.8126	17.575	17.6034	19.4514
DG(14:0/18:3)+NH4	580.494	C35 H66 O5 N1	12.907	19.7013	19.9358	18.7273	19.4086	18.6655	18.8997	18.4038	18.1557	19.8699	20.006	22.1993	19.3804	19.0039	19.5399	18.9987	18.9537	21.2851	19.3892	18.8326	21.9998	17.7798	20.1503	19.2897	19.3254	19.7519	19.5973	20.2824	19.3619	18.5633	18.1978	18.2617	20.3056	18.2302	18.4952
DG(14:0/20:4)+NH4	606.509	C37 H68 O5 N1	13.433	15.9075	14.5851	17.3836	13.7709	17.004	15.4384	16.4987	17.9137	17.3548	17.0159	17.987	15.7736	16.3584	16.388	15.2528	16.7446	17.6482	17.217	17.8052	18.4186	17.8093	16.5084	16.086	17.1267	16.9181	16.2664	17.0949	17.3839	16.6008	16.561	18.6983	17.8907	15.6298	18.3756
DG(15:0/18:1)+NH4	598.541	C36 H72 O5 N1	15.683	14.8817	13.8494	14.646	14.1905	14.5934	15.3218	16.7186	16.419	15.4287	15.1523	14.2278	14.0723	15.7808	15.3357	13.7038	14.238		13.832	15.5038	14.459	16.0249	14.5747	13.5167	15.2606	13.7348	13.3919	14.1491	14.701	14.49	15.1227	16.9017	13.6828	15.3732	15.2586
DG(15:0/18:2)+NH4	596.525	C36 H70 O5 N1	14.538	15.9834	14.937	15.1632	13.5957	16.1131	15.6317	16.2604	16.9894	16.0045	15.9684	14.6582	14.1327	15.8671	15.3761	14.5663	15.3897	14.0155	15.3413	15.2969	15.0559	15.9932	15.6367	14.1233	16.0037	14.9073	14.4015	14.3235	15.5886	15.5852	15.8435	17.077	14.2999	15.284	15.8645
DG(16:0/14:0)+NH4	558.509	C33 H68 O5 N1	14.859	15.5633	14.1743	15.8961	13.9914	15.7883	14.7143	16.3572	17.0242	16.1441	16.128	15.4808	15.1307	16.6554	15.7512	13.9606	16.2353	14.6431	15.0735	16.0908	16.4059	16.9443	14.6883	14.3534	16.394	14.8506	14.0897	14.8312	15.8718	14.5462	16.0432	17.5274	13.958	14.7656	16.423
DG(16:0/16:0)+NH4	586.541	C35 H72 O5 N1	16.303	18.5148	17.5602	17.1011	17.4935	17.9752	18.5138	18.4242	19.041	19.1542	17.9134	18.9622	17.2415	18.8965	18.2932	16.4379	17.1598	17.7941	17.9453	18.3098	18.9217	18.5569	17.9667	16.8102	18.9406	18.0413	16.9643	17.0942	17.7705	17.0718	17.3003	19.5083	17.0415	17.155	18.598
DG(16:0/18:1)+NH4	612.556	C37 H74 O5 N1	16.382	22.5176	21.5245	20.8156	20.7328	21.7605	22.4817	22.509	22.9273	23.2989	22.4577	21.4553	21.2408	23.3366	22.5601	20.9974	20.3335	20.0705	22.1085	23.0448	21.4167	22.6088	22.4465	20.3344	22.6487	20.8223	20.1369	20.7048	21.2783	21.2173	21.0541	23.0651	20.1074	21.8525	22.2283
DG(16:0/18:2)+NH4	610.541	C37 H72 O5 N1	15.259	21.9894	21.0491	20.7085	20.5838	22.0536	22.718	22.0239	23.3352	22.8786	22.3621	21.5838	20.7299	22.5253	21.423	21.0809	20.6963	20.7351	21.894	22.1094	21.0168	21.7929	21.8969	20.0628	22.2116	20.4863	20.6181	20.7473	21.1135	21.3314	21.083	23.2481	21.102	21.8217	22.0712
DG(16:0/18:3)+NH4	608.525	C37 H70 O5 N1	14.262	18.311	16.7498	17.5064	16.239	18.914	18.5851	18.4616	19.7493	19.4039	19.0694	17.6437	17.2769	18.7876	17.4654	16.6323	17.4079	18.0485	18.9682	18.244	18.1132	18.2132	18.8139	16.2876	19.0201	16.8583	16.987	17.1498	17.6262	17.7402	17.5396	19.907	17.777	17.6097	18.7806
DG(16:0/18:3)+NH4	608.525	C37 H70 O5 N1	14.399	17.1042	15.9257	16.5872	15.744	17.0082	17.3812	17.7076	17.8285	18.4561	17.9075	17.2287	16.5889	17.8533	17.2467	16.395	17.305	16.404	17.8995	18.7298	16.0818	18.1333	15.9827	16.4695	16.1156	16.1048	16.5305	17.2911	17.6461	15.9938	16.5483	19.1595	17.0006	17.0822	18.3231
DG(16:0/20:4)+NH4	634.541	C39 H72 O5 N1	14.883	18.1746	16.8291	18.5314	17.2083	18.2599	18.7263	18.8147	19.8106	19.0146	17.9981	18.5541	18.3915	18.6253	18.668	18.8009	17.8081	15.8866	19.017	19.6501	17.7466	19.6729	17.852	18.2145	18.9913	17.5749	17.6224	18.0871	18.8828	18.108	18.0166	20.3136	16.9967	18.6226	20.5206
DG(16:0/20:5)+NH4	632.525	C39 H70 O5 N1	13.922	16.6023	14.5922	16.1684	15.4237	15.2494	15.7876	16.4759	16.8752	15.9195	16.4857	16.601	16.7751	16.0779	14.7638	16.3469	16.3325	15.6084	16.8035	18.972	16.2535	17.711	16.9116	16.0335	17.4719	16.3504	15.9093	16.1227	16.1051	15.7334	15.9902	18.2072	16.6296	16.1514	17.3821
DG(16:0/22:6)+NH4	658.541	C41 H72 O5 N1	14.469	16.7383	15.0393	16.1017	16.8723	15.8887	16.2148	17.6374	17.6625	15.0731	16.1506	16.8174	16.5445	17.5688	15.1882	17.4086	16.2546	16.3102	16.4578	18.3194	15.3553	18.251	18.8518	15.7273	17.0837	17.4475	16.3101	16.2984	16.8864	16.5432	16.5564	17.1825	16.1233	18.0996	17.4032
DG(16:1/18:1)+NH4	610.541	C37 H72 O5 N1	15.101	20.2776	18.6608	18.6282	18.2175	19.4946	21.446	21.3183	20.6668	21.4163	20.2033	19.7219	20.0412	21.4882	20.3378	19.4738	18.6867	18.8453	19.4169	21.1229	20.6172	20.6617	19.8065	18.8763	20.3687	18.7511	18.7567	19.2674	19.2728	20.4189	19.5509	20.5594	18.2892	20.4333	21.1417
DG(16:1/18:2)+NH4	608.525	C37 H70 O5 N1	13.96	20.2177	18.974	18.7691	18.5558	19.8443	21.0543	20.4539	20.7843	21.4874	20.925	20.6012	20.1841	21.1599	20.0264	19.9215	19.6483	19.7023	20.1938	20.4555	20.8228	20.0503	20.7433	19.0928	20.6355	19.163	19.4128	20.1314	19.8279	20.644	19.874	20.6594	19.9101	20.1297	20.6483
DG(16:1/18:3)+NH4	606.509	C37 H68 O5 N1	12.976	17.4688	15.5281	16.0298	14.5629	17.5268	17.4728	17.1472	18.3542	18.059	17.665	16.5844	16.7842	17.5262	16.2019	15.9374	15.8444	16.1421	17.279	16.8079	17.0176	16.9441	17.5662	15.144	17.8409	15.6392	15.6182	16.0851	16.2057	16.6273	16.3838	18.0274	16.2586	16.0643	17.0078
DG(16:1/18:3)+NH4	606.509	C37 H68 O5 N1	13.118	17.4545	16.1077	16.7606	15.1818	17.4069	17.5289	17.9538	17.5698	18.8239	17.4164	16.3766	17.3105	17.557	16.9229	16.6409	17.1292	16.1487	18.1936	18.9799	17.5482	18.3274	16.2506	16.3213	16.5747	16.1114	16.2093	17.5692	17.1209	16.6737	16.4733	18.3463	16.281	16.8801	18.8374
DG(16:1/20:4)+NH4	632.525	C39 H70 O5 N1	13.602	18.1231	17.1746	17.5866	16.1778	17.791	18.0667	18.0406	18.2981	19.0976	18.5776	18.7543	18.2869	18.0146	18.593	18.6093	17.8666	17.962	18.8465	19.1187	18.7157	18.8464	17.6154	17.3939	18.1889	17.0202	17.1756	18.8876	17.8741	17.6439	16.872	18.9031	17.4041	17.5674	19.7624
DG(16:1/20:5)+NH4	630.509	C39 H68 O5 N1	12.679	15.9182		14.9484	15.1583	15.181	15.5277	16.6397	16.3596	16.2813	15.8244	15.6723	16.5018	15.6678		15.6728	15.1522	15.3701	16.3572	17.9293	15.6058	17.7514	16.2347	15.1106	16.6606	15.0794	14.6426	15.6301	15.4768	15.5139	14.904	17.5336	15.1849	15.543	17.9144
DG(17:0/18:2)+NH4	624.556	C38 H74 O5 N1	15.955	15.7948	14.3616	15.0061	14.458	16.2784	16.0103	16.1072	16.7858	16.48	16.3841	15.3523	14.14	15.6316	15.9371	14.9491	14.5282		15.2416	16.2001	15.3905	16.0235	15.8759	14.6841	15.8225	15.0913	14.8393	14.1602	15.955	15.0973	15.2949	17.085	14.879	16.0333	16.4494
DG(17:1/18:1)+NH4	624.556	C38 H74 O5 N1	15.783	17.4061	16.0202	16.0665	15.4658	16.3227	17.6956	17.936	17.2752	17.8149	17.5309	16.0808	16.6102	17.5299	17.7121	16.0705	15.2052	14.8362	16.1911	18.3549	17.4981	17.4665	16.5995	15.801	16.6832	16.0258	15.5432	15.9915	16.3614	16.7474	16.2695	17.4214	15.1139	17.7409	17.4169
DG(17:1/18:2)+NH4	622.541	C38 H72 O5 N1	14.668	17.4658	16.5372	16.3197	16.6071	17.034	17.7215	17.4724	17.7689	18.2752	18.2311	19.6331	17.4357	17.6301	17.9091	17.3653	17.0593	19.2051	17.8839	17.9241	19.9728	17.0307	18.5901	17.8362	18.0878	18.2898	17.8282	18.5329	18.0057	17.4228	17.1467	17.8972	18.608	17.8094	17.5809
DG(18:0/16:0)+Na	619.527	C37 H72 O5 Na1	17.642	21.1754	20.4314	19.5775	19.8128	20.1839	20.0527	20.135	20.1607	20.9191	21.0225	22.8821	19.8764	20.1055	20.3753	17.4319	19.2356	21.1876	20.379	19.832	22.7181	19.4969	20.7483	18.3331	20.1482	20.6735	19.4747	19.9315	19.4963	19.2893	19.1781	19.8783	20.5508	18.7654	19.4413
DG(18:0/18:0)+NH4	642.603	C39 H80 O5 N1	18.86	16.8478	16.2621	15.215	15.9371	15.7398	15.5633	16.1683	15.5603	16.9625	16.2042	18.0627	15.0058	15.1101	15.3794	11.2015	13.8107	16.8135	15.7521	15.4057	18.092	14.9024	16.2257	15.5244	15.0597	16.2686	15.3634	15.8609	15.0705	14.3347	14.444	14.7295	15.7808	14.5875	14.9375
DG(18:0/18:1)+Na	645.543	C39 H74 O5 Na1	17.694	19.7764	18.7803	18.5977	18.8148	19.7398	19.8591	19.9945	20.0994	20.9491	20.6719	19.5584	18.9253	20.0958	19.6626	18.6515	18.3008	18.1091	18.6949	20.1598	19.7595	20.1208	19.3925	17.1984	19.7634	18.4896	17.798	17.4224	18.8947	19.2539	18.5219	20.2797	18.6385	19.5414	19.9377
DG(18:0/18:2)+NH4	638.572	C39 H76 O5 N1	16.642	19.4073	18.6939	18.8135	18.7815	20.0928	19.926	19.916	20.9272	21.111	20.0996	18.7974	18.6453	19.7927	19.2947	18.7865	18.5092	18.0664	18.8429	20.1804	18.5129	19.7575	19.1707	18.3819	19.9057	18.4887	18.1574	17.5223	19.0747	19.2205	18.6898	20.93	18.4707	19.8733	20.1524
DG(18:0/20:4)+NH4	662.572	C41 H76 O5 N1	16.309	16.5304	16.5715	16.167	16.6936	16.4465	17.3898	16.9006	17.1766	17.2301	16.2331	17.0675	16.3984	16.9392	16.8679	17.5823	15.6919	16.7727	16.6029	17.7467	16.2892	16.9438	16.7114	16.5895	17.6791	16.1439	16.103	16.4248	16.5551	17.3555	16.2263	17.6611	15.7403	17.9065	18.0695
DG(18:1/14:0)+NH4	584.525	C35 H70 O5 N1	14.974	18.3802	16.9732	17.9462	16.3188	18.6745	19.1505	19.459	19.4467	19.9018	18.855	17.6621	18.1571	20.0608	18.6611	17.0521	18.2548	17.0542	17.8624	19.2081	18.8387	19.9008	17.6433	17.1123	19.2688	17.1871	17.0528	17.2063	18.1623	18.2443	18.2524	20.0574	16.4435	18.1518	19.3142
DG(18:1/18:1)+NH4	638.572	C39 H76 O5 N1	16.461	23.8545	22.9356	21.5775	22.0513	22.8299	24.0598	23.973	23.2835	23.8954	23.274	22.5309	21.8855	24.2247	23.3082	22.2562	21.3247	21.766	22.6629	24.5284	22.1044	22.8361	23.256	21.8264	22.5073	22.1936	21.494	22.0125	22.1521	23.1574	22.3063	23.3243	21.8783	24.0805	23.6409
DG(18:1/18:2)+NH4	636.556	C39 H74 O5 N1	15.355	25.2616	24.1746	23.2183	23.1247	24.7259	25.3748	24.6014	25.1285	24.8714	24.6445	23.8674	22.8398	24.9252	23.6197	23.6428	23.063	23.1034	24.2374	24.7965	22.8824	23.5634	24.5304	22.8188	23.987	23.1414	22.6466	23.3044	23.3943	24.0478	23.5366	24.6459	23.9489	24.6553	24.4747
DG(18:1/18:3)+NH4	634.541	C39 H72 O5 N1	14.516	19.7058	19.0708	18.7809	17.7553	19.299	19.4256	19.8873	19.6672	20.4855	19.5776	18.4616	18.517	19.5134	19.2022	18.6576	19.452	18.7571	20.1694	21.4062	18.478	20.1846	17.8658	18.7244	17.6376	18.383	18.1463	19.7804	19.2295	18.6037	18.6575	20.4301	19.0684	19.9014	20.6881
DG(18:1/20:2)+NH4	664.587	C41 H78 O5 N1	16.622	17.5675	17.2552	16.2795	16.4658	17.7642	17.9069	17.944	18.466	18.1699	17.7089	17.1014	16.4257	18.528	16.6444	16.1221	16.2292	17.0371	17.0007	17.5036	16.4417	17.3186	17.5006	16.5207	17.9726	17.2162	16.1171	16.4934	16.899	17.5929	16.7677	18.738	16.957	18.1162	17.817
DG(18:1/20:3)+NH4	662.572	C41 H76 O5 N1	16.003	16.7995	16.4337	16.4219	15.7654	15.357	17.2453	17.6932	16.6228	16.5505	16.1612	18.0874	16.4748	16.9013	16.5754	16.0945	16.2813	17.2587	16.3424	19.0415	16.956	18.0393	15.6527	17.6973	16.4426	16.7211	16.4452	17.9844	16.5134	16.8984	15.7884	17.4943	16.6049	18.0852	18.6974
DG(18:1/20:4)+NH4	660.556	C41 H74 O5 N1	14.994	20.7772	19.9628	20.6257	20.1382	20.5975	21.1465	20.9316	21.1565	21.2334	20.2146	20.8789	20.3248	20.3369	20.5392	21.6215	19.9652	20.4997	21.5249	22.3537	19.3933	21.3303	20.186	20.4357	20.7714	19.7944	19.5361	20.9271	20.5598	20.7893	19.8741	21.7519	19.9972	21.3681	22.6482
DG(18:1/20:5)+NH4	658.541	C41 H72 O5 N1	14.037	18.5745	18.073	17.7881	18.1336	18.1399	17.7779	18.6038	18.1995	18.5471	17.2703	18.2622	18.5422	17.7334	17.3309	18.7303	18.1547	18.4319	19.0489	21.0865	16.9337	19.9027	19.266	18.1259	18.9837	18.3274	16.2237	18.3401	18.0664	17.8962	17.5122	19.589	18.7685	18.9747	19.5013
DG(18:1/22:4)+NH4	688.587	C43 H78 O5 N1	16.005	16.8988	16.4643	16.7828	16.6835	16.9721	17.6813	17.9351	17.4015	16.7281	16.448	17.6361	16.5591	17.0065	17.3853	17.161	15.9744	17.1185	17.0654	18.1286	16.5139	17.6107	17.0702	16.5179	17.2752	16.488	16.2377	17.286	16.8708	17.5339	16.2403	17.8733	16.8569	18.7423	19.0093
DG(18:1/22:5)+NH4	686.572	C43 H76 O5 N1	15.076	18.1081	17.7982	16.6535	17.4541	17.6865	18.9894	19.1632	17.9598	17.1752	17.4564	17.0203	17.8997	18.2797	16.7712	18.2662	16.6537	16.8453	18.0041	19.2538	16.443	18.3237	18.8529	16.9689	17.9961	17.4242	16.5196	17.4928	17.1642	18.1581	17.3014	18.1396	17.1874	19.2251	18.991
DG(18:1/22:5)+NH4	686.572	C43 H76 O5 N1	15.498	16.5619	16.0767	15.9509	16.2264	16.0723	17.4756	17.6234	17.104	15.8205	15.5865	16.5844	16.2549	17.0894	17.7388	16.7135	15.3132	17.1321	16.6877	17.8134	15.4414	17.5998	16.8238	18.7175	16.5561	16.4183	16.3629	16.9814	16.3758	17.279	16.1646	17.2478	16.1413	18.6303	18.1982
DG(18:1/22:6)+NH4	684.556	C43 H74 O5 N1	14.565	19.3637	17.7187	18.2689	19.1833	17.9678	18.243	19.549	19.2637	16.5379	17.5916	17.752	19.0564	19.0662	17.5543	19.7958	18.0115	18.1894	18.57	20.9264	15.0817	20.0467	20.6556	18.0026	18.5643	20.0629	17.9094	18.1958	18.6148	18.6814	18.496	18.5032	18.0976	20.9992	19.4881
DG(18:2/14:1)+NH4	580.494	C35 H66 O5 N1	12.619	16.4059	17.0986	17.2114	14.5053	16.8296	15.9215	16.8109	17.378	17.89	17.1527	19.2663	16.2479	17.0471	16.5331	15.0684	16.8579	17.2525	15.7571	16.6507	17.3582	17.0638	16.0225	15.3333	16.877	17.1299	16.9902	15.9964	17.0181	16.1093	17.0172	17.663	16.0684	15.4361	17.6535
DG(18:2/18:2)+NH4	634.541	C39 H72 O5 N1	14.233	23.1694	22.4779	21.8815	21.4132	23.6155	23.5942	22.1798	23.9118	23.3883	22.9051	22.6596	21.5734	22.96	21.5997	22.3125	22.0349	21.8709	23.3626	22.4804	21.4399	21.4416	23.3355	21.1344	22.4047	21.6701	21.5578	22.1211	22.0606	22.3236	22.0926	22.9364	22.8911	22.4561	22.3737
DG(18:2/20:4)+NH4	658.541	C41 H72 O5 N1	13.889	20.8303	19.4632	20.3222	19.8473	20.318	20.4405	19.6894	20.7898	21.0672	20.7155	21.0483	20.1692	19.6472	20.2309	21.5653	19.9509	20.4177	21.6684	21.3814	19.029	20.158	21.0203	19.9873	20.7321	20.0585	19.7744	21.0088	20.2797	20.2395	19.2114	21.0258	21.133	20.4516	21.3765
DG(18:2/22:6)+NH4	682.541	C43 H72 O5 N1	13.475	19.0729	17.3455	17.9666	18.8069	17.919	18.1308	18.2796	19.1818	16.5498	17.8798	17.9979	18.3797	18.2868	16.8727	19.7672	17.9462	18.0728	18.8979	19.6562	15.8962	17.967	21.0753	17.2326	18.3141	19.6815	18.1134	18.0251	18.3996	18.1666	17.9125	17.5481	18.8731	19.5383	17.9709
DG(18:3/18:2)+NH4	632.525	C39 H70 O5 N1	13.246	20.1593	19.1052	19.0331	17.451	21.3144	20.2301	19.0989	21.2052	20.8057	20.4923	18.4973	18.7262	19.6826	18.0417	18.4348	19.0263	18.3338	21.0333	19.1823	17.4084	18.3982	20.663	17.9615	20.0446	18.7597	18.4595	18.5026	18.6672	19.1913	19.3017	20.6234	20.0466	18.5962	19.4169
DG(18:3/18:2)+NH4	632.525	C39 H70 O5 N1	13.399	19.7566	19.132	19.0512	17.364	19.8422	19.4444	19.2931	19.8616	20.4853	19.5162	18.0639	18.3288	19.0722	18.5699	18.8648	19.5589	18.5952	20.7928	20.8917	17.5002	19.4636	17.6883	18.2677	17.5864	18.1841	18.2648	19.6902	19.2597	18.532	18.629	20.179	19.6133	19.3836	20.1174
DG(18:4/18:2)+NH4	630.509	C39 H68 O5 N1	12.484	16.6589		16.6457		16.7829	15.3363	16.2726	16.2548	17.3589	17.697		16.1794	16.1094	15.7151	15.5887	17.005	16.6557	18.4825	17.2014		16.3526	17.0647	15.7805		16.0898	15.7323	17.3152	16.2663	15.4975	15.5862	17.534	17.406	15.6956	16.6582
DG(20:1/18:1)+NH4	666.603	C41 H80 O5 N1	17.678	15.8693	15.7287	14.4451	14.6861	15.9	16.5044	17.1273	16.5881	16.5809	15.7913	15.4418	14.4358	16.9776	15.3785	14.4944	13.9877	14.8061	15.0996	16.5185	15.2954	16.6708	15.5628	15.0394	15.7805	15.4498	14.2617	14.8014	15.1136	15.9335	14.9972	17.4087	15.0526	17.1352	16.6829
DG(20:2/18:2)+NH4	662.572	C41 H76 O5 N1	15.659	18.2354	17.5374	16.9825	17.2239	17.7986	18.7355	18.9372	18.9118	18.8624	18.1992	16.9948	17.0376	19.3769	17.6605	16.7415	16.9077	16.9352	17.6177	18.4662	16.9437	18.3859	17.7385	16.9153	17.7094	17.5514	16.3268	16.9449	17.2354	17.9578	17.327	18.8539	17.1161	18.5043	18.6714
DG(20:3/18:2)+NH4	660.556	C41 H74 O5 N1	14.561	18.8219	17.4974	17.3081	17.0183	18.4017	18.5936	18.3997	19.4924	19.1093	18.6325	16.6336	16.7261	19.2756	17.2458	16.829	17.0127	16.4954	18.0155	18.1859	15.7476	17.9541	18.0777	16.4046	18.3178	17.7069	16.5851	16.8106	17.3763	17.8037	17.0921	18.8812	17.2485	17.826	18.5568
DG(20:5/18:2)+NH4	656.525	C41 H70 O5 N1	12.955	18.9819	17.027	17.9188	17.7016	19.0503	18.3457	17.966	19.5918	18.6025	18.406	17.6584	18.2517	17.566	16.1282	18.8036	18.5194	17.7614	19.4959	20.4273	16.8162	19.2993	19.5237	17.852	19.3145	17.9891	17.181	18.4125	18.1505	18.1187	17.4649	19.7006	19.1358	18.3527	19.271
DG(22:4/18:2)+NH4	686.572	C43 H76 O5 N1	14.924	17.0393	16.7713	17.087	16.6597	17.731	18.1278	17.2741	18.2378	16.905	16.7687	16.7362	16.6375	17.2209	16.6821	17.5593	16.2513	16.3335	17.6267	17.7782	16.0518	17.0623	17.3417	16.3147	17.515	16.4856	16.2425	16.7278	16.8589	17.6915	16.4686	18.0115	16.9086	18.2692	18.7362
DG(22:5/18:2)+NH4	684.556	C43 H74 O5 N1	13.984	17.5546	17.4967	17.0175	17.0899	18.0052	18.4546	17.992	17.9429	16.6016	17.5254	17.7225	17.6619	17.3649	15.8033	18.221	16.9452	17.233	18.6798	18.4187	16.528	17.4871	19.6283	16.3918	18.3566	17.4119	16.833	17.6732	17.3235	17.9713	17.0533	17.9281	18.2254	18.3891	18.0834
DG(22:5/18:2)+NH4	684.556	C43 H74 O5 N1	14.412	17.5089	16.9543	16.4828	16.9734	17.0545	17.7409	17.2307	17.9678	16.2624	16.5428	16.9072	16.6455	17.3667	17.733	17.4985	16.5672	16.9488	17.8041	17.4729	14.6115	17.1995	17.4098	16.4757	17.2602	17.1574	16.7586	17.4056	17.0682	17.8092	16.7238	17.5544	16.5605	18.3961	18.121
LPC(14:0)+H	468.308	C22 H47 O7 N1 P1	5.777		16.1769	16.8911		16.9197	16.0038	17.1252	16.8857			0.188543	15.4968	16.4893		16.4583	17.9926		16.8152	16.904	18.5694	19.2334	16.4609	18.7913	20.2208	17.618	18.3746	18.2561	18.0789	17.173	18.0736	18.5604		17.9514	18.4394
LPC(15:0)+H	482.324	C23 H49 O7 N1 P1	6.334	19.0775	19.2724	18.5055	17.0594	18.7021	18.2873	18.21	18.3628	18.3356	17.9448	19.525	17.7912	18.5343	18.4192	18.9417	19.068	20.0181	18.8228	18.2509	20.8847	19.1025	18.7802	18.9028	18.7937	18.8301	19.2814	19.2263	19.2426	18.0314	19.1485	18.6387	19.5158	18.4828	18.078
LPC(16:0)+H	496.34	C24 H51 O7 N1 P1	6.652	20.0471	19.8125	19.7342	18.9893	20.1803	19.714	19.971	19.7687	19.9843	17.8691	20.3368	19.343	20.0038	18.9534	20.1718	20.6256	20.9327	21.1428	20.6767	21.5867	22.1567	20.1641	20.6302	21.7867	21.0636	21.4911	21.0565	20.4268	20.4606	22.2022	20.9699	21.2103	21.0781	21.214
LPC(16:0)+H	496.34	C24 H51 O7 N1 P1	6.854	23.8578	23.6911	23.7586	22.4953	24.4324	23.8375	23.8436	24.0145	23.7787	21.9609	22.9473	23.0648	24.161	22.7999	24.0718	24.767	24.3251	25.2347	24.8745	25.2241	26.3268	23.7474	24.5643	25.6426	24.8466	25.4998	24.9687	24.3323	24.3931	26.1096	24.9454	25.062	24.9522	24.9087
LPC(16:1)+H	494.324	C24 H49 O7 N1 P1	6.064		16.1066	16.2075	0	16.4748	16.5786	17.1019	16.0695	17.0714			16.0986	16.5417	15.6334	17.3053	17.8901	17.891	17.3604	17.2597	18.9904	18.8127	15.6019	18.0208	20.6927	16.5812	17.4406	18.3249	16.6562	17.1033	17.5393	17.4115		17.0997	18.7292
LPC(17:0)+H	510.355	C25 H53 O7 N1 P1	7.346	17.8081	18.4432	17.6919	17.0462	18.114	17.4215	17.4254	17.4108	18.3455	0.313832	18.6112	17.3414	17.4856	17.9175	17.2882	18.8379	18.5494	18.8641	18.217	18.4621	19.33	18.2635	18.7942	18.1424	18.3054	19.1372	18.9568	18.5607	18.6451	19.0608	18.9399	19.4741	18.8066	17.8388
LPC(18:0)+H	524.371	C26 H55 O7 N1 P1	7.623	19.8529	19.5301	19.0194	18.1393	20.0276	19.1559	19.132	19.868	20.0036	18.7934	19.4471	18.8608	19.4329	19.0544	19.2397	20.1911	20.7751	20.4106	19.7073	20.118	21.0301	18.9934	19.5198	19.5894	19.341	20.8044	19.7173	19.6973	19.5765	20.5765	20.3751	20.1339	19.9788	19.7803
LPC(18:0)+H	524.371	C26 H55 O7 N1 P1	7.805	24.3098	23.8073	23.2524	22.1328	24.6161	23.6041	23.1291	24.1781	23.9287	22.7016	23.0848	22.8358	23.5486	23.0575	23.6454	24.1891	23.9065	24.7906	24.1282	24.0767	25.4369	23.0102	23.6013	23.7845	23.3349	25.1746	23.6891	23.7608	23.9745	24.7687	24.3286	24.2151	24.1054	23.5315
LPC(18:1)+H	522.355	C26 H53 O7 N1 P1	6.885	18.1418	19.1085	18.1042	18.5388	18.3422	18.4347	17.8752	17.8311	19.3391	17.7766	18.7098	18.3994	18.5427	18.7485	19.5501	19.0894	20.563	19.6385	19.5934	20.1545	20.0842	19.6368	18.7925	20.2805	18.6104	19.394	19.1207	18.8857	18.2398	19.7028	19.0377	19.1052	18.7326	18.8658
LPC(18:1)+H	522.355	C26 H53 O7 N1 P1	7.063	20.7206	21.0001	20.4758	18.8255	21.0011	20.2308	20.3405	20.3682	21.3737	18.6741	20.0091	19.7572	20.5742	20.1325	20.6368	21.2383	21.3755	22.1426	21.3408	23.2179	22.9806	20.1633	20.804	22.7899	20.7767	21.858	21.2404	21.5491	21.001	22.1128	21.6608	21.9945	21.2809	21.7577
LPC(18:1)+H	522.355	C26 H53 O7 N1 P1	7.206	17.2558	17.6133	17.9216		17.704	17.1758	17.3302	16.6237	17.7074	16.7872	3.2121	16.0838	16.6058	17.3661	17.0504	17.8851	17.7422	18.7621	17.9551	18.055	18.7573	16.6475	18.2822	17.773	17.7533	18.7266	17.2921	18.014	17.9794	19.2852	18.3762	17.2847	17.6751	17.6175
LPC(18:1e)+H	508.376	C26 H55 O6 N1 P1	8.144	17.1409	17.282	16.8373		17.0877	16.4366	15.2674	16.1481	17.3099	15.768		16.354	16.2971	16.5083	17.2849			17.2513	15.7969	18.604	18.0622	15.9728	16.195	16.3807	16.8571	18.0321	16.9687	17.1508	16.3771	17.5944	16.0482	17.4814	16.8067	16.0864
LPC(18:2)+H	520.34	C26 H51 O7 N1 P1	6.23	20.1399	20.9283	19.8594	20.2415	20.4893	19.9761	19.1288	20.3886	20.473	20.4525	21.4107	20.5067	20.9696	20.9124	20.9517	20.7435	22.2131	20.7991	20.7143	21.9942	20.3491	21.1067	20.302	21.8547	20.268	20.9195	20.335	20.0731	19.031	20.6771	20.7853	20.2	19.3035	20.2453
LPC(18:2)+H	520.34	C26 H51 O7 N1 P1	6.412	20.5278	21.2505	20.2186	18.4251	21.1117	19.6474	20.344	20.8518	21.57	19.2494	19.6523	19.5694	20.7608	19.4445	20.1536	21.1932	21.5662	21.8653	21.9715	22.8242	22.4833	19.8667	21.4602	24.3628	21.2249	21.5907	21.0476	21.0706	20.1805	22.3867	22.0086	22.1039	20.2296	22.3576
LPC(18:3)+H	518.324	C26 H49 O7 N1 P1	6.854	21.8666	21.7264	21.9359	20.1341	21.9423	21.4977	21.2458	21.3437	21.7274	18.9209	19.8631	20.8827	22.3042	19.8821	22.0299	22.17	21.6365	22.5678	22.4234	22.0272	22.111	21.1379	22.4042	22.9201	22.018	22.5408	22.105	21.347	21.8793	22.0971	21.2971	22.5331	21.4192	21.4548
LPC(20:0)+H	552.402	C28 H59 O7 N1 P1	8.643	17.9389	18.2517	16.7369		17.6143	16.7197	16.6563	17.0437	18.4089	16.5311	17.6692	16.2758	17.6049	16.4332	16.4892	18.482	18.1279	18.2488	16.9042	17.8242	17.629	16.7713	16.9207	16.7538	16.6666	17.6532	17.3086	17.1564	16.0046	17.7073	17.8045	18.1403	17.1746	16.9646
LPC(20:3)+H	546.355	C28 H53 O7 N1 P1	6.767	18.765	18.1496	17.2415		18.2642	17.48	17.6552	19.0168	18.0469	17.4633		17.1006	18.9199	16.7483	17.954	17.4167	17.8013	19.3725	19.2845	20.2146	20.7261	18.1997	18.0111	21.1156	17.8615	19.4901	18.8411	18.0375	17.0835	19.9147	18.9047	19.0447	17.5326	18.6471
LPC(20:3)+H	546.355	C28 H53 O7 N1 P1	7.806	22.1268	21.8782	20.9979	19.0512	22.1728	21.9767	20.6519	20.9723	22.0034	19.724	19.7775	20.6315	21.6992	20.7576	20.3343	22.1741	21.3927	22.0243	21.9437	20.7964	21.768	20.3132	21.4644	21.5695	21.1226	22.439	21.1531	20.8585	21.6969	21.4815	21.1467	21.5981	21.4868	20.7299
LPC(20:4)+H	544.34	C28 H51 O7 N1 P1	6.212	19.0503	20.3597	18.7948	20.034	19.0316	18.9109	18.3754	18.8774	18.8972	19.37	22.0292	20.5557	18.9382	20.8449	21.622	20.6968	22.2124	21.0825	21.2067	20.6925	19.4452	21.1371	20.7146	20.5142	19.7879	21.2336	20.6219	18.7098	19.0225	19.1586	18.0014	19.3941	19.6508	19.8348
LPC(20:4)+H	544.34	C28 H51 O7 N1 P1	6.372	18.0189	17.8045	17.6279	17.3102	17.9164	17.9557	17.8877	17.5974	17.6315		18.9971	17.6283	17.1081	17.803	19.3391	19.4146	19.63	19.1472	19.0856	18.9882	20.1808	17.8472	19.8719	21.6427	18.9044	19.7627	19.5509	18.7234	19.3525	19.9792	18.8468	19.7126	19.7657	21.1803
LPC(20:4)+H	544.34	C28 H51 O7 N1 P1	7.062	18.9269	18.7014	18.5625	16.7416	18.7631	18.5795	18.1908	18.5773	19.171	16.882		17.4086	18.6806	17.3738	18.3889	19.0692	19.2009	19.4511	18.7576	20.4568	20.8306	18.3006	18.7794	20.8964	17.9209	19.8445	18.9252	18.7204	18.2755	19.63	19.0128	19.3528	18.7124	19.2551
LPC(22:0)+H	580.434	C30 H63 O7 N1 P1	9.459	15.5716	16.4246	14.707	15.7124	15.7173	14.7316	14.6128	14.9908	16.3125	14.5127	16.7865	14.8898	15.5986	14.6243	14.9828	16.2875	16.0441	15.9383	14.9325	15.7315	15.352	14.7378	17.4763	14.7825	14.9741	15.8649	15.6087	14.9515	14.237	15.593	16.2578	15.7179	15.4157	15.0289
LPC(24:0)+H	608.465	C32 H67 O7 N1 P1	10.557	16.2998	17.1782	16.6479	16.491	16.6618	16.1227	16.2123	16.6032	16.9328	15.376	16.4419	16.2899	16.2249	15.5319	15.9289	16.9504	16.6548	16.3114	15.6518	16.3534	16.688	15.6565	15.895	16.3468	15.5167	16.413	16.2295	15.9765	15.6586	16.4041	17.2307	16.1458	16.7845	15.7685
LPE(16:1e)-H	436.283	C21 H43 O6 N1 P1	7.366	15.8615	15.2325	15.413	15.9189	15.6534	15.0959	15.2223	16.0874	15.9702	14.2988	16.1463	15.2861	15.2591	15.1365	15.2001	15.9866	15.9351	15.9716	15.8059	16.2038	15.8338	15.0561	16.5565	15.4186	15.6543	16.0746	16.0745	15.3944	15.3645	15.8463	17.2714	16.0423	16.0738	16.3005
LPE(18:0)-H	480.31	C23 H47 O7 N1 P1	7.753	16.79	15.8208	15.9489	16.3722	16.0721	15.8048	16.4527	16.3234	17.919	15.5267	16.3535	15.9708	16.7779	15.8016	15.8024	17.1474	16.923	17.1719	17.1218	17.3571	17.3293	14.9762	16.6344	16.9743	15.3284	16.6827	16.4849	16.0412	16.1945	16.6936	18.1841	16.2194	15.9557	16.4498
LPE(18:0)-H	480.31	C23 H47 O7 N1 P1	7.917	20.4672	19.2271	19.3383	19.5847	19.4108	19.3716	19.8164	19.147	21.3981	18.9792	19.546	19.3374	20.2504	19.1962	19.2721	20.601	20.3065	20.4513	20.5583	20.9453	20.6916	18.6238	19.9751	20.3561	18.6028	20.0567	19.8618	19.4231	19.6037	19.8947	21.3063	19.6916	19.2105	19.5601
LPE(18:1)-H	478.294	C23 H45 O7 N1 P1	7.022	16.5781	16.7483	15.3474	16.8028	15.1757	14.6211	14.882	15.6866	16.6762	15.8512	18.3511	17.2333	16.1321	16.4677	17.079	17.4272	17.8142	17.3201	17.8857	17.946	16.1888	16.6063	17.7898	17.1928	16.5801	16.7914	16.8197	14.9536	15.235	15.1602	18.3345	15.8776	14.9578	17.0367
LPE(18:1)-H	478.294	C23 H45 O7 N1 P1	7.183	17.99	17.7578	17.0783	16.153	17.0582	16.4833	16.9041	17.1971	18.4577	16.4759	16.4482	16.4066	17.7707	17.4672	16.9992	18.4035	17.8741	19.1493	19.028	19.62	18.7335	16.3949	18.2766	18.7935	17.2403	17.6163	17.4143	16.4045	16.7802	17.585	19.8527	17.8746	16.5382	19.2619
LPE(18:1)-H	478.294	C23 H45 O7 N1 P1	7.318	13.4088	13.4749	13.9402	12.5799	12.9086	12.5436	13.2506	13.2177	14.191	11.8301	12.9138	11.9682	12.9747	13.8754	13.0978	14.1181	12.9607	14.2642	13.9769	13.5136	14.3795	12.6252	14.1026	14.2067	13.1828	13.6134	12.8545	12.9236	13.1969	14.0192	15.3122	13.45	12.4346	14.088
LPE(18:1e)-H	464.315	C23 H47 O6 N1 P1	8.269	17.5675	17.0312	17.012	16.6013	16.9975	16.1304	16.4287	17.1153	17.9458	16.1522	17.251	17.1169	17.0609	16.5215	16.3929	17.1805	17.2208	17.1816	17.0659	17.5181	17.0584	16.2561	17.0777	16.2351	16.864	17.1892	16.8836	16.5989	16.3376	16.7106	18.049	17.3662	16.4137	17.3144
LPE(20:3)-H	502.294	C25 H45 O7 N1 P1	6.728	14.8075	15.7185	12.4582	15.338	13.8493	13.6694	14.0296	15.2239	16.2373	15.0662	15.465	15.9556	15.4363	15.9871	14.8374	16.2472	16.0349	15.4457	15.7109	16.1302	14.3086	15.678	15.7824	16.6686	15.8369	15.7667	14.9383	13.3498	13.3612	13.8152	16.0723	14.269	13.3747	14.1651
LPE(20:3)-H	502.294	C25 H45 O7 N1 P1	6.878	14.5766	14.3065	12.781	13.697	14.4533	14.3877	14.7133	14.8348	16.1603	14.0027	15.0322	13.1602	15.3665	14.3398	12.9552	15.3287	14.8683	15.2457	14.7233	15.6661	15.8766	13.3028	14.965	16.5188	14.7115	14.9552	14.6619	13.3973	14.0025	15.3111	17.1069	14.8479	14.4398	16.0097
LPE(22:4)-H	528.31	C27 H47 O7 N1 P1	7.087	14.4393	16.0597	13.223	15.2378	13.6664	14.1432	13.9581	14.4409	15.4088	13.4074	18.0673	16.505	14.4833	16.5957	16.2301	15.4494	16.6819	15.8922	15.8442	16.6128	14.3968	15.1947	16.1082	16.4815	14.842	16.05	16.0304	13.5134	13.5727	12.8807	14.9822	14.4993	13.4653	14.7583
LPE(22:6)-H	524.278	C27 H43 O7 N1 P1	6.275	17.0504	18.5893	16.7435	18.5008	16.6752	16.3127	16.7547	18.0368	17.0843	17.4306	19.6633	18.9599	16.6496	18.1189	19.8074	19.5447	19.9205	19.0316	20.6308	16.9663	17.6903	19.3244	19.3984	19.4417	18.2347	18.8926	18.3354	17.4241	16.061	16.5463	17.0315	17.4208	17.6158	17.3999
LPE(22:6)-H	524.278	C27 H43 O7 N1 P1	6.412	15.721	15.9458	15.6399	16.4605	15.6769	16.0538	16.4504	16.3566	15.0523	14.8884	17.4896	16.1751	15.8656	15.3156	17.4111	17.8027	17.9508	17.7307	18.763	16.5047	17.8798	17.3172	18.1657	18.8801	16.4125	17.5172	16.7845	16.5623	16.5026	17.4482	17.5082	17.1502	17.9938	18.1359
LPE(24:0)-H	564.403	C29 H59 O7 N1 P1	10.586	14.1378	14.4074	13.7408	14.4489	13.7802	14.3313	13.1998	14.177	14.5668	12.8245	14.2006	14.1044	14.0253	13.7999	13.7145	14.5161	14.2999	14.3357	13.2581	14.3067	13.9044	13.7591	13.9306	13.6103	12.996	13.4825	13.742	13.777	13.4991	13.6514	14.2763	13.5542	14.2463	13.6501
LPG(16:0)-H	483.273	C22 H44 O9 N0 P1	6.713	14.3453	13.2179	13.0232	15.1499	13.2777	13.921	16.1466	13.3649	14.2261	14.35	14.2857	14.2349	13.1987	14.4511	13.0371	14.8495	14.403	13.2999	13.9073	15.5988	11.7167	13.5997	12.6021	13.3526	13.4507	13.0566	13.6044	12.8304	12.1674	11.4587	14.4597	14.905	13.1667	12.9666
LPI(18:1)-H	597.305	C27 H50 O12 N0 P1	6.675	12.6986	13.22	11.8095	12.4997	12.6939	12.8385	12.809	13.3828	13.8761	12.685	14.1162	13.3356	12.9505	13.1655	13.4281	13.5617	13.7547	12.6828	13.4972	13.8579	14.3609	12.0202	13.6296	14.7356	12.3676	14.1398	13.3225	12.765	11.6288	13.1542	14.792	12.6741	13.5948	12.7711
LPI(20:4)-H	619.289	C29 H48 O12 N0 P1	6.017	13.0716	12.8093	12.8428	13.0619	12.593	13.5163	12.5004	13.4778	12.7913	12.6368	13.671	12.5203	12.6675	12.2257	14.411	13.9363	13.7041	13.54	13.6341	13.6801	14.5634	12.7753	15.0095	15.9728	13.6174	14.7472	13.9168	12.7576	13.6868	13.9948	14.8752	13.6203	14.4169	14.6393
MG(16:0)+H	331.284	C19 H39 O4	8.136	19.7059	20.5861	19.0099	19.1898	19.1182	19.5837	19.6727	18.6239	20.2117	20.7805	22.8229	19.6357	19.3238	19.7878	20.2338	19.4624	21.89	20.4055	19.3057	21.808	18.9982	20.3777	19.3592	20.2564	20.6541	20.6757	20.6771	19.911	18.3568	19.321	18.1648	20.984	18.6359	18.2681
PA(15:0/24:2)-H	741.544	C42 H78 O8 N0 P1	11.891	25.7197	25.9297	24.9765	25.7205	25.1322	25.3392	25.0449	24.6188	26.0108	25.0934	26.6187	25.1885	25.3191	25.4821	24.4334	25.0858	26.1823	25.2655	24.7544	25.893	23.7778	25.061	25.1364	24.9903	25.2294	25.1214	25.4815	24.8517	24.533	24.4888	24.3104	25.5932	24.7554	24.4196
PC(14:0/14:0)+H	678.507	C36 H73 O8 N1 P1	10.794	18.1732	17.928	19.824	17.7322	19.0114	17.6723	19.8389	19.4383	20.0416	18.5265	16.3291	19.4251	19.2402	19.0912	17.1543	20.0615	16.7875	18.3383	18.6635	20.8801	20.5867	17.0296	18.7963	19.4652	17.922	18.7011	18.8832	19.5796	17.5755	19.201	21.0058	15.6763	17.7224	18.7417
PC(14:0/18:2)+H	730.538	C40 H77 O8 N1 P1	11.215	22.2377	22.3438	23.1566	21.7571	24.0583	22.6681	23.4863	23.6917	23.5864	22.3022	20.3692	22.35	23.6924	21.6805	21.9474	23.4799	20.523	22.6745	22.1215	23.0303	23.5112	21.1341	22.6531	23.3528	21.9246	21.9515	21.6145	22.8541	22.0228	22.6664	24.2659	20.8234	21.9615	22.193
PC(14:0/18:3)+H	728.522	C40 H75 O8 N1 P1	10.467	15.3702	14.8896	16.4768	14.2971	17.6085	14.9243	15.8041	16.4514	17.4581	15.9605	14.5543	15.457	15.8846	14.6868	14.437	16.9807	14.5471	16.0654	14.9142	16.7972	16.8929	14.9901	15.4558	16.89	14.9335	15.1783	15.1178	15.8578	15.0043	15.4667	17.6932	14.8361	14.26	14.9609
PC(14:0/18:3)+H	728.522	C40 H75 O8 N1 P1	10.602	15.3229	15.2615	16.8137	15.3068	17.6787	15.4103	17.1787	17.0208	17.6773	15.8909	13.8598	16.1081	16.777	15.1177	14.3334	17.4812	13.6434	16.7096	16.506	16.6561	18.267	14.1607	16.1075	16.4877	15.2145	15.2	15.2004	16.3842	15.1326	15.7777	18.156	14.2942	15.1144	16.499
PC(14:0/20:4)+H	754.538	C42 H77 O8 N1 P1	11.032	19.9321	19.7228	21.0534	19.0522	21.5449	20.6667	21.6164	21.1253	20.7023	19.9637	18.742	20.6644	20.6263	19.5071	19.5286	20.9538	18.9673	20.6605	20.7052	21.0372	22.1108	18.843	20.4693	20.6649	19.5959	19.6326	20.4267	21.0285	20.6271	20.6521	21.7895	19.2073	20.4549	21.4288
PC(14:0/20:5)+H	752.522	C42 H75 O8 N1 P1	10.327	15.5944	14.4264	15.2631	14.5799	16.5737	14.6805	16.4296	15.5897	15.1436	15.667		16.007	15.3907	13.5143	14.7401	17.2857	14.135	15.6771	16.6741	16.9076	17.7402	15.6621	16.1093	16.6593	16.0747	14.6198	15.6348	16.3474	14.5491	15.7816	16.9425	15.1199	15.3299	15.7779
PC(14:0/22:6)+H	778.538	C44 H77 O8 N1 P1	10.76	18.8881	18.4726	21.3038	18.5174	20.4147	18.7873	20.5062	19.9248	18.4055	18.6399	17.2917	19.0618	19.309	17.513	18.6993	20.5783	17.7075	19.493	19.3888	18.0516	20.4967	19.3692	18.9291	18.7054	18.7856	18.5761	18.9118	19.7511	19.3058	19.4867	19.4652	18.0254	19.8265	19.0331
PC(14:0e/18:2)+H	716.559	C40 H79 O7 N1 P1	12.866	18.4582	18.2644	18.3158	18.9273	17.9173	18.9031	18.0223	17.6654	19.3017	18.2708	20.0585	17.9286	18.2793	17.9161	19.0705	18.6697	19.4799	18.4633	18.047	19.7665	15.4643	18.6957	18.281	18.1581	18.0598	18.5274	17.9398	17.6629	17.9989	17.9579	18.0721	17.4094	18.2934	17.455
PC(14:0e/22:6)+H	764.559	C44 H79 O7 N1 P1	11.947	21.2874	19.6626	20.7273	20.8749	20.6144	20.2967	19.9323	19.8491	20.469	20.4973	20.8679	20.9239	19.7642	18.8095	20.4119	21.3516	20.3888	19.6837	22.3473	19.7696	21.2323	21.3513	20.2757	20.417	20.9171	20.7228	19.1141	20.979	19.4169	20.5477	20.9727	20.3412	20.4986	20.2772
PC(15:0/14:0)+H	692.522	C37 H75 O8 N1 P1	11.408	16.9479	15.7716	18.0463	16.4617	17.2795	16.721	18.4974	17.5483	17.4965	16.1163	14.8122	17.119	16.8027	16.8516	16.0696	17.9017	15.1182	16.5949	16.6474	16.8461	18.066	16.9827	17.0083	17.6165	16.475	16.2896	15.8636	17.8018	16.0164	17.3435	19.0411	14.2735	15.9853	16.4407
PC(15:0/16:0)+H	720.554	C39 H79 O8 N1 P1	12.43	17.6874	17.9215	18.9005	17.3284	16.8864	16.7735	19.0548	16.2512	18.9562	18.7918	17.4048	19.448	17.1964	19.5122	17.8011	18.9506	17.411	18.0215	18.1876	19.95	18.4767	18.1521	19.1189	18.7533	18.0391	18.7948	18.0327	19.1462	17.4021	17.58	18.649	16.9426	17.1486	17.7467
PC(15:0/16:0)+H	720.554	C39 H79 O8 N1 P1	12.753	20.5011	20.4212	20.959	20.9676	20.1317	20.5033	21.2548	20.371	21.033	20.0029	20.5976	20.607	20.4515	21.5514	21.3489	21.0823	20.8003	20.6421	20.8283	20.4132	20.5208	21.0291	20.7255	20.7064	20.4261	20.8168	19.9237	20.9063	20.2174	20.6913	21.4089	19.3405	20.7494	20.1233
PC(15:0/16:1)+H	718.538	C39 H77 O8 N1 P1	11.575	17.7382	16.9946	18.5694	17.2449	17.9576	18.6136	19.6888	18.5259	19.8971	17.8068	16.0816	18.3316	19.1869	18.1204	17.4763	18.5406	16.2937	18.009	18.1968	18.4176	19.6784	17.367	17.7922	18.8614	16.5748	17.3567	16.6768	18.1899	17.8109	18.1065	19.8093	15.4539	17.6286	17.8533
PC(15:0/18:2)+H	744.554	C41 H79 O8 N1 P1	11.826	23.5611	23.6723	23.0195	22.8332	23.3637	22.8178	23.3223	23.1378	24.1309	24.0389	23.643	22.1843	23.5425	23.2756	22.5241	23.7036	23.3628	23.5915	22.5799	24.022	22.1723	23.5332	22.9062	23.1284	23.2038	23.0648	22.9651	23.5661	22.4238	22.9776	21.4648	23.2143	21.6108	21.9347
PC(15:0/18:3)+H	742.538	C41 H77 O8 N1 P1	11.032	15.14	15.2241	16.4265	15.2159	17.3721	15.8633	16.2835	16.567	17.1774	14.9643	13.8279	15.0861	15.6356	15.0219	14.9188	16.3023	14.4776	15.7043	15.4336	15.1525	16.8383	15.7742	15.4947	16.1546	14.945	15.285	14.2573	15.6586	14.9527	15.9576	17.982	14.4133	15.1616	14.8185
PC(15:0/20:3)+H	770.569	C43 H81 O8 N1 P1	12.161	21.4453	21.531	21.0121	21.3329	21.3575	21.6168	22.2395	21.5232	22.065	21.5256	18.8526	20.3582	22.1196	21.4699	20.241	21.8694	20.021	21.333	21.0431	19.8341	21.0363	21.1399	21.1617	20.8924	20.6865	20.6146	20.0887	21.5082	20.7979	21.6098	21.8143	19.5509	20.9313	20.4818
PC(15:0/20:3)+H	770.569	C43 H81 O8 N1 P1	14.499	21.3943	20.0545	19.3149	20.0506	20.1462	21.2794	20.5139	21.3481	22.6835	21.9174	20.0804	18.6494	22.2686	21.4405	19.84	20.4243	19.569	19.4135	21.5258	19.8405	20.3551	20.1738	19.1118	20.9626	19.8148	19.2355	18.8399	20.0339	20.4212	20.0753	21.4576	19.5415	19.8136	21.0867
PC(15:0/20:4)+H	768.554	C43 H79 O8 N1 P1	11.614	21.6112	21.6326	21.8179	20.8147	21.4962	21.6023	22.1771	21.3047	21.1002	20.7978	19.9707	21.1175	21.2994	21.069	21.4088	21.7767	20.4138	21.7664	21.5649	19.3379	21.5638	21.0361	21.435	21.2193	20.9455	21.2807	20.6171	22.0251	21.6733	21.856	21.7123	20.5731	21.5104	21.7622
PC(15:0/20:4)+H	768.554	C43 H79 O8 N1 P1	13.895	24.1869	23.4249	22.5216	23.2643	23.1987	23.9104	22.8372	22.944	24.4062	24.5694	24.8739	23.1692	24.2641	23.997	24.7477	23.1951	23.8297	23.2959	24.5865	23.5363	23.1309	23.815	23.0072	24.1314	23.3823	23.5069	23.1857	23.1032	24.0552	23.1	23.3547	24.0484	23.4195	24.3789
PC(15:0/20:5)+H	766.538	C43 H77 O8 N1 P1	10.849	17.0642	16.1717	17.6049	17.5582	18.0087	17.4753	18.4386	17.7241	16.1132	15.6863	15.5252	17.3704	15.9638	15.1108	17.2964	18.2711	16.5855	16.9104	18.9825	15.4394	18.8839	17.9704	17.5503	17.5696	17.0155	16.5105	15.9363	17.4262	16.7551	18.0447	18.3646	15.6921	17.6735	16.9018
PC(15:0/22:5)+H	794.569	C45 H81 O8 N1 P1	11.763	19.2424	19.4822	19.7406	18.5388	19.607	19.7783	19.8071	19.2035	18.8884	19.4919	19.4619	19.2299	19.2347	18.9259	19.4134	19.0197	18.7415	18.9406	21.0984	18.2436	19.2699	20.6949	18.9106	18.3547	19.6067	18.2215	18.8806	18.5841	19.4078	19.1415	19.4463	19.3191	19.8102	20.1227
PC(15:0/22:6)+H	792.554	C45 H79 O8 N1 P1	11.322	19.2311	19.1362	21.1411	19.1932	20.3584	19.5454	20.9935	20.2056	17.6861	18.3393	17.8061	18.6386	19.5819	18.2278	19.1354	20.1925	18.4864	19.8121	19.7648	15.8903	20.0969	20.375	18.9645	18.5343	19.2826	19.3833	18.7065	20.2098	19.8479	20.3863	19.4114	18.7411	20.5328	19.0278
PC(15:0/22:6)+H	792.554	C45 H79 O8 N1 P1	13.502	22.6957	21.253	22.3535	22.0441	21.9263	22.1678	21.6524	21.8729	21.8129	22.9035	22.4788	21.5103	22.3836	22.317	23.4747	22.2352	21.8348	21.2242	23.5028	19.9956	20.8443	23.5685	21.2161	22.7999	22.1769	21.8164	21.5605	21.6665	22.6726	21.2309	20.941	22.0284	21.9287	22.1396
PC(16:0/14:0)+H	706.538	C38 H77 O8 N1 P1	12.049	22.2842	21.9774	23.1083	22.4132	22.6978	22.2937	23.2436	22.9006	23.2865	22.0176	21.0894	23.0474	22.9991	22.8661	22.4801	23.3709	21.6001	22.1518	22.8018	23.1257	23.5198	22.0937	22.5429	23.2394	22.1853	22.3551	22.1472	22.8577	21.9391	22.2429	24.1125	20.5709	22.225	22.6816
PC(16:0/16:0)+H	734.569	C40 H81 O8 N1 P1	13.483	25.0844	25.1594	24.9185	25.806	24.734	25.509	24.8198	24.7583	25.4044	24.5092	25.7199	25.2915	25.1596	25.3527	25.9501	25.3919	25.649	24.9626	24.9705	24.9707	24.6751	25.4251	24.9008	24.8682	24.6013	25.2224	24.7034	24.7579	24.7096	24.5408	25.2717	24.3228	25.375	24.6509
PC(16:0/16:1)+H	732.554	C40 H79 O8 N1 P1	12.183	24.8317	24.1796	24.4244	24.9463	24.357	25.2289	25.5715	24.8473	26.6057	25.5047	25.548	26.1157	26.1044	25.2876	25.2982	25.2758	25.0465	24.622	25.2165	27.2292	25.9012	25.2823	24.6905	26.2997	23.9417	24.5914	24.7681	24.5591	24.7488	24.0718	25.7171	24.0301	24.6826	25.1579
PC(16:0/16:1)+H	732.554	C40 H79 O8 N1 P1	12.301	24.605	23.8977	24.067	24.9474	24.2019	25.0346	24.6061	24.1747	26.8144	25.2584	25.5522	26.0244	26.1019	25.2872	24.6903	25.2761	25.0462	24.6215	24.1248	27.2297	23.3891	25.2899	24.6866	26.1265	23.9399	24.5921	24.7631	24.8153	23.5731	22.1326	25.2038	24.0305	23.5451	22.155
PC(16:0/17:0)+H	748.585	C41 H83 O8 N1 P1	13.91	19.2543	19.6857	20.1866	19.7041	16.9577	19.0917	19.7791	16.6779	19.5789	19.5621	19.3169	20.2642	18.1427	20.6748	20.2166	19.9937	19.9818	19.6032	17.5835	19.8985	18.3774	20.1478	19.9607	19.8088	19.6124	20.2133	19.0649	19.9677	19.3907	17.7651	17.9059	18.5995	18.4816	19.2772
PC(16:0/17:0)+H	748.585	C41 H83 O8 N1 P1	14.3	18.9645	19.163	19.3136	19.7578	18.8793	19.0124	19.2601	19.0888	18.9945	18.5984	16.9531	18.8463	19.024	19.3508	19.4294	19.3039	18.6395	18.7624	19.408	17.1577	19.1958	18.9713	19.1928	18.4257	18.7749	19.01	17.8407	19.1487	18.8195	19.0426	19.6797	16.7619	19.6848	18.8307
PC(16:0/18:1)+H	760.585	C42 H83 O8 N1 P1	13.548	28.5011	28.3528	27.43	28.2497	27.6393	28.0667	27.8244	27.2588	28.9668	28.3742	29.1668	28.1729	28.4072	28.6478	28.4422	28.5015	28.7752	28.1446	28.3115	28.9668	27.5799	28.4891	28.0147	28.2968	27.7489	28.2879	28.1275	27.8822	27.6805	27.3338	27.7814	28.1858	27.9295	28.0085
PC(16:0/18:1)+H	760.585	C42 H83 O8 N1 P1	14.221	22.2885	20.2768	20.8897	21.7431	21.2515	21.9384	20.8875	20.4332	21.2715	21.7685	22.7016	20.2512	21.1672	22.1976	21.892	20.0933	22.0432	21.611	20.9824	23.1772	20.5867	20.4969	21.7449	21.8187	19.8773	20.1412	21.3087	21.2723	21.1968	20.8136	20.7074	21.342	20.6551	20.8482
PC(16:0/18:2)+H	758.569	C42 H81 O8 N1 P1	12.428	29.4351	29.53	28.3216	29.1379	28.5769	28.785	28.3119	28.1014	29.7695	29.74	30.5566	29.0354	29.0567	29.39	29.2252	29.5622	30.1226	29.3977	28.873	30.4998	27.8261	29.5687	28.9358	29.1159	29.1173	29.3978	29.2878	28.9275	28.4488	28.252	27.9142	29.7765	28.2892	28.4945
PC(16:0/18:2)+H	758.569	C42 H81 O8 N1 P1	13.715	20.9411	21.0405	20.0467	20.0199	20.6623	20.7095	18.7572	20.2282	21.4229	18.0388	19.0182	17.4492	20.9992	18.0795	18.4912	20.8933	19.0827	18.6326	18.172	20.058	18.4708	17.7743	17.7382	20.7004	15.9343	17.6003	20.3772	20.295	18.0248	19.9896	19.7602	16.5915	19.798	18.6053
PC(16:0/18:3)+H	756.554	C42 H79 O8 N1 P1	11.609	23.6551	23.8937	23.9212	23.3796	25.0739	24.3422	23.9689	24.3471	25.6211	23.732	22.2117	23.8614	24.5703	23.0024	23.1176	24.3693	22.4915	24.0801	23.5934	23.0648	24.3852	23.8094	22.9217	24.4756	22.3967	23.4181	21.6649	23.4407	22.7582	23.4729	25.0834	22.1812	22.9309	23.3631
PC(16:0/18:3)+H	756.554	C42 H79 O8 N1 P1	11.774	24.2216	23.6457	23.1156	23.5763	24.3084	24.227	24.5394	23.9659	25.362	24.6443	24.1314	24.1778	24.4252	24.1372	23.2081	24.4707	23.8639	24.3499	25.309	25.3392	24.7995	23.4368	23.735	23.9066	22.8971	23.4182	23.5582	23.5945	23.0114	23.1621	24.563	23.6481	23.7699	24.6206
PC(16:0/20:3)+H	784.585	C44 H83 O8 N1 P1	12.832	27.4909	27.4276	26.3662	27.5417	26.8434	27.5339	27.3852	26.9622	28.0318	27.6219	26.112	26.815	28.0288	27.528	26.4747	27.6444	26.6757	27.1449	27.2808	26.8739	26.752	27.2216	27.0152	27.2499	27.0852	26.9341	26.2686	26.8946	26.9418	26.8092	27.1912	26.5704	27.0741	27.0275
PC(16:0/20:4)+H	782.569	C44 H81 O8 N1 P1	11.937	23.5896	23.6098	22.6363	23.4835	23.8506	23.7263	24.1335	24.4181	26.0758	24.4044	22.2492	23.5053	24.7494	23.485	21.5354	24.147	22.9791	23.4654	23.3208	23.8514	24.4399	23.4975	23.1165	23.9951	22.9339	22.7039	22.3497	23.2251	22.2516	23.1891	25.253	23.0708	22.7215	23.4414
PC(16:0/20:4)+H	782.569	C44 H81 O8 N1 P1	12.232	28.8398	28.826	27.8615	28.5397	28.2688	28.5203	28.0319	27.6258	28.4151	28.5311	29.7076	28.636	28.313	28.7546	28.9965	28.7858	29.54	28.8167	28.4615	28.5091	27.5306	28.7919	28.5498	28.5226	28.5338	28.8598	29.0786	28.3167	28.3785	27.8484	27.7812	29.1562	28.231	28.375
PC(16:0/20:5)+H	780.554	C44 H79 O8 N1 P1	11.431	25.7907	24.462	24.421	25.4682	25.4702	25.54	25.4798	24.9938	24.2757	24.4101	23.6306	25.8405	24.6957	23.0107	25.4572	26.1567	24.2995	24.9263	27.3176	23.6958	26.3915	26.3886	24.9958	26.2519	25.1234	24.5633	23.5125	25.0542	24.6592	25.1421	25.6969	24.4884	25.635	25.8766
PC(16:0/22:4)+H	810.601	C46 H85 O8 N1 P1	13.247	23.3954	24.0596	23.4394	23.3115	23.9134	24.3225	24.1349	23.4848	24.236	23.6407	23.3931	23.2246	24.2578	24.2083	23.1755	23.5418	23.3912	23.6501	23.2672	22.449	24.0123	23.1865	23.4086	23.5509	22.7342	23.6819	23.1088	23.2591	23.6444	23.0022	24.0696	22.667	23.8772	24.4483
PC(16:0/22:6)+H	806.569	C46 H81 O8 N1 P1	11.915	28.2856	27.9938	27.8127	28.1184	27.8005	27.6973	27.654	27.3147	27.0087	28.1111	28.8964	28.109	28.021	27.8415	28.1276	28.5692	29.0727	28.3594	28.2454	26.5749	27.183	28.985	27.8891	27.7443	28.3491	28.5636	28.4849	27.9733	27.9749	27.5744	26.9561	28.8395	28.1005	27.6781
PC(16:0/22:6)+H	806.569	C46 H81 O8 N1 P1	12.652	22.2624	22.5444	21.1209	21.3	21.4361	21.3009	20.696	20.602	22.3715	22.5902	23.5379	21.0875	21.525	22.092	21.5489	22.1863	22.994	22.0917	21.073	23.1606	20.0854	22.1732	21.1836	21.2034	21.6808	21.8308	22.1646	21.5798	20.7705	20.7509	20.4403	22.8312	20.8711	20.6028
PC(16:0/22:6)+H	806.569	C46 H81 O8 N1 P1	12.895	22.4677	22.5425	21.0484	22.1774	21.387	21.6602	21.1797	20.5716	22.7556	23.0219	22.9325	21.9678	21.8595	22.5568	21.7406	22.5656	23.2285	22.3039	21.5922	23.4319	20.4917	22.6283	21.9563	21.9095	22.2565	22.3311	22.1896	21.5657	21.241	20.8124	20.7566	22.6791	20.9934	21.0511
PC(16:0e/14:0)+H	692.559	C38 H79 O7 N1 P1	12.991	17.8487	18.1791	18.2159	18.2717	17.6815	18.3896	18.3115	17.383	17.845	17.1977	17.4087	17.8554	17.767	18.838	17.9765	18.2565	18.345	17.9685	17.5446	18.1621	18.3579	18.2103	18.1594	17.9614	18.2261	18.4195	17.0293	18.1653	16.3879	18.1783	18.5294	16.8776	17.7552	17.8974
PC(16:0e/16:0)+H	720.59	C40 H83 O7 N1 P1	14.705	20.8082	21.3389	20.8471	21.9675	20.8929	22.2163	21.0484	19.7657	21.0572	19.3005	20.3066	21.1582	20.8812	21.4413	21.7308	18.5655	22.4503	20.8105	20.222	20.3307	20.9257	20.6865	21.1277	19.6146	20.0149	21.1075	19.1241	20.5108	17.4057	20.9836	20.7196	18.785	21.8233	20.8071
PC(16:0e/16:1)+H	718.575	C40 H81 O7 N1 P1	13.22	19.4526	19.326	18.8225	19.8838	18.9467	20.6383	19.3775	17.312	19.5654	18.5646	19.1896	19.3551	19.6426	19.9635	20.0887	19.6448	20.5163	19.6509	18.6491	19.0891	18.9682	20.0079	19.4325	19.2213	19.3128	19.4225	18.6779	19.1316	18.8222	19.0772	18.0432	18.9897	18.1895	18.9207
PC(16:0e/18:2)+H	744.59	C42 H83 O7 N1 P1	13.473	23.8078	24.3237	22.9681	22.7219	24.1646	23.12	22.6762	23.5771	23.8947	22.9116	22.9285	22.8167	24.1716	23.3612	22.643	23.5134	23.0475	23.4964	23.2591	22.6836	23.3097	23.2113	22.9377	23.1513	23.6635	23.1442	22.2113	23.2451	21.8223	23.2895	23.8065	22.4554	22.5388	23.716
PC(16:0e/20:3)+H	770.606	C44 H85 O7 N1 P1	13.815	22.1051	22.5654	21.3614	21.9641	22.0008	22.1944	21.8789	21.811	22.8858	21.9343	20.2647	21.5867	22.7926	22.1053	21.1001	22.2509	20.7808	21.9997	21.1657	20.0265	21.2407	22.0171	21.9818	21.7152	21.8344	21.6208	20.2175	21.5695	20.3072	21.9598	21.9056	19.4772	20.8724	21.1953
PC(16:0e/20:4)+H	768.59	C44 H83 O7 N1 P1	13.176	24.9561	25.201	24.7801	24.7594	25.3668	25.2449	24.7865	24.6336	24.3765	23.7625	24.6268	25.02	25.0478	24.997	25.2731	24.7875	24.6273	24.7581	24.7566	23.4076	24.4601	24.7666	25.077	23.9849	24.2564	24.9145	23.918	24.4663	24.3525	24.7989	24.6698	23.796	25.6107	25.4168
PC(16:0e/20:5)+H	766.575	C44 H81 O7 N1 P1	12.184	20.7515	20.2311	19.7806	19.8507	20.3718	19.3407	19.2959	19.9871	19.9034	19.8568	20.7891	20.7673	19.8243	19.3209	20.0989	21.4371	20.1139	19.6657	21.7391	20.144	20.8392	21.6646	20.1464	21.7211	21.4007	20.233	19.2838	20.1537	18.2284	20.1498	19.9992	20.1767	19.6919	19.0286
PC(16:0e/22:4)+H	796.621	C46 H87 O7 N1 P1	14.274	21.3198	21.2067	20.484	21.3036	21.2783	22.2442	21.7056	21.2683	20.5695	20.236	20.0139	21.3675	21.5681	22.0628	21.8987	21.1296	20.6758	20.9575	20.6927	19.2611	21.3542	20.4883	21.2747	20.2205	20.3011	21.1846	19.6519	20.888	21.5029	21.1128	22.0323	19.8271	22.7309	21.6107
PC(16:0e/22:6)+H	792.59	C46 H83 O7 N1 P1	12.745	22.4179	22.2464	22.6094	22.1487	22.7829	22.0681	22.1193	21.8624	20.7849	21.7695	22.0011	22.4298	22.2896	22.1933	22.5047	22.8681	22.3051	22.288	22.3101	19.8473	21.8864	23.1981	22.4353	21.4017	22.4984	22.8768	21.6588	22.2298	21.4131	22.2676	21.3369	21.3309	23.0235	21.8607
PC(16:1/14:0)+H	704.522	C38 H75 O8 N1 P1	10.981	17.2912	15.9029	18.2999	16.3821	18.0217	18.1293	19.1458	18.9039	19.595	17.6454	16.3829	18.3082	19.2767	17.8238	17.0273	18.6319	16.4664	17.3711	17.9506	20.479	20.0894	16.2112	17.6969	18.9248	16.5295	17.0195	17.7024	17.9191	17.7746	17.6794	20.0054	15.6556	17.2788	18.2951
PC(16:1/18:2)+H	756.554	C42 H79 O8 N1 P1	11.382	23.156	23.1949	23.3833	22.2901	24.2275	24.1979	23.6935	24.2333	23.9626	22.5871	21.5786	22.5857	24.4667	21.309	22.7127	23.5166	21.4359	23.2609	23.1473	22.8963	23.5552	22.7068	22.5133	23.4908	21.9807	22.1235	21.9235	23.1532	22.9547	23.1127	23.8092	22.0009	22.6748	23.3386
PC(16:1/18:3)+H	754.538	C42 H77 O8 N1 P1	10.61	17.0782	16.9856	18.1069	16.1063	18.8093	17.7358	17.5784	18.4735	18.5776	16.738	15.4863	17.1752	18.1423	15.4383	16.221	17.4862	15.7708	17.3083	16.6128	16.608	18.1324	16.234	16.9915	18.0524	16.0108	16.8139	15.9823	16.7304	16.6101	17.131	18.6959	16.0277	16.3401	16.7184
PC(16:1/18:3)+H	754.538	C42 H77 O8 N1 P1	10.773	17.1202	16.7594	18.4348	16.4559	18.1827	17.5936	18.0928	17.9784	19.3355	17.1103	14.7812	16.7966	18.1179	16.3641	16.0858	18.1394	16.1954	17.308	17.1709	17.0962	18.4672	16.5258	17.065	17.2795	16.4351	16.2469	16.2088	17.2927	16.1821	16.9791	18.6475	16.0467	16.7379	17.4607
PC(16:1/20:4)+H	780.554	C44 H79 O8 N1 P1	11.178	20.7346	20.9302	21.6639	20.0954	21.9765	22.3542	22.1541	21.9108	21.4052	20.0467	19.8612	21.3691	21.9838	20.1253	21.2571	21.2239	19.9115	21.368	21.4046	20.586	22.0907	19.8621	21.0352	21.7417	20.1034	20.3387	20.8543	21.2028	21.98	21.43	21.6334	20.1332	21.5945	22.6581
PC(16:1/20:5)+H	778.538	C44 H77 O8 N1 P1	10.461	15.9352	14.8301	15.5733	14.9047	16.3291	16.2741	16.0834	15.9797	15.8513	15.5335	15.2641	16.2365	15.7057	13.7744	15.3901	17.0522	15.2055	15.8431	17.2731	16.8141	17.398	16.5522	15.5124	16.9008	15.4471	15.2516	15.5265	16.3039	15.4028	15.9342	16.5267	15.7862	15.3503	16.8832
PC(16:1/22:6)+H	804.554	C46 H79 O8 N1 P1	10.881	18.6302	18.1089	20.1012	18.0728	19.8844	19.4396	19.9714	19.8003	17.6343	18.1286	17.2322	18.8522	19.2995	17.1892	18.5633	19.4414	17.9733	19.0977	19.0319	16.8922	19.6687	19.0248	18.1132	18.1745	18.2647	18.2186	18.7107	19.0865	19.2858	19.2189	18.3701	18.4555	19.76	19.0955
PC(16:1e/14:0)+H	690.543	C38 H77 O7 N1 P1	12.718	18.0331	17.7943	18.07	18.5124	16.7941	17.641	17.7299	16.697	17.9919	17.3539	18.0897	17.0265	17.381	17.364	17.9259	17.8347	18.2081	17.6305	17.5674	17.5903	17.6775	17.6873	17.7906	17.1428	17.7531	18.4405	16.6931	17.99	16.5895	17.4339	17.5524	16.4957	17.5329	16.8738
PC(16:1e/16:0)+H	718.575	C40 H81 O7 N1 P1	14.301	21.5694	21.4651	21.3201	22.61	21.1767	22.1065	21.3765	20.8445	21.9086	20.5331	21.1292	20.6126	21.2322	20.9569	21.7534	21.4707	21.5733	21.3022	21.1597	19.8617	21.1108	21.3789	21.4196	20.5592	20.8678	21.6467	19.9736	21.0127	20.671	21.0667	21.3467	19.4574	21.7878	20.6999
PC(16:1e/18:1)+H	744.59	C42 H83 O7 N1 P1	14.363	21.8916	21.9912	21.4799	22.5583	21.5247	21.8808	21.639	21.1833	22.2274	21.2956	21.6299	20.9377	21.1733	21.5592	22.2528	22.239	21.8159	21.4074	21.1697	20.4666	21.8852	21.7363	21.2532	21.0341	21.2016	21.7253	20.7185	21.8697	20.9831	21.5827	21.9552	20.2991	22.1561	20.7204
PC(16:1e/18:2)+H	742.575	C42 H81 O7 N1 P1	13.186	24.3374	24.2541	24.0632	24.1252	24.1682	23.4925	23.5898	23.8986	24.0581	24.0287	24.1371	23.2374	23.6983	23.2931	23.9188	24.0538	23.7885	23.683	23.4744	22.7046	23.6831	23.759	23.128	23.2968	23.8278	23.7393	22.7189	24.0915	22.4641	23.7079	23.9834	22.8828	23.4155	23.3507
PC(16:1e/20:4)+H	766.575	C44 H81 O7 N1 P1	12.831	24.6531	24.2938	24.3569	24.3321	24.2084	23.9481	23.584	23.2743	24.0513	23.9236	25.5158	24.0891	23.5241	23.6683	24.6523	24.1407	24.7009	24.1497	23.7606	24.1967	23.3174	24.1366	24.0777	23.0591	23.8069	24.4261	23.8257	24.1473	23.7373	23.649	23.5288	23.8165	24.4578	24.2852
PC(16:1e/22:6)+H	790.575	C46 H81 O7 N1 P1	12.384	21.9388	21.0812	21.8827	21.584	21.0795	20.1959	20.9476	19.7479	19.9076	21.585	22.3846	21.0538	20.405	20.6772	21.3789	21.8927	22.3714	21.0725	21.1903	20.0677	20.2809	22.3401	21.0627	19.8518	21.8612	21.7009	21.1552	21.01	20.2104	20.5834	19.421	21.2976	21.3838	20.4068
PC(16:2e/18:2)+H	740.559	C42 H79 O7 N1 P1	11.763	17.4848	17.8377	17.6447	16.252	17.5244	16.4646	16.8025	18.0948	16.6494	16.8802	18.2303	17.8898	17.5272	17.3369	16.564	17.4034	16.9066	16.4933	18.5145	17.7958	19.9637	16.7322	18.1147	18.5725	17.8093	17.7279	16.11	17.7391	15.741	16.903	16.885	15.6789	17.3839	17.8712
PC(17:0/18:1)+H	774.601	C43 H85 O8 N1 P1	14.388	22.0637	22.1139	21.843	21.9514	21.6309	21.8346	22.4166	21.7093	22.7968	21.9675	20.7337	21.382	22.1604	22.5104	22.1638	22.2082	21.171	21.6086	22.7351	19.3388	22.1833	21.9935	21.8369	21.3922	21.2034	21.6874	20.6533	21.8658	21.9625	20.702	21.4189	20.5364	21.6544	22.0954
PC(17:0/18:2)+H	772.585	C43 H83 O8 N1 P1	13.228	24.474	24.5409	23.8047	24.0958	24.4364	24.0652	24.0655	24.403	24.6883	24.2099	23.3154	23.2325	24.3194	24.0931	24.1771	24.6209	23.8646	24.1444	24.4477	21.9665	23.5283	24.2214	23.8932	23.5195	23.7286	24.0833	23.0811	24.1135	23.7878	24.1646	24.3505	23.45	23.8508	23.6259
PC(17:0/20:4)+H	796.585	C45 H83 O8 N1 P1	12.736	22.1326	22.4206	22.4029	21.9768	21.5891	21.9037	22.8004	21.1607	21.316	21.4285	21.0181	21.8916	21.4271	22.5263	22.5765	21.8755	22.077	22.2567	22.9655	20.4118	21.1153	21.9793	22.3947	21.7515	22.0601	22.2725	21.4417	22.2081	23.0063	22.5712	21.3014	21.2663	22.5735	23.0721
PC(17:0/20:4)+H	796.585	C45 H83 O8 N1 P1	12.962	22.9652	22.8643	22.5738	22.4571	22.5134	22.6964	22.6905	22.0876	21.8286	22.052	22.4574	21.9439	21.8797	22.5126	23.1399	22.5875	22.7203	22.5508	23.3908	20.5124	22.182	22.5285	22.7045	21.6426	22.2854	22.7054	22.5588	22.5234	23.2895	22.517	22.2155	22.3664	23.3409	23.2105
PC(17:0/20:5)+H	794.569	C45 H81 O8 N1 P1	12.069	19.9209	18.176	18.9308	19.511	19.5774	19.3313	19.6861	18.3465	18.6404	18.6957	16.2908	18.4215	18.3057	18.383	18.9778	20.2477	18.7937	19.0135	21.3119	14.5992	20.076	20.5374	19.3713	18.4915	19.5236	19.0874	18.0659	19.3853	18.6328	18.8968	19.6922	18.4614	19.7317	19.2934
PC(17:0/22:6)+H	820.585	C47 H83 O8 N1 P1	12.345	20.5464	20.36	21.8251	20.4786	20.2557	19.2059	21.1775	19.8266	18.8422	20.1311	19.1126	20.0702	19.7	20.3815	20.5519	21.1326	20.3556	20.8145	21.6844	17.0895	19.4554	21.5915	20.3052	19.8345	20.5049	20.8256	19.9247	20.7817	20.7398	20.78	19.0459	20.0215	20.6393	20.2223
PC(17:0/22:6)+H	820.585	C47 H83 O8 N1 P1	12.567	20.9644	20.4867	21.253	20.7154	20.5507	19.8785	20.7891	20.0502	19.1268	20.498	20.8167	19.7824	19.9281	20.5451	20.7608	21.3958	21.2832	20.8021	21.5536	17.5201	19.9258	22.2882	20.2487	18.9281	21.0578	21.2363	20.7942	20.7381	20.9231	20.424	19.206	20.9067	21.7181	20.0983
PC(17:1/16:0)+H	746.569	C41 H81 O8 N1 P1	12.866	22.4724	22.3654	22.282	22.282	21.8789	22.404	23.0251	21.843	23.595	22.6087	22.0497	22.6122	22.7837	23.1415	22.4797	22.6904	21.9249	22.3583	22.9087	22.5967	22.7039	22.6268	22.3618	22.476	21.7068	22.2674	21.7084	22.4003	22.2272	22.1061	22.9795	21.2126	22.4932	22.4612
PC(17:1/16:0)+H	746.569	C41 H81 O8 N1 P1	13.704	18.3248	18.6968	19.3406	18.8947	18.0111	18.2605	20.0728	18.1257	19.4493	18.8001	18.0992	19.3002	19.0386	19.892	18.7915	19.3111	18.304	18.8795	19.7699	18.078	19.3355	19.0352	19.2796	19.4456	18.4756	19.5712	17.5169	18.8939	18.1852	18.6723	18.8478	17.3607	16.6523	18.2257
PC(17:1/18:2)+H	770.569	C43 H81 O8 N1 P1	11.95	21.2088	21.7776	21.1141	20.384	21.4498	21.4131	21.0673	21.7759	22.2176	21.5181	20.1247	20.2586	21.9874	20.926	20.3982	21.3399	20.0353	21.1488	21.2307	20.2351	20.6229	20.6261	20.5147	20.612	20.2722	20.3238	20.3389	20.866	20.6146	20.8964	21.8589	20.269	20.5909	20.8664
PC(18:0/16:0)+H	762.601	C42 H85 O8 N1 P1	15.096	21.9864	22.3379	21.9184	22.484	22.0992	22.3404	21.8765	21.963	22.0429	20.7594	20.5641	21.921	21.7738	21.8679	22.2509	22.0003	21.5717	21.3629	21.9251	19.5396	22.3287	20.8862	21.8875	21.352	21.197	21.765	20.5529	21.6088	21.2352	21.7024	22.8727	20.2276	22.6711	21.886
PC(18:0/18:1)+H	788.616	C44 H87 O8 N1 P1	15.187	25.557	25.3792	24.7659	25.2483	25.169	25.3338	25.458	25.2945	26.3035	25.5164	24.2937	24.9181	25.5582	25.7647	25.4319	25.5081	24.7528	24.8456	24.9062	23.8291	25.656	24.7857	25.2506	25.0955	24.3259	24.928	24.1099	25.0061	24.7644	24.9799	24.7096	23.7439	25.9086	25.3883
PC(18:0/18:3)+H	784.585	C44 H83 O8 N1 P1	15.113	19.0259	19.2413	18.1475	18.772	18.6356	19.0317	18.521	18.18	19.0598	18.4431	17.8026	18.7119	19.1981	19.0224	18.3924	18.7753	19.0495	18.5378	18.6702	15.445	18.0263	17.4082	18.37	18.4791	18.2585	18.6789	17.9615	18.4368	18.0863	18.1489	18.3762	17.3769	18.2435	18.6162
PC(18:0/20:1)+H	816.648	C46 H91 O8 N1 P1	16.796	17.2321	18.3934	18.1944	18.2744	18.062	18.1252	18.2264	18.0859	17.8958	16.6368	16.7502	15.9385	18.0658	16.8079	17.9947	16.9201	16.8577	16.7825	17.7907	14.5968	16.0182	16.7111	18.1551	16.2989	17.5482	17.558	16.3216	17.5271	17.4426	17.958	17.0693	16.1292	17.8258	17.5108
PC(18:0/20:2)+H	814.632	C46 H89 O8 N1 P1	15.438	20.1642	20.0048	20.2647	20.5093	21.6707	21.5451	21.7806	22.5487	20.6012	19.9204	18.6464	19.6884	21.4774	20.7958	19.6345	20.2551	19.1275	19.9227	21.1816	18.7369	21.7304	19.7978	20.2457	20.1812	20.0927	19.873	18.3695	20.5216	20.3292	20.9366	22.9027	18.3421	22.3971	19.6511
PC(18:0/20:3)+H	812.616	C46 H87 O8 N1 P1	14.33	26.3178	25.8731	25.0424	26.2415	25.8965	26.445	26.3328	26.2368	26.56	26.5298	23.821	24.7444	26.8256	26.1403	24.8477	26.301	24.6445	25.406	26.2032	23.1914	25.7231	25.5234	25.8374	25.2756	25.3748	25.3448	24.3299	25.5178	25.6898	25.659	26.361	23.8796	26.287	25.5772
PC(18:0/20:4)+H	810.601	C46 H85 O8 N1 P1	13.642	27.7007	27.6715	26.8456	27.3012	27.3726	27.4483	26.8794	26.5351	26.6102	27.4867	28.4113	27.1068	26.8828	27.2961	27.9113	27.4013	28.3143	27.4511	27.5569	26.2993	26.3505	27.205	27.5211	26.7243	27.1962	27.5982	27.8448	26.9995	27.5524	26.8666	26.5336	27.6619	27.5109	27.4755
PC(18:0/20:5)+H	808.585	C46 H83 O8 N1 P1	12.737	25.6055	24.7216	24.394	24.981	25.3439	25.2976	25.1503	24.6844	24.7171	24.7963	24.6914	24.8601	24.8487	25.2284	24.9107	25.7386	24.5968	24.9268	26.4219	23.7242	25.4978	25.4764	24.845	25.0681	24.6233	24.81	24.2476	24.7975	24.9491	24.7228	25.2532	24.1345	25.484	25.3752
PC(18:0/22:4)+H	838.632	C48 H89 O8 N1 P1	14.781	21.3734	22.0383	21.926	21.7777	22.4705	22.618	22.6389	22.2877	21.7573	21.3055	20.9694	21.23	22.2036	22.4048	21.9386	21.5893	21.1157	21.296	21.6132	19.8844	22.8925	20.5583	22.0619	21.3117	20.4699	21.7012	20.5149	21.2634	22.2459	21.4216	22.9876	20.0456	23.3686	22.7035
PC(18:0/22:5)+H	836.616	C48 H87 O8 N1 P1	13.716	23.6485	23.6634	23.0934	23.3858	24.159	23.8529	23.5605	23.1341	23.5353	23.7116	23.7072	22.7908	23.3163	23.1203	23.5148	23.8427	23.3025	23.3973	23.5097	22.0335	23.7568	23.8201	23.268	22.9434	22.512	23.2282	23.1169	22.4423	23.4564	22.79	23.87	23.0762	23.7551	23.4331
PC(18:0/22:5)+H	836.616	C48 H87 O8 N1 P1	14.244	22.0896	22.14	22.3945	21.8614	23.36	23.3208	23.2031	23.2677	22.176	22.3646	21.4134	21.0749	23.0256	23.5794	21.2614	22.4268	21.396	22.3053	22.4661	19.5761	22.9043	21.1855	22.3254	21.3377	20.9764	22.3397	21.1289	22.1675	23.2833	22.1346	23.1603	20.2632	23.4011	23.3169
PC(18:0/22:6)+H	834.601	C48 H85 O8 N1 P1	13.258	26.0917	25.0514	25.9589	25.8717	25.9048	25.4404	25.7173	25.4232	23.9638	25.5579	25.3509	25.3189	25.3606	25.2552	25.9453	26.1612	26.0679	25.5284	26.4464	21.4977	25.1857	26.7271	25.3123	24.6643	25.634	26.0166	25.3952	25.3212	25.8716	25.0918	24.6545	25.2902	26.4816	25.3098
PC(18:0/22:6)+H	834.601	C48 H85 O8 N1 P1	14.366	22.6821	22.4318	21.0972	22.0864	21.6642	21.749	21.3189	20.973	22.7295	23.1118	21.0455	21.4395	22.0848	22.5053	21.417	22.4084	21.8514	22.033	21.892	20.2835	20.7393	22.3379	21.8605	21.7554	21.9669	21.8983	21.4174	21.6725	21.4232	21.0627	21.1028	21.0804	21.1827	21.2062
PC(18:0e/16:0)+H	748.621	C42 H87 O7 N1 P1	16.409	18.7753	19.265	18.4992	18.1098	18.4684	19.2849	18.0316	17.5888	18.9272	16.9856	16.8773	18.3168	18.587	18.5465	17.5724	18.4578	19.1412	17.8614	16.7578	10.6255	16.7375	17.6261	19.0438	17.1487	17.9875	18.765	16.8444	18.134	16.9354	17.1157	18.5263	17.0346	17.8349	17.9516
PC(18:0e/18:1)+H	774.637	C44 H89 O7 N1 P1	16.413	19.1994	19.4893	18.4969	17.609	18.7253	17.6071	17.5029	18.3763	19.1333	17.6997	16.9544	18.8424	18.5972	19.2852	19.368	19.1848	19.4752	18.5792	18.6926	16.5935	18.7002	18.5817	17.5973	18.321	18.4458	18.909	17.3691	18.8017	16.8843	17.7482	18.9515	17.6386	17.3275	18.5744
PC(18:0e/18:2)+H	772.621	C44 H87 O7 N1 P1	15.089	20.579	21.2591	19.9006	20.9061	21.2597	21.1708	20.5983	21.8446	21.3153	20.0507	16.4445	19.7211	21.5132	20.3245	20.6156	21.0399	18.9893	20.4753	20.9202	18.1657	20.6693	19.619	20.831	20.1256	20.129	20.3749	17.0891	20.2835	19.4898	20.8491	21.3203	19.0124	19.8497	20.9279
PC(18:0e/20:3)+H	798.637	C46 H89 O7 N1 P1	15.563	18.0259	18.5639	18.1011	19.2323	18.4213	19.2781	18.9875	18.0429	18.882	17.5764	17.1099	17.9686	19.2476	18.551	18.08	18.3107	18.0255	17.7655	17.4759	17.0103	16.9896	17.9581	18.663	17.8176	17.3554	18.044	16.1579	17.6916	17.5066	18.422	18.4008	16.7895	17.9394	16.2977
PC(18:0e/20:4)+H	796.621	C46 H87 O7 N1 P1	14.753	22.3491	22.9808	22.4762	22.9953	22.8774	23.3255	22.8338	22.7333	22.1119	21.2765	21.7487	22.5468	22.8306	22.888	23.1133	22.5028	22.457	22.258	22.2771	21.1017	22.5666	21.8558	23.259	21.6414	21.8624	22.9122	20.9763	22.2571	22.2632	22.6936	22.9387	21.3258	23.9091	23.1217
PC(18:0e/22:4)+H	824.653	C48 H91 O7 N1 P1	15.956	17.0225	17.6525	17.3214	17.8803	17.5404	18.268	17.8625	17.4672	16.9747	16.2376	17.2969	17.4956	17.4928	17.7271	18.086	17.3253	18.2839	16.9989	16.5769	17.4872	17.4027	16.6247	17.9455	16.6202	16.789	17.5756	16.4257	17.135	17.1841	17.0295	18.3447	17.0058	18.5125	17.4108
PC(18:1/18:1)+H	786.601	C44 H85 O8 N1 P1	13.881	28.5888	28.493	27.3788	28.1452	28.0715	27.9146	27.4529	26.3273	28.7189	28.7777	28.7082	27.7139	28.0612	28.2257	28.1602	28.6513	28.5254	28.3295	28.1013	26.7811	26.6808	28.1809	28.131	27.9357	27.8971	28.2299	27.7746	28.0224	27.5117	27.319	26.97	28.1545	27.4331	27.5113
PC(18:1/18:2)+H	784.585	C44 H83 O8 N1 P1	12.609	26.8413	27.401	26.2077	25.7357	26.9708	26.4795	25.9615	26.4995	27.2587	26.7257	26.705	25.3525	27.1636	26.2847	25.8638	27.0488	26.4131	26.6292	26.3293	26.4519	25.6765	26.2171	25.7259	26.1125	25.9316	25.9714	25.9136	26.4912	25.5202	26.3673	26.5706	26.7091	25.7956	25.9707
PC(18:1/20:3)+H	810.601	C46 H85 O8 N1 P1	12.984	23.9188	24.0251	22.9092	23.3114	23.7295	24.1624	23.8735	24.005	24.3036	23.6915	22.3357	22.1498	24.7784	23.6609	21.9765	24.078	22.3816	23.2517	23.1763	22.5191	22.9085	23.0584	22.7615	22.8656	22.9051	22.3424	22.3169	23.3661	22.9131	23.2889	23.7891	22.428	23.4464	23.3114
PC(18:1/20:4)+H	808.585	C46 H83 O8 N1 P1	12.333	26.4719	26.7313	26.1223	25.8915	26.6574	26.7265	26.2	25.8161	26.119	25.9672	26.3584	25.8408	26.5098	25.8988	26.3236	26.4892	26.0122	26.4231	26.2998	25.2403	25.7688	26.3671	25.7758	26.0374	25.4971	25.9467	26.195	26.0043	26.2044	25.9334	26.1346	26.3413	26.3333	26.558
PC(18:1/22:5)+H	834.601	C48 H85 O8 N1 P1	12.722	19.9285	20.1656	20.9578	19.0748	20.2275	20.603	21.0419	19.5458	19.8326	20.6476	19.5491	19.1911	21.1317	19.0377	19.2135	20.3542	15.6302	20.8669	20.5587	17.3305	20.998	19.5021	19.6383	20.5021	19.3067	20.1077	18.7987	20.1672	20.4037	19.4017	20.1968	16.6803	20.244	21.0991
PC(18:1/22:6)+H	832.585	C48 H83 O8 N1 P1	12.017	23.1169	23.0531	23.4439	22.0955	23.5686	22.8143	22.9686	23.3918	21.3522	22.0731	22.03	21.8272	23.0526	22.12	22.2162	23.4821	22.4316	22.8663	23.2326	19.4517	22.0492	23.3267	21.6351	21.4034	22.5005	22.1334	22.6263	22.6818	22.7065	22.7294	22.1148	22.9922	23.6978	22.8824
PC(18:1e/16:0)+H	746.606	C42 H85 O7 N1 P1	14.776	22.1515	22.5577	21.9577	22.8568	21.9177	23.0517	22.2082	21.9546	22.3179	20.9514	21.5987	22.166	22.2402	22.4249	23.0397	22.4771	22.5107	22.0652	21.5135	21.1359	21.9694	21.8581	22.1355	21.4804	21.9051	22.0269	20.7437	21.9196	21.7341	22.2449	22.7672	21.1358	23.0389	21.7509
PC(18:1e/18:1)+H	772.621	C44 H87 O7 N1 P1	14.834	19.6514	20.197	19.5181	20.3141	19.6082	20.4253	19.3869	19.4551	19.8907	18.4438	18.7087	19.2053	19.9516	19.7757	20.2827	20.145	20.196	19.3643	19.0714	18.3184	18.0654	19.1519	19.4171	18.5879	19.3697	18.8329	18.8226	19.6746	19.1579	19.1195	18.594	18.6305	19.5726	18.0523
PC(18:1e/18:1)+H	772.621	C44 H87 O7 N1 P1	16.258	17.7	18.0323	18.4195	19.9334	17.1101	18.247	18.2375	17.8602	17.779	13.1081	14.554	18.4508	17.9394	17.5351	19.5096	17.5064	13.6139	13.8253	16.9654	14.4944	18.4399	16.8106	18.4321	17.0809	17.8218	17.8284	16.4866	17.4812	17.3666	18.3612	18.3278	12.7557	19.3869	17.7513
PC(18:1e/18:2)+H	770.606	C44 H85 O7 N1 P1	13.489	22.8885	23.3252	21.6121	21.9066	22.7387	22.481	21.4698	22.209	22.8639	21.9275	22.142	21.0202	22.7313	22.2356	21.9741	22.6092	22.3967	22.515	21.6216	21.7738	21.3745	22.3086	21.6206	21.5541	22.1282	21.6328	21.4005	22.2229	20.4541	22.0213	22.4307	21.6916	21.1598	21.7476
PC(18:1e/18:2)+H	770.606	C44 H85 O7 N1 P1	14.783	20.7044	21.0508	21.3005	21.3701	20.6489	20.1192	20.5321	20.7363	20.8073	20.206	20.1005	20.3081	20.3168	19.9019	20.8811	20.424	20.2354	20.2379	20.0995	19.6995	20.7887	19.6827	20.3147	19.8278	20.363	20.5852	18.6642	20.8294	19.2158	20.6989	20.9788	19.2088	20.9122	20.0242
PC(18:1e/20:3)+H	796.621	C46 H87 O7 N1 P1	13.836	21.0629	21.8166	20.3291	21.4624	20.9547	21.8033	21.0667	20.9085	21.8522	21.0859	20.2691	20.0606	21.9715	21.3678	20.5998	21.5402	20.8609	20.9914	19.8532	19.5369	19.7807	21.4071	20.6656	20.2028	20.9093	20.2866	19.778	20.7248	19.783	20.9925	21.3961	20.0672	20.4275	20.1697
PC(18:1e/20:4)+H	794.606	C46 H85 O7 N1 P1	13.232	24.8333	25.0523	24.1866	24.6846	24.8077	25.011	24.2852	24.1362	24.0981	23.7256	24.7195	24.3533	24.6439	24.8304	25.4057	24.7573	25.0384	24.5818	24.1692	23.2131	23.727	24.6546	24.419	23.3974	24.1859	24.3534	24.194	24.4092	24.0876	24.3026	24.1752	24.0695	25.1995	24.5988
PC(18:1e/20:4)+H	794.606	C46 H85 O7 N1 P1	13.816	21.1773	21.3607	20.4239	21.0525	20.6269	21.1228	20.6492	20.1362	20.801	20.4212	20.1898	20.748	20.6324	20.8754	21.3681	20.7762	19.5018	20.9326	19.9812	19.6997	20.259	18.9116	20.6522	20.0261	18.2166	21.1291	18.0422	20.5174	20.4642	20.3714	20.2121	19.4068	21.3123	20.6247
PC(18:1e/20:4)+H	794.606	C46 H85 O7 N1 P1	14.341	22.1016	21.9825	22.4481	22.4464	21.7163	21.5231	21.1666	20.4346	21.6446	21.4064	21.6728	21.6742	20.9459	21.0428	22.2962	21.49	21.3639	21.3469	21.6887	20.1732	20.7077	21.1467	22.0758	20.4135	21.1445	21.9425	20.4692	21.8817	21.3309	21.4102	20.7716	20.5603	22.0607	21.8907
PC(18:1e/20:5)+H	792.59	C46 H83 O7 N1 P1	12.288	19.8387	19.5072	18.6477	19.315	19.4552	18.8648	18.449	18.7799	19.0201	18.9815	19.507	19.4565	19.1828	17.4564	19.5672	20.7383	19.6447	19.221	20.6462	18.967	18.8037	20.76	19.2431	19.3713	19.954	19.1004	17.6932	19.4397	17.4909	19.1993	19.2326	19.7764	18.6661	17.985
PC(18:1e/22:4)+H	822.637	C48 H89 O7 N1 P1	14.313	19.6087	20.0239	18.9527	19.7199	19.2155	20.4582	18.9773	18.9388	19.234	18.548	19.1721	19.2398	19.4304	20.4562	20.5695	19.8142	19.8975	19.6982	18.8068	18.1544	18.1322	19.0925	19.2148	18.4672	19.0566	18.9005	18.9534	19.4964	19.4757	18.8671	19.7747	18.7316	20.3475	19.2977
PC(18:1e/22:5)+H	820.621	C48 H87 O7 N1 P1	13.304	19.8395	20.2001	19.0718	20.1378	17.8139	20.4509	19.4357	19.1602	19.6415	18.758	19.9401	20.0545	19.5534	20.0254	21.4046	20.4903	20.7472	19.9593	16.8152	18.7678	19.6591	20.6438	19.3671	18.7958	19.6759	19.3137	19.3058	19.3062	19.2479	18.6459	19.8792	19.4146	18.6385	20.0093
PC(18:1e/22:6)+H	818.606	C48 H85 O7 N1 P1	12.798	21.4286	21.3191	21.3795	21.2414	21.5037	21.003	20.7062	20.5764	19.8422	20.9961	21.6344	20.8611	21.027	21.3282	21.9773	22.1144	22.0793	21.3456	21.0711	19.4969	20.1149	22.4972	21.1357	19.5498	21.54	21.6309	21.459	21.3755	20.513	20.8752	20.0709	21.136	22.0606	20.498
PC(18:1e/22:6)+H	818.606	C48 H85 O7 N1 P1	13.091	18.9749	18.9168	19.4056	18.9903	19.1973	19.238	18.8099	18.66	18.1326	18.1804	16.9239	18.2894	18.3692	18.4888	19.2361	18.9229	18.5419	18.4472	18.7625	16.3231	18.1824	18.144	18.6493	17.2252	16.8861	19.1657	18.0037	18.6148	18.0654	18.6863	18.5286	16.5651	19.3603	18.1299
PC(18:1e/22:6)+H	818.606	C48 H85 O7 N1 P1	13.828	20.4766	20.0798	20.9335	20.6532	20.3793	19.0474	19.8443	19.1271	19.3452	20.5537	20.11	19.8764	19.2754	19.2489	20.4584	20.6106	20.3632	19.9079	20.2623	17.7996	19.2405	20.621	20.3076	18.717	20.1012	20.9607	19.4273	20.2801	19.3301	19.8111	18.2498	19.5782	20.8969	19.2897
PC(18:2/18:2)+H	782.569	C44 H81 O8 N1 P1	11.614	25.4544	26.3661	25.8501	23.1008	26.7582	24.871	24.7783	26.1732	26.507	25.2917	23.0947	23.7606	26.1941	23.9631	22.6726	25.903	23.4752	25.7184	25.0682	23.798	24.6881	23.5852	23.4686	24.6545	23.8357	24.3264	22.6777	25.462	22.7339	25.0205	26.196	24.5238	22.9595	24.7904
PC(18:2/20:4)+H	806.569	C46 H81 O8 N1 P1	11.403	23.9657	24.3514	24.5285	22.2207	24.981	23.9552	24.059	24.2093	23.1067	23.0786	22.2385	23.5114	23.9596	22.1385	22.4713	24.2504	22.2785	23.812	23.8081	21.8939	23.8998	22.7097	22.7821	23.3149	22.5554	22.9691	22.045	24.0022	22.5854	23.671	24.0765	22.9844	22.8202	24.5168
PC(18:2e/20:4)+H	792.59	C46 H83 O7 N1 P1	12.145	20.2361	20.5191	19.4815	19.1603	20.2617	20.1735	19.1567	20.0289	19.1327	18.4725	19.4663	19.1646	20.2959	19.1246	20.006	19.3081	19.0906	19.7829	19.643	18.0337	19.2913	19.1721	19.3056	18.9847	19.2756	19.0388	19.2749	19.3259	19.0933	19.785	19.6408	19.2816	19.8295	20.1411
PC(18:2e/20:4)+H	792.59	C46 H83 O7 N1 P1	12.973	22.6561	22.3344	22.472	22.6126	22.4414	22.1668	21.8234	21.7664	22.0602	21.7335	23.1125	21.5048	21.6639	21.391	22.7438	22.0562	22.2672	21.9147	21.9944	21.5197	21.5655	22.0255	21.7481	20.918	21.6654	21.9206	21.4075	22.2325	21.7296	21.8259	21.5212	21.3509	22.7046	22.0199
PC(18:2e/20:4)+H	792.59	C46 H83 O7 N1 P1	13.394	19.9965	19.5733	19.757	19.5986	19.6899	19.6106	19.4293	19.4179	19.588	16.9128	17.6367	19.3636	19.1726	19.5545	19.5878	19.4431	18.0214	19.2636	19.7717	17.3595	19.6816	19.2463	19.2174	18.5652	19.105	19.8038	16.8904	19.6814	19.0471	19.2856	19.6257	18.411	19.889	19.6824
PC(18:2e/22:4)+H	820.621	C48 H87 O7 N1 P1	14.248	20.3037	20.2491	20.7013	20.7237	21.1616	20.7445	20.7283	20.75	19.025	19.9509	18.8706	19.9253	20.5298	20.2896	20.5622	21.0195	20.0315	20.2975	20.559	17.0672	20.0256	20.8113	20.6104	18.9886	20.03	21.0536	18.8757	20.3737	19.6547	20.6695	19.722	19.0853	21.2779	20.0285
PC(18:3/18:2)+H	780.554	C44 H79 O8 N1 P1	10.831	20.0878	21.1453	22.0641	17.8253	22.8731	19.8852	19.1927	21.6262	21.9014	19.924	18.39	18.454	20.7669	18.5839	18.2805	21.1588	19.2331	21.1659	20.1827	18.742	20.1732	19.149	18.7038	19.4756	19.0085	19.2773	18.2307	19.9331	18.1593	19.8966	21.6104	20.0228	18.2943	19.898
PC(18:4/18:0)+H	782.569	C44 H81 O8 N1 P1	13.584	22.6802	22.6899	21.0364	21.901	21.339	21.1881	19.4519	20.1648	20.1214	23.3735	25.422	22.125	19.4934	22.8229	21.9799	22.582	24.4035	22.6752	19.8874	25.5113	17.8936	23.2245	21.8851	22.0068	22.5516	22.7129	23.3526	21.9412	20.4202	20.6079	20.3319	23.763	19.3781	19.6596
PC(19:0/18:2)+H	800.616	C45 H87 O8 N1 P1	14.801	20.0281	20.3544	19.9847	19.7767	20.5361	20.1414	20.1782	20.7464	20.6959	19.4667	18.0852	19.2439	20.3903	19.8255	19.5636	20.545	18.879	20.0098	20.0662	17.6479	20.0951	19.1432	19.8593	19.4571	19.6203	19.878	18.3757	20.0403	19.3865	20.5417	20.9032	18.6357	20.2437	20.0137
PC(19:0/20:4)+H	824.616	C47 H87 O8 N1 P1	14.441	18.7187	18.8556	18.6266	18.169	18.6424	18.8827	18.5793	18.2281	17.786	17.8255	18.0895	17.7886	18.2313	18.401	18.5841	18.8961	18.1499	18.5602	19.1163	15.7889	18.2691	18.111	18.6836	17.4212	18.0336	18.7728	18.1176	18.4993	19.0641	18.8663	18.3167	17.7424	19.6681	19.1963
PC(20:0/20:4)+H	838.632	C48 H89 O8 N1 P1	15.207	19.37	19.7573	18.7225	18.6847	19.5616	19.3297	19.065	19.0023	19.0502	18.8954	18.6868	18.4348	19.3407	15.3336	19.137	19.3019	18.9853	19.1382	19.039	17.306	18.8571	18.3666	19.0352	18.3969	18.3291	19.1144	18.8545	18.772	18.9974	18.9663	19.3425	18.5141	19.8528	19.3364
PC(20:0e/20:3)+H	826.668	C48 H93 O7 N1 P1	17.343	16.8439	17.5004	16.552	18.5972	17.0682	18.6635	17.4122	16.4704	17.5876	17.0566	15.1383	16.9951	17.6276	17.113	16.46	16.8945	17.761	17.0441	15.8263	17.7169	16.0559	17.3403	17.4614	16.7451	16.7704	16.9835	15.8153	16.5234	15.9817	16.8325	17.9273	16.0783	16.3898	16.3083
PC(20:0e/20:4)+H	824.653	C48 H91 O7 N1 P1	16.293	19.9257	20.6613	19.9672	21.5789	20.515	21.8272	20.5464	19.8804	20.1948	18.634	18.5998	20.3475	20.4795	20.5936	21.1771	20.4385	21.1659	19.7017	19.3568	17.1717	19.8938	19.416	21.09	19.5138	19.5933	20.5989	18.9167	19.6095	19.9844	20.3149	21.0371	18.744	20.7513	20.1598
PC(20:0e/22:6)+H	848.653	C50 H91 O7 N1 P1	15.905	17.3049	17.479	17.3428	18.4319	17.7755	18.7596	17.6984	16.7681	17.2631	16.5464	17.9853	16.7098	17.4846	17.4562	17.8803	17.7427	19.01	17.3793	16.7267	17.4465	16.2296	17.3861	17.9129	16.0892	17.0291	18.0727	17.3975	17.1989	17.0711	17.2358	17.735	16.8108	18.3127	16.664
PC(20:1/22:6)+H	860.616	C50 H87 O8 N1 P1	13.281	18.7754	18.3973	18.1896	17.7721	18.4275	18.0875	17.8158	18.173	16.3252	17.5459	17.9387	17.1398	18.3611	17.8029	17.9487	18.5575	18.8647	18.5188	18.4619	14.7812	16.3253	19.1972	17.3087	17.1024	19.0912	18.0688	19.1954	18.1284	18.275	17.9764	17.3079	18.8554	19.1561	18.368
PC(20:1e/20:4)+H	822.637	C48 H89 O7 N1 P1	14.748	19.6902	20.2165	19.5821	20.6732	20.3783	21.3389	20.6231	20.1875	19.4495	18.5384	19.324	19.8829	20.2353	20.5354	21.0527	20.2952	20.4468	19.7287	19.8347	18.8355	19.9728	19.3157	20.4471	19.3278	19.7454	20.0179	18.6844	19.8935	19.8427	20.0713	21.1675	18.5596	21.4474	20.2431
PC(20:2/20:4)+H	834.601	C48 H85 O8 N1 P1	12.563	20.4105	20.8518	19.8281	19.701	20.2345	20.7079	20.0893	19.7723	19.589	19.9439	20.8486	19.7242	19.5857	20.1238	19.9556	20.3796	20.5628	20.4117	19.6622	19.5103	19.11	20.3641	19.8678	19.8028	20.1057	20.1008	20.8238	20.0082	20.4376	19.7063	19.9079	20.5981	20.7077	20.2881
PC(20:2e/20:4)+H	820.621	C48 H87 O7 N1 P1	13.428	20.3276	20.6134	19.8518	20.7347	20.4815	21.4484	20.1674	20.7753	19.9577	19.3282	18.41	19.6334	20.3539	20.4291	20.7221	19.942	18.6941	20.4257	19.9808	17.7601	19.6582	20.4429	20.1034	19.5537	19.9719	20.034	19.4195	19.9239	19.6508	20.013	21.1022	19.7795	20.7001	20.3624
PC(20:3/18:2)+H	808.585	C46 H83 O8 N1 P1	14.023	23.0468	23.1751	21.7173	18.9255	22.0018	21.9965	21.5157	20.9366	23.1627	23.6001	25.3739	22.3914	22.2249	23.0786	22.7236	22.9551	24.7983	22.9607	22.1457	24.901	21.0239	23.437	22.4846	22.4518	22.9379	23.0295	23.6911	22.289	21.8648	21.3482	21.3401	24.2522	21.426	21.7318
PC(20:3/20:4)+H	832.585	C48 H83 O8 N1 P1	11.702	19.7094	20.4375	20.3436	18.5325	20.5306	20.2714	20.5807	20.4471	19.5731	18.8393	17.7038	18.8525	20.4036	18.8199	17.6437	20.1805	17.7141	19.337	19.0498	18.1015	20.4117	18.8021	18.3205	19.0749	18.3905	18.4888	17.4701	19.5316	18.4484	19.6315	20.3378	18.1413	19.1329	20.1059
PC(20:4/20:4)+H	830.569	C48 H81 O8 N1 P1	11.173	19.6103	20.0134	21.1919	18.6969	20.9808	20.2169	20.5709	20.3827	19.032	18.6781	18.9295	20.1238	19.8767	18.7019	19.4286	20.1231	18.9751	19.8285	20.1199	18.1224	20.6784	18.7818	19.1035	19.6897	18.6037	19.2503	18.7894	19.8147	19.6933	20.003	19.9849	19.5154	20.2526	21.4338
PC(20:4/22:6)+H	854.569	C50 H81 O8 N1 P1	10.874	17.7587	17.7093	19.7829	17.0044	19.1437	17.2856	18.6484	18.6019	15.7312	16.7802	16.8492	17.8201	17.3574	16.2102	17.2415	18.5967	16.5837	17.9782	17.9519	14.9192	19.6613	17.9729	16.6367	16.864	17.2249	17.4582	16.8129	18.2045	16.6348	18.0633	17.4595	17.7626	18.334	18.1395
PC(20:5/18:2)+H	804.554	C46 H79 O8 N1 P1	10.668	18.7851	18.8637	20.1867	17.0661	20.5528	18.4005	19.0983	19.8912	18.3024	18.1784	16.8856	18.8591	18.391	16.511	16.8907	19.8474	17.4337	18.491	20.6164	17.3746	20.4511	18.6006	17.709	18.8092	18.0906	17.8215	16.768	19.0758	16.874	19.0638	20.2136	18.6432	17.6461	19.0325
PC(22:0/18:2)+H	842.663	C48 H93 O8 N1 P1	17.34	17.1916	17.9572	16.5198	16.6129	17.806	16.5254	16.2957	17.2387	17.4706	16.5993	17.5639	15.7041	17.3425	16.347	15.1908	17.1425	16.3178	16.7375	16.6743	16.5976	16.0788	15.9246	16.1379	16.3958	16.5645	16.5337	16.288	16.2594	15.3273	17.2173	17.6456	16.4863	16.1734	15.8038
PC(22:5/20:4)+H	856.585	C50 H83 O8 N1 P1	11.252	16.5097	17.6282	17.749	15.917	18.5695	17.3422	17.8105	17.4515	16.223	15.6385	15.7056	16.6351	16.8657	15.6482	15.8865	17.2759	15.0178	16.7821	16.5312	15.1559	18.3346	16.34	15.4107	16.235	15.2589	15.7217	15.2588	16.6331	15.981	16.8528	17.9482	16.0432	16.8323	17.4903
PC(22:6/13:0)+H	764.522	C43 H75 O8 N1 P1	12.163	23.4738	21.8885	22.5436	22.5901	22.3527	22.9139	22.0759	22.1904	22.562	23.1704	23.0622	22.0148	23.6285	22.5873	24.2622	22.8487	22.719	21.9675	24.0846	20.8918	21.6225	24.1168	21.4027	23.5254	22.429	22.3329	22.2096	22.2597	22.5137	22.2909	21.8839	23.1322	22.1116	22.3415
PE(14:0/18:2)+H	688.491	C37 H71 O8 N1 P1	11.406	14.3777	14.6681	14.5996	13.7776	15.1152	14.0143	13.7434	15.1862	16.2982	15.3047	13.797	14.7298	15.4079	13.968	13.6278	17.505	15.6855	13.1958	14.7234	15.7202	15.4883	13.2507	14.5342	15.6367	13.4942	13.9307	16.8513	13.3814	13.5489	13.6415	16.2866	14.6146	13.1413	15.1508
PE(14:1e/22:6)-H	718.482	C41 H69 O7 N1 P1	11.448	12.959	12.5267	13.202	11.7862	12.4608	11.6932	11.6179	12.9904	10.7675	12.5643		12.3893	12.16	11.8122	10.5236	11.9532		10.9328	13.6685		13.9452	11.9853	11.9914	13.1104	13.2613	11.7685		12.8443	11.4802	12.1757	11.9644	11.5661	12.492	12.7056
PE(15:0/20:4)-H	724.492	C40 H71 O8 N1 P1	11.882	15.7002	16.0463	15.8084	15.8232	15.7233	16.261	16.8034	17.047	17.0609	14.9288	14.0184	15.1548	16.7906	16.5576	15.045	16.4717	14.905	15.9592	17.323	13.0663	17.0718	15.7123	15.2942	16.4616	14.7772	16.3532	14.3365	16.0665	16.46	16.777	17.7298	14.5192	16.2784	16.9573
PE(16:0/16:1)-H	688.492	C37 H71 O8 N1 P1	12.452	17.1852	16.3773	16.0684	17.1345	15.8683	18.3941	17.5875	17.3554	20.6979	18.0488	17.6341	17.7505	19.499	18.6689	18.0956	17.1849	16.9021	16.3972	18.475	18.7665	17.9622	17.0632	16.6887	19.5975	15.6699	16.4732	15.658	16.6198	17.5738	16.4774	19.1347	15.3537	16.4254	19.2821
PE(16:0/18:1)+H	718.538	C39 H77 O8 N1 P1	13.83	21.8794	20.7444	19.9546	20.5963	19.6819	21.1972	20.4912	20.3884	23.0772	21.925	22.3989	20.2379	21.6344	22.5321	21.7811	20.9682	21.6905	20.7208	22.0764	21.9565	20.5936	21.2235	19.9726	21.9153	20.0735	20.5348	20.2564	20.2303	20.7194	19.5075	21.2756	21.0836	20.0559	22.344
PE(16:0/18:2)+H	716.522	C39 H75 O8 N1 P1	12.73	23.4974	22.2744	21.3992	22.2262	22.4089	23.1804	21.6417	22.9002	24.9811	23.3748	23.2292	21.4849	23.6758	23.3378	22.7956	22.712	22.3523	22.2034	23.3891	22.6949	22.2008	22.5642	21.0527	23.4791	21.34	21.6198	20.7631	21.7603	21.912	21.6018	23.6292	22.6404	20.9608	23.1391
PE(16:0/18:3)-H	712.492	C39 H71 O8 N1 P1	11.862	17.8625	15.7254	17.1243	16.2374	18.0874	18.5265	16.2733	18.9745	20.1965	17.4208	16.5567	16.6689	18.3289	16.3473	16.6834	17.4761	16.2557	17.4445	17.7248	16.3022	18.5267	17.1754	15.3833	18.5158	15.8185	16.7471	15.8436	15.9737	17.0409	16.3748	19.915	16.336	16.3275	18.5784
PE(16:0/18:3)+H	714.507	C39 H73 O8 N1 P1	12.018	16.871	15.2904	14.7593	14.894	15.5868	16.239	15.5541	16.322	18.9781	17.3337	16.609	15.6423	16.8436	17.2507	15.6973	16.5199	16.6305	15.5283	18.4757	17.0859	17.164	15.7207	15.3281	16.6558	15.289	15.9491	16.2775	16.1012	14.9677	15.3538	17.8693	15.5696	15.1106	17.5714
PE(16:0/20:3)+H	742.538	C41 H77 O8 N1 P1	13.087	20.3048	19.0723	18.6432	19.0868	18.7381	19.9585	19.0865	19.9996	21.7495	20.3874	19.3987	17.7622	20.9957	20.4537	18.8425	19.3142	19.0395	18.8366	20.4507	19.485	19.1717	19.0461	18.0224	20.2792	18.6809	18.2951	17.9085	19.0546	18.8938	19.1914	20.48	18.8399	18.2854	20.1195
PE(16:0/20:4)+H	740.522	C41 H75 O8 N1 P1	12.506	23.0404	21.8056	21.132	22.1346	21.5178	22.7241	21.8107	22.0722	23.3421	22.8087	24.0085	22.0764	22.8949	23.0211	22.842	21.9175	23.008	21.7419	23.6301	23.1257	22.1239	22.5919	21.6105	22.9626	21.5468	22.2288	22.2389	21.4705	22.157	21.3716	22.4615	22.9705	22.1238	23.3082
PE(16:0/20:5)+H	738.507	C41 H73 O8 N1 P1	11.652	18.8633	16.7439	16.1909	17.2068	17.2526	17.9658	17.3335	18.2813	19.2717	18.2942	17.5651	17.4408	18.2623	16.7885	17.781	18.4984	17.4411	16.9971	20.5456	17.8234	19.2751	18.6282	16.5907	19.2434	17.385	16.685	15.9635	17.307	16.8078	17.2899	19.3235	17.9224	16.836	18.5248
PE(16:0/22:4)-H	766.539	C43 H77 O8 N1 P1	13.504	15.9833	17.1014	16.5127	15.6556	17.5515	18.8066	18.4711	17.8748	19.7074	17.8098	18.6149	15.6423	19.0531	18.1528	15.856	15.5532	16.4849	16.4768	17.2184	18.6241	18.8674	15.2554	15.6719	18.1545	15.6763	16.1007	17.292	16.303	17.12	16.2473	19.8176	16.8088	17.0866	20.1754
PE(16:0/22:6)+H	764.522	C43 H75 O8 N1 P1	12.165	23.4738	21.8885	22.5436	22.5901	22.3527	22.9139	22.0759	22.1904	22.562	23.1704	23.0622	22.0148	23.6285	22.5873	24.2622	22.8487	22.719	21.9675	24.0846	20.8918	21.6225	24.1168	21.4027	23.5254	22.429	22.3329	22.2096	22.2597	22.5137	22.2909	21.8839	23.1322	22.1116	22.3415
PE(16:0e/18:2)+H	702.543	C39 H77 O7 N1 P1	13.697	15.9874	17.1264	15.3404	14.5685	16.8128	15.2594	14.7492	17.0642	16.8042	16.083		15.7347	15.7783	15.5922	14.7764	16.4078		16.2881	15.553	16.7112	17.1309	16.1171	15.6797	15.7203	17.3163	15.8688		15.899	15.1328	16.9614	16.7886	15.6527	15.1954	16.7015
PE(16:0e/22:6)+H	750.543	C43 H77 O7 N1 P1	13.012	19.2013	19.2288	19.0372	18.1905	19.6949	18.5759	18.6637	19.4806	18.2156	18.2703	18.9704	19.0769	19.0024	18.3831	17.8948	19.078	18.0839	18.8578	19.3896	16.8546	19.5825	19.2259	18.7608	18.9902	18.9942	19.024	18.0806	19.2356	17.9988	19.4796	18.7986	18.3095	18.8468	19.3718
PE(16:0p/18:1)+H	702.543	C39 H77 O7 N1 P1	14.548	19.9398	19.2994	18.7218	19.3102	19.3801	18.6295	18.7365	19.2452	19.6892	19.0027	19.7191	18.7879	19.022	18.7663	18.6258	19.0757	19.3405	18.6906	18.9576	18.9857	18.9281	18.1501	19.2448	18.7491	18.9668	18.536	18.1239	19.2561	18.6323	18.7393	20.1454	18.4308	18.8891	18.9022
PE(16:0p/18:2)+H	700.528	C39 H75 O7 N1 P1	13.42	21.0829	20.5885	20.1336	19.7456	21.6043	19.2332	19.9142	21.6614	21.2276	20.569	20.1263	19.5094	20.212	19.9275	18.6289	20.5681	19.714	20.1546	20.2273	19.8089	19.9232	19.5404	19.97	19.8967	20.3188	19.5956	18.9941	20.5218	18.8072	20.059	21.5237	19.9127	18.7438	20.3769
PE(16:0p/20:4)+H	724.528	C41 H75 O7 N1 P1	13.142	22.8575	22.2331	22.4742	21.519	23.0116	21.2382	21.8569	23.009	21.5124	21.6931	22.7452	21.9841	21.7602	21.5045	21.2904	21.8817	21.4122	21.7095	21.9341	21.2724	22.0159	21.5943	21.9966	21.5193	21.9792	21.8664	21.7534	22.4104	21.8078	21.7618	22.5206	21.5641	21.8607	23.2193
PE(16:0p/20:5)+H	722.512	C41 H73 O7 N1 P1	12.259	19.483	17.7015	17.6769	17.3071	18.273	16.6314	16.9455	18.6298	17.4777	18.3324	18.8261	18.6414	17.3398	16.085	16.0845	19.7422	17.4669	17.1261	20.1212	17.331	18.7675	19.3775	17.7808	18.7843	19.3238	18.0562	16.7465	18.7837	16.2468	17.7793	18.7856	18.567	17.5391	17.911
PE(16:0p/22:6)+H	748.528	C43 H75 O7 N1 P1	12.743	22.3141	21.6436	21.983	21.6523	21.9286	21.2089	21.0458	21.5517	20.5879	21.1804	21.8601	21.9803	21.4826	21.1246	21.305	22.0582	21.3261	21.4815	21.9904	19.784	21.1165	22.2113	21.2628	21.1104	21.8766	21.661	21.0122	21.9424	21.1956	21.547	21.1781	21.2974	21.6834	21.7848
PE(16:1/18:2)+H	714.507	C39 H73 O8 N1 P1	11.57	15.3315	14.7293	14.4982	14.2177	15.0502	15.6588	14.6811	16.2955	17.9033	15.2757	15.904	14.5841	17.2558	14.9019	14.7312	15.0472	14.8964	14.2602	16.0421	16.1266	15.3061	13.9492	13.5866	16.2524	13.7751	13.5423	14.4492	14.6443	14.4805	14.5495	17.4394	14.8448	13.6538	16.2758
PE(16:1e/18:1)-H	700.529	C39 H75 O7 N1 P1	14.551	18.8925	18.5816	17.7156	18.4146	18.2559	17.6512	17.6156	18.3411	18.8915	18.05	19.6307	18.1561	17.9034	18.0704	17.5522	18.2116	19.2377	17.9844	17.9415	19.2342	17.8881	17.4941	18.2681	17.9595	18.4035	17.8141	18.2147	18.2501	17.639	17.8928	18.9771	18.0715	17.8801	17.9428
PE(16:1e/18:2)-H	698.513	C39 H73 O7 N1 P1	13.437	20.3733	19.9487	19.5322	19.241	20.7369	18.8948	19.9845	21.1206	20.5673	19.8795	20.0253	19.085	19.5313	19.3516	18.0361	19.9416	19.4588	19.7111	19.1922	19.7666	21.3943	18.9259	19.3284	19.4171	19.9626	19.0825	18.8697	19.8463	17.9545	19.3895	21.6959	19.6876	19.5375	19.4155
PE(16:1e/20:4)-H	722.513	C41 H73 O7 N1 P1	13.132	23.0709	22.5121	22.4841	21.6305	22.9944	21.1861	21.4481	22.6471	21.6859	21.834	23.8953	22.4466	21.784	21.6513	21.1249	21.7815	21.6358	22.0697	21.7117	21.4909	21.3458	21.9062	22.088	21.6841	22.5044	21.8338	22.2413	22.4287	21.6898	21.4128	21.8675	21.8642	20.9821	22.6327
PE(16:1e/20:5)-H	720.497	C41 H71 O7 N1 P1	12.251	17.8391	16.7793	16.4105	16.5926	17.1439	15.0706	15.9633	16.5743	16.4929	17.1647	18.2215	17.8185	15.9389	16.1419	15.7583	18.3464	16.6873	16.4222	18.5018	16.619	16.8878	18.2406	17.0358	18.3179	18.3437	17.2802	16.2172	17.7449	15.1495	16.4644	16.8327	17.8342	15.4053	16.3938
PE(16:1e/22:4)-H	750.544	C43 H77 O7 N1 P1	14.153	18.155	18.6421	16.6703	18.1194	17.5509	18.2608	17.9305	17.3686	18.106	17.3243	19.7119	17.937	17.5975	18.5899	17.1439	17.28	18.5616	18.029	16.7235	19.1229	17.1228	17.2988	18.0539	17.6849	17.725	17.6027	17.53	17.6663	17.6526	17.3144	17.9567	16.9963	17.6302	17.5641
PE(16:1e/22:6)-H	746.513	C43 H73 O7 N1 P1	12.745	21.2634	20.318	20.949	20.613	20.8999	20.0666	20.5274	20.5131	19.6691	20.1521	21.1815	20.9436	20.3282	20.3987	20.1945	20.9216	20.5299	20.2541	20.8477	19.2145	19.9959	20.9612	20.3555	20.0909	20.9789	20.828	20.1759	20.5793	19.7522	20.2724	19.9292	20.339	20.5326	20.6224
PE(16:2e/20:4)-H	720.497	C41 H71 O7 N1 P1	11.939	16.8265	17.2895	17.588	16.4783	17.4146	16.0667	17.2291	18.539	16.1421	16.3808	16.389	16.6847	16.662	16.1153	15.0918	15.7859	14.6724	16.1423	17.7337	12.5265	18.6866	16.3255	16.9085	16.306	17.3306	16.9419	15.3745	16.7417	16.207	16.4096	18.072	15.5176	16.8131	17.683
PE(17:0/18:2)+H	730.538	C40 H77 O8 N1 P1	13.45	18.5203	17.2966	16.7503	16.8001	17.7755	17.9089	17.1894	18.0594	19.8694	18.4426	17.286	15.9214	18.0495	18.243	17.7415	17.6426	16.8722	17.1002	18.7337	16.7935	16.75	17.5637	16.3156	18.0363	16.6023	16.4545	16.0421	17.1183	17.2816	17.1794	18.4098	17.0556	16.133	18.0424
PE(17:0/20:4)-H	752.524	C42 H75 O8 N1 P1	13.196	17.5762	16.429	15.8032	16.509	16.1465	17.2007	16.2278	16.3206	17.7082	17.6135	18.0899	15.7	17.1047	17.7959	17.4043	16.2809	17.0618	16.3772	17.906	16.7271	16.382	17.2212	15.8567	17.0589	16.5006	16.3806	16.3663	16.4267	17.0475	16.1231	17.0723	17.5129	16.7019	17.3288
PE(17:1/16:0)-H	702.508	C38 H73 O8 N1 P1	13.118	15.3298	14.2882	13.9855	14.062	13.2054	14.6408	15.054	14.8485	16.8302	15.8532	15.3838	14.2202	15.6814	16.6623	14.9781	14.4511	14.053	13.4641	15.682	15.7887	14.6284	14.8067	13.9178	15.7821	13.4695	14.4411	13.5221	14.145	14.6005	13.9481	15.5026	13.3393	12.8861	15.6845
PE(17:1/20:4)-H	750.508	C42 H73 O8 N1 P1	11.958	18.1213	19.6718	16.9853	16.8301	16.5608	15.9815	15.8941	19.4416	18.1279	16.2886	16.752	19.6524	18.1213	18.2502	15.6569	18.815	18.4232	17.582	18.9835	16.5333	18.2513	16.7685	18.6575	17.8856	17.8977	18.6897	19.7554	16.8441	16.3903	16.1539	17.2224	15.5395	17.1355	17.7067
PE(18:0/16:0)-H	718.539	C39 H77 O8 N1 P1	15.155	14.3849	13.4447	14.2462	13.7754	14.0149	13.9328	12.9929	15.7542	15.3509	14.0217	15.0956	13.0432	13.9035	14.9402	13.0869	14.0369	14.7689	14.6144	15.0635	15.1501	14.2534	13.9385	13.523	14.6272	13.5099	13.3291	13.4079	15.2921	13.7048	14.5497	15.1684	13.6241	13.5905	15.2702
PE(18:0/18:1)+H	746.569	C41 H81 O8 N1 P1	15.274	21.6419	21.0138	20.1944	19.9182	21.2828	21.1271	20.6543	21.926	22.464	22.1692	21.298	19.876	21.7869	21.5949	21.0728	20.903	20.7405	20.5122	22.2528	20.9268	21.0258	20.1271	19.7833	21.573	19.8413	19.3391	19.5285	20.7996	20.7586	20.6299	21.9222	20.2693	20.033	22.3132
PE(18:0/18:2)+H	744.554	C41 H79 O8 N1 P1	14.15	23.9231	23.1355	22.2382	22.6287	23.6527	23.7029	22.545	24.0051	25.5275	24.5783	24.2135	22.0297	24.4555	23.8496	23.3529	23.6394	22.9153	23.1157	24.1047	24.3057	22.9838	22.9835	21.881	24.0543	22.2551	22.174	21.902	22.7996	22.609	22.8293	24.2021	23.2802	21.9309	23.8538
PE(18:0/18:3)-H	740.524	C41 H75 O8 N1 P1	13.412	16.3016	14.7289	14.2694	13.8806	15.3499	15.5767	15.5848	15.713	18.6763	16.9625	15.3743	14.6347	16.5415	16.8707	14.169	16.0227	14.6448	15.1708	17.6401	16.6584	17.9729	13.9817	14.5085	16.0397	14.0071	14.2631	14.632	15.1343	14.3788	14.5503	17.3665	15.2289	15.7259	16.6847
PE(18:0/20:2)-H	770.571	C43 H81 O8 N1 P1	15.427	15.4874	14.5294	14.6005	14.0335	15.2872	15.07	13.8141	15.8779	15.3766	15.8297	15.7083	13.1345	15.2731	15.3719	15.1992	14.5894	15.2808	13.9723	15.6674	14.3638	13.3564	15.4337	13.8778	15.7602	15.1965	14.2184	14.8976	14.3025	15.1009	13.8688	15.4002	15.6377	14.3826	15.0857
PE(18:0/20:3)-H	768.555	C43 H79 O8 N1 P1	14.933	15.5101	14.4073	13.9403	13.9538	14.2894	15.5708	15.2446	15.0766	16.1608	15.3732	16.0677	13.6184	15.5738	16.1075	14.3776	15.3409	15.3484	13.8289	16.979	15.8387	15.2776	14.0344	15.0911	15.6544	14.2653	14.293	14.2658	14.8971	14.7206	14.6232	15.9451	14.5585	15.7028	15.997
PE(18:0/20:3)+H	770.569	C43 H81 O8 N1 P1	14.5	21.3943	20.0545	19.3149	20.0506	20.1462	21.2794	20.5139	21.3481	22.6835	21.9174	20.0804	18.6494	22.2686	21.4405	19.84	20.4243	19.569	19.4135	21.5258	19.8405	20.3551	20.1738	19.1118	20.9626	19.8148	19.2355	18.8399	20.0339	20.4212	20.0753	21.4576	19.5415	19.8136	21.0867
PE(18:0/20:4)-H	766.539	C43 H77 O8 N1 P1	12.219	15.3124	15.9807	14.991	15.6875	15.3727	15.7427	15.2804	15.1875	15.3959	15.0469	17.3681	15.861	15.4299	15.6618	15.9926	15.3611	17.295	15.9941	15.5005	16.2963	14.5779	15.6462	15.5499	15.3918	15.7557	16.0691	16.3585	15.5326	15.7526	15.3429	14.3931	16.5701	15.27	15.6431
PE(18:0/20:4)+H	768.554	C43 H79 O8 N1 P1	13.896	24.1869	23.4249	22.5216	23.2643	23.1987	23.9104	22.8372	22.944	24.4062	24.5694	24.8739	23.1692	24.2641	23.997	24.7477	23.1951	23.8297	23.2959	24.5865	23.5363	23.1309	23.815	23.0072	24.1314	23.3823	23.5069	23.1857	23.1032	24.0552	23.1	23.3547	24.0484	23.4195	24.3789
PE(18:0/22:4)-H	794.571	C45 H81 O8 N1 P1	14.892	16.8677	17.263	17.0595	16.3686	17.4991	18.2975	17.7153	17.6104	19.0499	18.3567	18.7171	16.6055	18.627	18.4928	17.2512	16.3301	17.3155	16.4739	17.7223	18.5547	18.0998	16.4228	16.3022	18.2577	15.9151	16.7934	16.9568	16.7083	17.8022	16.4008	18.5915	16.9482	17.4207	19.2266
PE(18:0/22:5)-H	792.555	C45 H79 O8 N1 P1	14.433	17.0955	17.0531	17.0647	16.3976	17.5198	18.4257	17.6444	17.9828	18.7142	18.6721	18.9515	16.3846	18.6213	19.2724	17.2362	17.0538	17.4417	16.9589	18.3113	18.5879	17.4199	16.9541	16.9161	18.1438	16.4704	17.3033	17.754	17.3529	18.6195	16.6612	18.1467	17.1651	17.5248	19.2153
PE(18:0/22:5)+H	794.569	C45 H81 O8 N1 P1	13.936	19.9483	19.0219	18.4159	18.8255	19.3039	20.2783	19.1607	19.1843	20.6831	20.4788	20.5893	18.5918	20.0781	19.671	20.2445	19.2909	19.3802	18.638	20.2782	19.6845	19.7908	20.034	18.2097	20.4051	18.2616	18.8473	19.0657	18.3853	19.8999	18.1343	20.1899	19.9888	18.9673	20.5867
PE(18:0/22:6)+H	792.554	C45 H79 O8 N1 P1	13.51	22.6915	21.2537	22.3463	22.0451	21.9252	22.1669	21.6578	21.8622	21.8108	22.9082	22.4824	21.5095	22.3894	22.3111	23.474	22.23	21.8364	21.2302	23.5052	19.9953	20.8503	23.5649	21.2264	22.7969	21.9177	21.8115	21.5571	21.6734	22.6776	21.2316	20.9434	22.0226	21.9327	22.1463
PE(18:0e/22:4)-H	780.591	C45 H83 O7 N1 P1	15.867	14.8322	15.5507	14.2074	15.1492	14.9319	15.123	14.6563	14.9293	15.7274	14.3075	17.2578	15.3017	15.1855	15.2838	14.7738	14.1745	15.1514	14.7016	14.3944	16.9092	15.0952	13.9879	15.2359	14.9616	15.2879	15.19	15.2191	14.779	14.9791	15.1338	15.9995	15.0717	15.4328	15.6099
PE(18:0e/22:5)+H	780.59	C45 H83 O7 N1 P1	14.884	16.3541	17.1116	15.9418	16.45	16.9182	16.404	16.2947	16.6796	16.8973	16.1163	16.5457	16.9437	16.5367	16.0819	15.9543	15.9528	15.6432	15.909	16.6241	15.4233	17.0926	15.452	16.1588	16.9769	15.8767	16.3445	14.9394	16.4896	16.0379	16.7571	17.6211	15.0127	16.1895	17.4626
PE(18:0e/22:6)+H	778.575	C45 H81 O7 N1 P1	14.418	17.9614	18.1349	17.9356	17.163	18.2186	17.0427	17.4511	18.664	17.153	17.437	17.2935	18.0592	17.8475	16.9337	17.0778	17.6807	17.2588	17.769	18.4065	15.5053	18.4621	17.614	17.7439	17.2898	17.7148	18.0279	16.6437	18.3168	17.0367	18.2282	17.7655	17.1646	17.8763	18.2975
PE(18:0p/16:0)+H	704.559	C39 H79 O7 N1 P1	15.894	16.6045	15.5438	16.006	16.0509	15.5594	14.2949	15.1329	15.4096	15.2793	15.7429	17.1512	16.151	14.6396	15.0303	14.2377	15.0611	15.9529	15.2558	15.2148	17.1893	15.1567	14.3345	15.4577	16.06	16.0195	15.4505	14.5025	16.0985	14.7181	14.6806	16.3462	16.3769	15.0262	15.8512
PE(18:0p/18:1)+H	730.575	C41 H81 O7 N1 P1	16.006	18.9344	18.5897	18.0679	18.8063	18.0762	17.3066	17.8366	18.7273	18.7917	17.9842	19.1353	18.6651	17.938	17.6856	17.963	18.1971	19.3603	17.6882	18.2924	18.9184	18.6058	16.9015	19.1087	18.4197	18.1812	18.1211	17.7674	18.6688	17.8334	18.2353	19.343	18.2063	18.4513	18.4645
PE(18:0p/18:2)+H	728.559	C41 H79 O7 N1 P1	14.864	21.2098	21.1021	20.5299	20.3997	21.2469	19.8186	20.31	21.7138	21.8048	20.393	19.9695	20.4032	20.7555	20.0246	19.4894	20.7791	19.9847	20.2412	20.7513	20.5204	20.9095	19.2827	20.9555	20.6345	20.6303	20.1931	18.6969	20.7198	19.4013	20.5816	21.9321	20.2625	19.7471	20.6829
PE(18:0p/20:3)+H	754.575	C43 H81 O7 N1 P1	15.191	18.6488	18.4058	17.849	18.3265	18.306	17.5009	18.7954	19.2327	19.3627	18.6646	17.3524	18.4014	18.7415	18.0779	16.6421	18.2901	17.3069	17.5512	18.1017	17.7879	18.1648	17.2131	18.7469	18.7654	18.355	17.634	16.4522	18.3765	17.4975	18.7454	19.2101	16.8783	17.2519	18.121
PE(18:0p/20:4)+H	752.559	C43 H79 O7 N1 P1	14.559	23.2805	22.7026	23.0016	21.8174	23.1489	21.3937	22.2431	23.3142	22.0181	22.2875	22.6762	22.9711	22.3425	21.5271	22.2146	22.1756	21.7583	22.2412	22.7867	21.2786	22.6768	21.3941	22.8663	22.5447	22.7032	22.5128	21.8467	22.9049	22.4901	22.3927	22.8792	22.0641	22.7827	23.61
PE(18:0p/20:5)+H	750.543	C43 H77 O7 N1 P1	13.637	19.6496	18.7688	18.92	18.0702	19.1701	18.0611	18.4955	19.6354	19.0369	18.9158	19.8992	19.4155	18.2873	19.2497	17.6838	20.0099	18.8521	18.5824	21.0652	17.8061	19.4741	19.1757	19.0144	20.8963	20.159	19.361	18.1074	19.3829	18.1064	18.9233	19.5724	19.6759	18.735	19.2891
PE(18:0p/22:4)+H	780.59	C45 H83 O7 N1 P1	15.565	17.0355	17.5253	16.6389	17.0786	16.7751	17.3894	17.0131	17.7756	17.4842	16.2082	18.8133	17.2871	17.567	17.0634	17.0314	16.1321	17.672	16.5074	16.4419	18.2358	17.0765	15.625	17.2214	16.6846	16.224	17.0597	16.5375	16.7862	17.0922	16.8227	18.1325	16.5637	17.8937	17.598
PE(18:0p/22:5)+H	778.575	C45 H81 O7 N1 P1	14.591	19.2675	19.1936	18.8376	18.9332	19.3686	18.8338	18.8706	19.5477	19.173	18.3301	19.2478	19.1744	19.0682	18.2615	18.5357	18.5879	18.4283	18.3529	19.7953	18.4751	19.1219	17.9521	18.7111	19.7865	18.4397	18.5102	17.7381	18.9323	18.7188	18.8705	19.9187	18.1281	19.2992	19.6084
PE(18:0p/22:5)+H	778.575	C45 H81 O7 N1 P1	15.076	17.6322	17.6718	16.72	16.7486	17.9196	16.8729	16.839	18.0451	17.919	16.7581	16.9656	17.4123	17.2259	17.6214	15.7935	17.202	17.2139	16.6575	17.0269	16.3147	17.5552	16.1285	17.3348	16.7989	16.8937	17.2191	16.711	17.6048	16.8807	16.913	18.0988	16.5806	17.2888	18.2307
PE(18:0p/22:6)+H	776.559	C45 H79 O7 N1 P1	14.121	21.4384	21.0613	21.3781	21.1143	21.0563	19.8089	20.2151	21.2185	19.7941	21.2891	21.877	21.3966	20.7111	20.0825	20.9098	21.6557	21.3537	21.0208	21.7	19.6801	20.8084	21.2728	21.1241	20.9079	21.4642	21.8773	20.7703	21.4645	20.5499	20.8467	20.4959	21.3532	21.4751	20.9807
PE(18:1/18:1)+H	744.554	C41 H79 O8 N1 P1	13.95	20.8566	20.7013	19.0374	18.4226	20.2456	19.5766	18.7412	20.0726	21.3154	20.891	21.0838	18.0461	20.5699	20.3649	19.4997	20.0899	20.4915	20.6723	20.9987	20.1912	18.8201	18.9241	18.6724	20.0309	18.9043	18.2898	19.1924	19.3502	19.5786	19.5022	20.4858	20.475	18.2768	21.074
PE(18:1/18:2)+H	742.538	C41 H77 O8 N1 P1	12.854	22.2251	21.6949	20.6312	19.5142	21.6314	21.3363	19.6034	21.974	23.6213	21.9835	22.0233	19.14	22.2724	21.518	20.3908	21.6424	20.995	21.7454	22.0817	21.9606	20.0495	20.2086	19.4926	21.6416	20.2474	19.4191	20.1628	20.6607	20.1398	20.7498	22.1638	21.8536	19.206	22.0572
PE(18:1/20:3)-H	766.539	C43 H77 O8 N1 P1	13.215	16.1477	16.2749	14.7617	14.8754	15.5777	15.7806	14.2713	16.4538	18.5274	16.5794	16.1947	14.0093	18.0535	16.1278	14.717	15.1219	15.6135	15.4208	15.4062	16.3988	15.1373	15.3247	13.7695	15.2594	15.5685	13.8106	15.6563	15.5238	15.1215	15.373	17.0572	16.5912	15.309	16.7569
PE(18:1/20:4)-H	764.524	C43 H75 O8 N1 P1	12.799	17.9641	17.2064	17.4197	16.7273	16.4153	18.0049	17.829	16.7067	17.4564	17.6522	18.3395	16.3165	17.5718	18.2188	17.4005	16.9744	17.7416	17.3473	18.6376	17.6912	16.6692	17.1891	17.0408	18.0374	16.8647	17.346	16.7385	17.4297	17.7591	17.9818	17.3812	17.4167	16.6988	18.0609
PE(18:1/20:4)+H	766.538	C43 H77 O8 N1 P1	12.611	21.8286	21.4705	20.3215	19.8755	20.7528	21.3266	20.3127	20.6547	22.0197	21.501	22.3574	19.7287	21.9113	21.3069	21.186	20.4977	21.051	20.5435	22.3887	21.7519	20.2752	20.778	19.4972	21.4623	20.1946	19.9129	20.9724	20.4375	20.7849	20.5681	21.133	22.1157	20.3987	22.5215
PE(18:1/20:5)-H	762.508	C43 H73 O8 N1 P1	11.933	18.7876	17.4874	18.7628	17.9512	17.5441	18.1379	18.3743	18.6139	18.5038	17.7578	15.7893	17.1261	18.296	18.149	16.7298	18.6699	17.0704	17.655	20.5857	16.6147	19.199	17.6439	17.9883	19.2458	18.0804	17.7596	16.7694	18.229	17.9853	18.7357	19.4612	17.0699	17.7109	18.5797
PE(18:1/22:5)-H	790.539	C45 H77 O8 N1 P1	12.687	14.6274	14.9994	13.9474	13.3726	14.0725	14.5369	13.8261	14.3137	15.8631	14.1792	15.4326	12.9034	15.2972	13.7933	14.8627	13.7502	13.9314	13.4582	15.7544	15.5906	13.1744	13.5103	13.0119	14.0064	14.0631	13.3441	14.8047	13.6732	14.2558	13.6897	14.5821	16.0154	13.8991	15.5241
PE(18:1/22:6)-H	788.524	C45 H75 O8 N1 P1	12.433	17.6751	16.5421	18.2369	17.1492	16.2188	17.1807	18.1264	16.8815	16.7097	17.3218	15.9513	16.4586	17.3962	17.3674	18.0267	17.4453	16.1128	16.5399	18.9333	14.0349	16.6491	18.3282	16.7373	18.1957	16.7449	17.243	15.6571	17.618	17.9925	17.901	16.359	16.0522	17.1298	17.0958
PE(18:1/22:6)+H	790.538	C45 H77 O8 N1 P1	12.299	20.0941	19.0625	19.068	18.1256	18.8564	19.2265	18.9182	19.136	19.1308	19.8143	20.32	18.0109	20.3243	19.2153	19.524	19.5762	19.3615	18.5885	21.0107	18.1744	18.1499	19.9434	17.0482	18.9075	19.4193	18.4668	19.5629	18.9455	18.7139	18.855	18.7318	20.5222	19.2558	20.2007
PE(18:1e/16:0)-H	702.544	C39 H77 O7 N1 P1	15.899	16.4745	15.5713	16.0368	15.9397	15.2897	14.4992	14.9174	16.0113	15.9714	15.7119	16.2473	16.4413	15.455	15.1351	13.0125	13.8998	15.9507	14.6448	15.1094	16.3102	15.27	13.9315	15.9991	16.3559	15.974	15.1721	14.5328	15.7833	14.2664	14.3285	16.2367	14.4077	14.5377	15.3307
PE(18:1e/16:0)+H	704.559	C39 H79 O7 N1 P1	14.788	16.502	17.1195	16.1906	15.5852	16.6005	15.8157	16.0455	16.8027	16.5993	15.2264	16.2427	15.8907	16.3899	15.9983	15.4624	15.7918	15.621	15.6945	15.7702	14.9261	16.356	14.9254	15.7671	15.9006	15.8654	16.1011	14.922	16.5485	15.2648	16.6172	17.4505	15.0541	15.7546	16.6818
PE(18:1e/18:1)-H	728.56	C41 H79 O7 N1 P1	16.013	19.1232	18.6289	17.8944	18.5822	18.0794	17.2351	17.612	18.3171	18.9997	18.2621	19.276	18.662	18.2457	17.9971	17.6635	18.2808	19.2433	18.0022	18.0756	19.1208	17.9898	17.2391	18.8872	18.334	18.4638	17.9896	17.6785	18.4074	17.5604	18.1327	19.1483	18.4933	17.9822	18.2522
PE(18:1e/18:2)-H	726.544	C41 H77 O7 N1 P1	14.865	20.3986	20.3375	19.9101	19.8158	20.5099	19.0261	19.5971	20.7868	20.9781	20.0158	20.279	19.7136	20.0729	19.2673	18.5318	20.0516	19.8647	19.8145	19.7494	20.4628	19.9978	18.7049	20.2092	19.9426	20.1876	19.4429	19.0384	20.2729	18.5659	20.1071	21.0265	20.0753	19.3441	19.6545
PE(18:1e/20:3)-H	752.56	C43 H79 O7 N1 P1	15.189	17.8823	17.818	16.9829	17.4199	17.289	16.4276	17.5705	18.1871	18.3532	17.8702	17.2787	17.5413	17.6847	17.1583	15.485	17.3372	17.2629	16.8241	16.9272	17.7467	16.9505	16.5633	17.8173	17.6467	17.9311	16.9928	16.0614	17.4853	16.868	17.6082	18.0828	17.0726	16.2918	17.0502
PE(18:1e/20:4)-H	750.544	C43 H77 O7 N1 P1	14.563	22.3948	22.0644	22.1505	21.1295	22.1809	20.5455	21.3205	22.2882	21.238	21.4659	23.0035	22.3048	21.4304	20.948	21.3321	21.5468	21.9325	21.6725	21.7499	21.7388	21.5739	20.8685	22.0544	21.7582	22.02	21.8649	21.6844	22.0734	21.5473	21.5046	21.8818	22.0219	21.7086	22.6132
PE(18:1e/20:5)-H	748.529	C43 H75 O7 N1 P1	13.625	19.2891	18.187	18.3743	17.7483	18.3385	17.5083	17.8241	18.9247	18.479	18.1373	18.8129	19.4607	16.8996	18.6715	17.3131	19.2595	17.9072	18.0082	20.4264	18.1254	18.9842	18.8306	18.4718	20.664	19.7047	18.6049	17.3716	19.2554	17.1872	18.4237	18.8232	18.6417	18.1311	18.484
PE(18:1e/22:4)-H	778.576	C45 H81 O7 N1 P1	15.568	16.8823	17.5225	16.1427	17.045	16.5113	16.961	16.5426	17.0352	17.1957	16.3836	19.2176	17.4386	17.1804	17.2543	16.5504	16.1712	17.9452	16.7475	16.1075	18.5573	16.3852	15.8066	17.1614	16.7028	16.4518	17.2325	17.009	16.5941	16.8779	16.4475	17.3503	16.9101	17.2748	17.0858
PE(18:1e/22:5)-H	776.56	C45 H79 O7 N1 P1	14.592	18.4398	18.6277	17.9215	18.3676	18.5264	17.9483	17.8136	18.5231	18.5251	17.882	19.5281	18.6148	18.2272	17.9026	17.8319	18.0865	18.4034	17.9796	18.8848	18.784	18.1167	17.6124	18.1742	19.1325	18.0225	18.0704	17.8425	18.262	17.9913	18.0356	19.0573	18.2796	18.367	18.7544
PE(18:1e/22:6)-H	774.544	C45 H77 O7 N1 P1	14.131	20.7862	20.2424	20.8075	20.3248	20.3022	19.1765	19.8984	20.1307	18.9354	19.9693	20.5917	20.4956	19.7099	19.5669	19.6761	20.385	20.3045	19.9578	20.546	18.2523	19.7334	20.3438	20.2683	19.9171	20.7369	20.5784	19.8432	20.7796	19.6334	19.7902	19.3473	20.2554	20.468	19.8526
PE(18:1p/18:1)+H	728.559	C41 H79 O7 N1 P1	14.659	18.3065	18.2043	17.2055	17.3005	17.8468	17.2144	17.1282	18.1669	18.3838	17.4869	18.1244	16.8615	17.6254	16.8329	17.0773	17.544	17.8435	17.0271	17.3642	17.3338	17.6068	16.5026	17.6676	16.8353	17.0363	16.513	16.5452	17.7044	16.9151	17.9617	18.8106	16.7299	18.1793	17.6144
PE(18:1p/18:2)+H	726.543	C41 H77 O7 N1 P1	13.532	20.2658	20.5127	18.9961	18.5606	20.3156	18.0818	18.1617	19.7311	20.7337	20.1093	19.3188	18.5524	19.2683	18.989	18.3256	19.79	18.8709	19.4515	18.27	18.6319	18.4127	19.1876	19.5734	18.8925	19.3661	18.747	18.6374	19.5393	17.4912	18.966	19.6595	18.6605	17.3556	19.9049
PE(18:1p/18:2)+H	726.543	C41 H77 O7 N1 P1	13.761	19.267	18.967	18.5598	18.1115	18.8476	17.5272	18.5336	19.1606	19.5079	19.4134	18.2077	18.1447	18.831	18.5516	16.8423	18.4985	17.7807	17.9982	18.4413	18.9456	18.2294	18.004	18.6032	18.1117	18.8618	18.2114	17.1397	18.5809	17.5131	18.3776	18.9811	17.5197	17.3249	18.5045
PE(18:1p/20:4)+H	750.543	C43 H77 O7 N1 P1	13.254	22.5242	22.177	21.9389	20.7254	22.5485	20.8867	21.1455	22.2416	21.4913	21.4662	22.3164	21.381	21.5869	20.8155	20.9908	21.6846	21.0357	21.5311	21.4374	20.2045	21.1856	21.2904	21.804	20.8567	21.5398	21.1338	21.403	21.9625	20.999	21.5834	21.6031	21.1172	21.4365	22.3828
PE(18:1p/20:4)+H	750.543	C43 H77 O7 N1 P1	13.451	18.0317	18.4498	19.6118	17.2356	17.5513	16.9844	18.4754	17.9507	17.5402	17.7858	16.775	18.5042	17.92	17.5191	17.4845	16.3201	17.3942	17.5406	19.0078	17.0567	16.3789	16.7884	18.3427	16.6683	18.4478	18.6629	15.3799	18.7465	17.9511	18.1815	18.1842	16.4343	17.2388	19.1628
PE(18:1p/22:5)+H	776.559	C45 H79 O7 N1 P1	13.323	17.9347	17.9772	17.2088	17.2285	17.6862	17.5408	16.8396	17.27	17.5643	17.0748	18.0192	17.1281	17.2696	17.0438	17.3403	17.1762	16.7629	17.0388	17.387	16.0376	16.958	17.4572	16.8438	16.7801	16.9196	16.7894	16.9974	17.2123	17.1419	17.3671	17.8454	16.9541	17.5071	17.5547
PE(18:1p/22:6)+H	774.543	C45 H77 O7 N1 P1	12.867	20.5497	20.0506	20.7014	19.7483	20.3766	19.082	19.0412	20.0992	18.6442	19.8455	20.7148	19.8354	19.7126	19.2508	19.8094	20.2982	20.0394	19.7106	20.0786	18.04	19.2958	20.7686	19.751	19.0325	20.1633	19.7059	20.185	20.2799	19.2731	20.0484	19.387	19.7722	20.3662	19.6581
PE(18:2/18:2)-H	738.508	C41 H73 O8 N1 P1	11.921	19.4546	18.9765	19.3602	17.7672	19.5932	19.2729	17.796	20.5792	21.6904	18.9738	17.678	17.1962	19.9309	18.8385	17.0921	19.3978	18.0951	20.4792	20.197	16.7313	19.0188	17.4057	18.0715	19.7928	17.7386	17.3731	16.986	18.1656	18.4401	18.822	21.3604	18.6237	17.2775	20.4064
PE(18:2/20:4)+H	764.522	C43 H75 O8 N1 P1	11.632	17.5857	16.8781	16.5922	14.2639	16.4953	16.7169	15.6663	17.1984	18.2701	16.1723	16.5261	14.6708	16.7722	15.8349	14.8288	15.9609	15.5148	17.3468	16.7868	16.586	16.263	15.0543	15.7579	16.2351	14.4168	14.8935	14.5657	16.1417	14.863	16.1813	18.1402	16.1517	14.826	17.6254
PE(18:2e/18:2)-H	724.529	C41 H75 O7 N1 P1	13.496	19.9651	20.1297	19.2078	19.2464	20.3813	19.068	19.1369	19.9621	20.9863	18.9609	19.3047	18.945	19.8739	19.0613	18.0042	19.1308	18.6174	18.6697	18.9888	18.6394	20.2641	18.143	19.5537	19.1105	18.7171	17.2429	18.2325	19.6013	17.9432	19.1822	20.5421	18.5725	19.2287	19.5744
PE(18:2e/20:4)-H	748.529	C43 H75 O7 N1 P1	13.269	21.4791	21.335	21.3101	20.9225	21.7214	20.6553	20.9751	21.4863	20.5888	20.5459	22.0216	20.9571	20.6685	19.9395	20.8245	20.3718	20.4617	20.5586	20.589	20.4365	20.9615	20.1758	21.3652	20.1134	20.7153	20.2006	20.7663	20.9735	20.4734	21.1138	21.1762	20.6327	21.8659	21.6982
PE(18:2e/20:5)-H	746.513	C43 H73 O7 N1 P1	12.383	17.5704	16.7438	18.0452	15.8982	18.9839	16.9168	18.2101	19.0572	17.2489	16.6158	17.3619	17.0433	18.1324	15.03	15.1312	17.954	15.5986	16.06	20.3455	15.6268	18.9605	17.2466	16.7163	18.229	17.9282	16.3145	15.2106	17.474	15.5465	18.9796	19.2779	16.7751	18.0607	17.8945
PE(18:2e/22:5)-H	774.544	C45 H77 O7 N1 P1	13.321	16.8818	17.3652	16.5566	17.3593	16.9738	17.1869	16.6166	16.6148	17.0251	16.2949	17.4457	16.7623	16.602	16.308	17.0562	16.1818	16.4113	16.4762	16.7298	16.2759	16.5832	16.2907	16.354	16.3936	16.4032	15.9319	15.9057	16.438	16.5023	16.9894	17.3388	16.3535	17.089	16.8092
PE(18:2e/22:6)-H	772.529	C45 H75 O7 N1 P1	12.865	19.8328	19.3566	19.3606	19.1268	19.6334	18.5319	18.4933	19.2992	18.1019	18.8404	19.8484	18.9995	18.8551	18.7546	18.899	19.2201	19.4081	19.0854	19.4194	17.0697	18.7661	19.453	18.8105	18.3183	19.5595	18.9987	19.0819	19.3589	18.4233	18.8415	18.3583	19.1988	19.7983	18.7141
PE(18:2e/22:6)-H	772.529	C45 H75 O7 N1 P1	13.066	16.7218	16.089	17.3664	16.1793	15.8278	14.9994	16.138	16.306	14.7134	16.1922	16.146	16.3343	15.8135	15.6324	15.5053	16.0881	15.7463	15.8169	16.8751	14.583	15.4752	16.2312	16.0093	15.3009	16.5139	17.07	15.0821	16.1454	15.6457	15.991	15.4433	15.5456	16.2145	16.1589
PE(18:2p/20:4)+H	748.528	C43 H75 O7 N1 P1	12.251	18.1009	17.9899	17.3058	16.3549	17.392	16.2342	16.4458	17.654	16.5524	17.2013	18.2615	17.7432	17.0896	15.7381	15.972	17.6308	16.0857	16.9558	17.1773	15.5045	17.4495	17.5088	17.4049	17.1179	17.9794	16.3151	17.2577	17.5151	15.7065	17.0696	17.0907	17.2098	16.4717	17.4593
PE(18:3e/18:2)+H	724.528	C41 H75 O7 N1 P1	12.466	16.4346	16.9617	16.3844		17.2536		15.4228	16.7539	17.426	15.4019	16.1745	16.1673	16.559		14.4029	16.6692			17.4595	17.414	16.8953	17.1206	15.4829	17.5909	16.6799	16.1084	15.7426	16.1737	15.1564	16.4747	16.7288	14.4907	15.3524	15.7505
PE(18:3e/20:4)-H	746.513	C43 H73 O7 N1 P1	12.225	17.3194	16.9122	16.5098	14.6769	16.5475	15.7897	15.8398	16.3807	16.417	16.4162	17.5131	16.2791	16.6058	15.4532	15.5817	16.697	15.4856	16.1787	15.2521	15.4025	16.0759	16.2381	16.5316	15.6635	16.9543	15.8386	16.513	16.899	15.0706	16.4998	16.079	16.2731	15.16	16.8834
PE(18:3e/22:6)-H	770.513	C45 H73 O7 N1 P1	11.893	19.4745	19.3341	19.9282	18.4781	20.0078	18.8604	18.7406	20.6611	17.5219	17.6431	17.8412	19.0656	19.7728	17.1512	17.2267	19.8037	17.1767	18.4999	19.2707		19.763	18.5527	18.5794	18.4706	19.4359	18.2743	18.4326	19.292	18.8626	19.9217	19.0205	18.2953	19.8086	18.9996
PE(20:0/18:2)-H	770.571	C43 H81 O8 N1 P1	15.586	15.0421	14.4183	13.5949	13.0765	14.7968	14.3786	13.8688	15.3637	16.8689	15.5698	15.1816	12.9187	15.7209	15.0402	13.901	14.631	14.0247	14.165	15.268	15.3368	14.2148	13.8226	13.122	14.6692	13.8769	13.1049	13.6879	14.0868	14.034	13.9533	15.5743	14.3976	13.2855	15.4721
PE(20:0p/18:2)+H	756.59	C43 H83 O7 N1 P1	16.3	17.1234	17.0768	16.982	17.5749	17.5323	17.0989	16.8709	17.616	18.3218	16.2025	15.9917	17.61	17.3774	17.1247	16.6651	17.2673	16.5694	16.7964	16.6082	16.8542	17.7268	15.499	17.1995	17.6116	17.3426	16.8864	15.2243	16.8296	16.4815	17.42	18.8799	16.5701	16.4437	17.5207
PE(20:0p/20:4)+H	780.59	C45 H83 O7 N1 P1	15.97	17.4342	17.7311	17.6848	18.0329	18.0219	17.6811	17.3628	18.019	17.7601	17.5701	18.5346	18.6005	17.3221	17.3794	18.1215	17.9857	17.9347	17.3564	17.262	18.0439	18.129	16.6407	17.8572	17.6358	17.5566	18.0336	17.9935	17.7353	18.1855	18.0444	18.6298	18.1306	18.5245	18.6236
PE(20:0p/22:6)+H	804.59	C47 H83 O7 N1 P1	15.521	16.1954	15.941	16.4289	16.8959	16.6922	16.3689	16.4097	16.68	15.4427	16.1528	15.8451	16.4796	15.8226	15.9904	16.6097	17.008	16.6185	15.8004	16.573	14.4351	16.4577	16.379	16.1899	15.8352	16.4433	16.9799	16.0183	16.4254	16.3013	16.5569	16.7059	16.2105	17.2728	16.0764
PE(20:1e/18:2)-H	754.576	C43 H81 O7 N1 P1	16.294	16.5516	16.7075	15.9148	17.1238	16.6808	16.7248	16.0307	16.5238	17.7565	16.5395	16.2242	16.6656	16.2267	16.2754	16.2133	16.7263	16.7544	16.6121	15.6555	16.9007	16.4933	15.5443	16.5475	16.852	16.7885	16.4776	15.7721	16.4775	15.9479	16.8462	17.9024	17.4495	16.5458	16.3717
PE(20:1e/20:4)-H	778.576	C45 H81 O7 N1 P1	15.978	17.4811	17.7346	17.1503	17.723	17.8664	17.4589	17.0561	17.4678	17.4187	17.2581	18.5132	18.492	17.0941	17.4945	17.8652	17.6164	17.9802	17.4839	16.9883	17.8259	17.534	16.4688	17.8159	17.503	17.5265	17.8476	17.8153	17.523	18.0952	17.6661	18.1601	18.12	18.1128	18.2852
PE(20:1e/20:5)-H	776.56	C45 H79 O7 N1 P1	15.074	17.0918	17.0631	16.3694	16.4297	17.4294	16.0949	15.8683	17.3864	17.1878	16.0132	17.3954	16.8379	16.565	17.3442	15.4298	16.4027	17.0622	16.4658	15.9834	16.8521	16.8834	15.3116	16.9203	16.4523	16.4544	16.8979	16.3826	17.1089	16.2025	16.672	17.8408	16.2801	16.5956	17.3383
PE(20:1e/22:6)-H	802.576	C47 H81 O7 N1 P1	15.528	15.946	15.6564	15.8472	16.6996	16.1883	15.6081	15.5273	15.534	14.8648	16.1023	15.7053	15.9805	15.3673	15.9025	16.0803	16.654	16.5627	15.746	16.0416	14.3606	15.5752	16.1768	15.9211	15.482	16.1693	16.6065	16.1488	16.3083	15.9478	16.0003	15.8881	16.6283	16.8123	15.5813
PE(20:1p/18:2)+H	754.575	C43 H81 O7 N1 P1	14.862	18.185	19.033	18.1466	17.629	19.4057	17.6702	17.733	19.7529	18.2802	17.5304	17.678	18.8737	18.2079	17.5797	17.3468	18.0849	17.9375	18.311	18.5759	16.9848	19.4482	16.7242	18.3732	18.3764	17.9612	18.2932	17.2679	18.7978	17.5176	18.5825	18.9067	17.152	17.9227	19.8056
PE(20:2e/22:6)-H	800.56	C47 H79 O7 N1 P1	14.142	14.8653	14.664	15.2047	15.5943	15.3886	14.653	14.9978	14.7816	13.5867	14.1298	15.7188	14.8643	14.1157	15.231	14.9914	15.9133	15.3752	13.9381	17.0037	13.4175	14.6811	15.5534	14.4918	16.2467	15.6325	15.1196	14.4054	15.7754	14.5507	14.1367	14.4062	15.0847	15.773	14.2475
PE(20:3/20:4)-H	788.524	C45 H75 O8 N1 P1	11.937	16.2733	15.533	15.7597	15.8461	16.1961	17.0739	15.7591	16.3501	17.1807	15.4112	16.0947	15.1101	17.3826	15.3309	14.4485	15.0618	16.1531	15.0196	16.8056	15.3472	16.4532	15.0361	15.902	15.4465	14.9138	15.0768	15.042	15.2614	15.7314	15.2506	17.1081	15.5713	15.233	16.7253
PG(16:0/18:1)-H	747.518	C40 H76 O10 N0 P1	12.399	16.1834	16.0167	17.0485	15.2995	18.2672	17.0635	17.1086	18.024	17.9235	16.5235	17.1246	15.0794	18.48	17.0888	13.7421	15.2496	16.5581	16.9925	19.131	13.4614	17.9613	17.2204	15.0453	17.4757	16.3509	14.5675	14.3041	16.3048	17.0708	18.0088	18.2676	15.8077	17.3717	16.7891
PG(18:0/18:1)-H	775.549	C42 H80 O10 N0 P1	13.831	17.0208	16.4864	15.8998	14.7795	17.4999	17.3652	16.6058	17.7888	16.7928	17.0284	18.0228	15.4383	17.8991	16.4082	15.4492	15.9037	15.5172	16.0887	17.7498	16.4463	16.3507	17.1403	15.2023	16.8815	15.7885	15.1097	15.1197	16.3286	16.6214	16.6293	17.0073	16.4121	16.4911	17.5139
PG(18:1/18:1)-H	773.534	C42 H78 O10 N0 P1	11.941	16.5296	16.6334	15.4834	17.2992	16.1546	18.9023	16.6747	15.6237	16.5714	15.9658	17.0099	17.1531	17.4765	17.0336	17.0168	16.9261	17.3025	16.3884	16.9779	15.5659	15.9933	18.0123	16.9078	16.0692	16.2696	16.7004	16.1385	15.8121	17.0806	16.1186	17.8987	15.964	17.729	16.1639
PI(16:0/14:0)-H	781.487	C39 H74 O13 N0 P1	10.789	12.0937	11.819	12.5138	11.4942	13.1062	12.3816	14.6444	13.9556	15.3833	12.4048		15.206	14.6641	13.1211	0	14.335		13.4468	13.1079	16.0412	15.8611	12.9357	12.5124	14.3667	11.9715	13.2279	13.1612	13.9757	12.2891	13.3808	15.1404	12.005	13.0665	11.6341
PI(16:0/16:0)-H	809.519	C41 H78 O13 N0 P1	11.944	17.6496	17.9174	17.1542	17.8814	17.6357	17.9662	18.5162	16.4233	20.6498	16.9952	17.2578	20.3511	19.6434	18.2116	15.2389	17.9945	17.0423	17.617	18.3533	18.1994	20.3111	17.8006	17.8904	19.2525	17.6902	18.7532	16.452	17.5004	17.5246	17.9275	19.5476	16.4049	18.7513	16.2981
PI(16:0/16:1)-H	807.503	C41 H76 O13 N0 P1	10.957	16.9345	16.3949	16.2594	16.6775	16.8696	18.9736	18.667	17.307	18.9823	17.4329	17.856	18.9046	19.7521	18.3235	16.6892	17.4731	16.4023	17.0626	18.4638	19.7054	18.8332	17.3775	17.3033	18.0744	16.3344	17.1768	17.1577	16.7221	17.6374	16.5018	18.5001	15.7001	18.2104	17.4388
PI(16:0/18:1)-H	835.534	C43 H80 O13 N0 P1	12.145	19.6811	20.0696	18.3511	18.3141	18.4469	18.6961	18.5621	18.4727	21.1143	19.8818	20.3891	19.7783	20.0042	20.4604	18.4445	19.7284	19.5975	19.5571	19.9756	21.151	19.1614	19.2281	19.0964	19.4565	19.0233	19.3685	19.1021	19.0708	18.3946	18.7843	19.3813	19.3759	18.6792	17.9793
PI(16:0/18:2)-H	833.519	C43 H78 O13 N0 P1	11.206	20.739	20.6767	20.0048	20.1869	21.3187	21.8162	20.3545	20.9938	22.2204	20.7359	21.5074	20.7548	22.0033	21.4028	20.1579	20.9427	19.9109	21.0088	21.6406	21.1011	21.336	20.8477	20.2588	19.9693	19.5652	20.6911	20.2425	19.5344	20.5106	19.801	21.8015	20.4954	21.0826	19.5368
PI(16:0/20:3)-H	859.534	C45 H80 O13 N0 P1	11.524	18.6737	18.5215	17.5427	17.5385	18.0593	18.8113	17.9363	18.5211	20.3247	19.058	18.1206	17.1219	19.8866	19.0962	16.3631	18.4606	16.6924	18.445	18.7788	18.5108	18.5585	18.1632	17.7394	18.1196	17.963	17.9276	17.5834	17.879	17.8362	17.7105	19.157	17.7232	17.7655	17.4651
PI(16:0/20:3)-H	859.534	C45 H80 O13 N0 P1	11.931	16.6264	17.0285	16.9486	15.8871	17.0571	17.8102	17.8431	17.5549	18.5155	16.524	16.592	16.3633	18.0963	17.5904	14.616	17.3796	15.9626	16.4535	18.9711	16.479	19.0221	15.8212	17.6112	17.3099	15.9947	16.821	16.251	17.0005	16.7927	17.201	19.2552	15.8647	18.4084	17.4251
PI(16:0/20:4)-H	857.519	C45 H78 O13 N0 P1	11.064	20.7095	20.1998	20.0669	19.5589	20.6154	21.0297	20.1741	20.6094	21.3354	20.2276	21.2043	19.7029	20.598	21.0589	19.8579	20.3614	19.5006	20.6148	21.7183	20.3755	21.2095	20.2952	20.0908	19.9497	19.6125	20.2955	20.2389	20.0528	20.1704	19.7394	21.1189	20.0943	20.8466	20.5655
PI(16:0/22:4)-H	885.55	C47 H82 O13 N0 P1	11.923	16.7554	17.7286	17.4046	17.2423	19.1262	19.7449	19.2375	18.926	20.0813	17.3538	17.9864	17.2955	20.4508	19.0969	14.9316	17.6627	14.7078	17.4411	18.4391	18.0219	20.6588	16.7243	17.5093	17.9373	16.1527	17.218	16.8542	17.0769	17.9121	17.8497	20.2685	16.4465	19.2281	18.2516
PI(16:0/22:6)-H	881.519	C47 H78 O13 N0 P1	10.803	18.6088	18.8209	17.8308	18.2045	18.1226	18.3483	17.945	17.9679	19.0548	18.5607	20.1824	18.6892	18.7755	19.0906	18.6726	18.9947	19.8816	18.9045	19.2237	19.6577	18.4694	19.2233	18.5437	18.2307	18.881	19.1664	19.4188	18.3116	18.471	18.0355	18.0334	19.3103	18.6655	17.702
PI(17:0/18:1)-H	849.55	C44 H82 O13 N0 P1	12.766	14.6917	15.2695	13.6129	13.5473	13.963	14.0691	14.3568	13.8995	16.0871	15.4167	15.2711	15.0549	15.1659	15.6652	13.8242	14.7601	14.8776	14.3239	15.7564	15.8689	15.1571	14.9288	14.5097	14.2415	14.2788	14.5764	14.4583	14.5861	14.3638	13.9739	15.0397	14.3961	14.82	14.2789
PI(17:0/18:2)-H	847.534	C44 H80 O13 N0 P1	11.832	15.8535	16.5457	15.5353	15.3662	16.6974	16.6509	15.8156	18.0828	17.3247	16.3095	16.5875	15.9134	17.012	16.9897	15.8208	16.6328	15.9229	16.6437	17.0334	15.9925	16.7392	16.9005	16.2428	15.1457	15.6935	16.1385	15.7614	15.6817	15.9281	15.4341	18.2253	15.6185	16.7963	15.2569
PI(17:0/20:4)-H	871.534	C46 H80 O13 N0 P1	11.655	17.0513	16.5088	16.422	15.9418	16.622	16.8009	16.6458	17.0831	17.1977	16.6582	17.6602	15.8639	16.35	17.4791	16.2629	16.6698	16.1832	16.8307	18.4832	16.2855	17.4064	17.174	16.7101	15.5993	16.4079	16.6989	17.2841	16.5812	16.8279	16.3445	17.5638	16.6218	17.5635	16.5585
PI(17:1/16:0)-H	821.519	C42 H78 O13 N0 P1	11.526	13.847	13.7872	13.3485	13.1755	13.0478	14.4779	14.8835	13.5104	15.5714	14.3807	14.796	14.776	15.3547	15.1959	13.1963	14.0819	13.6371	13.8443	15.0216	15.5892	15.1186	14.1176	14.2537	13.8461	13.2853	13.8271	13.7827	13.395	13.7359	13.4768	15.0192	13.0856	14.6495	13.7058
PI(18:0/18:1)-H	863.566	C45 H84 O13 N0 P1	13.447	19.3768	20.1403	18.4429	17.9035	19.3367	18.6735	18.9021	18.625	20.268	19.7062	20.1434	19.4834	19.8696	19.4352	18.243	19.5013	19.4117	19.3628	19.4716	20.7285	19.2916	18.6873	18.818	19.0418	19.0082	18.8692	18.6096	18.7528	18.1553	18.9133	19.6158	19.1264	19.0806	18.4903
PI(18:0/18:2)-H	861.55	C45 H82 O13 N0 P1	12.425	20.7697	21.6932	20.0436	21.1442	22.1858	22.799	20.5859	21.527	22.4548	21.0898	22.1506	21.6981	23.2345	21.1001	20.9518	21.0604	20.9077	21.5212	22.0043	22.1933	21.6504	21.3635	20.6815	20.8505	20.575	20.9275	20.8021	20.3179	21.2915	20.7068	21.7931	21.2248	21.8838	20.116
PI(18:0/20:2)-H	889.581	C47 H86 O13 N0 P1	13.612	15.0137	15.7857	14.5222	14.7064	15.0186	14.7299	14.5487	15.5723	16.6329	16.0892	16.1375	14.6159	16.2341	14.6837	13.4614	15.1241	14.7727	14.7687	14.7777	17.1407	14.6501	16.1503	14.9181	15.8101	15.8974	14.6718	14.4204	14.8936	14.4573	14.9232	15.9419	15.9359	14.1399	13.8685
PI(18:0/20:3)-H	887.566	C47 H84 O13 N0 P1	12.76	20.6232	20.7944	19.3531	19.2842	19.977	19.9687	19.3103	20.4123	22.1005	20.921	19.5629	19.0335	21.2667	20.1021	17.8636	20.1351	19.4	20.354	20.2617	20.8334	19.7548	20.1737	19.6052	20.363	20.3161	19.4882	19.7266	19.8174	19.7781	19.7958	20.238	19.9838	18.6847	19.2796
PI(18:0/20:3)-H	887.566	C47 H84 O13 N0 P1	13.189	17.0602	17.2465	16.162	14.7136	16.3824	16.331	16.1523	16.2375	17.2258	16.8958	17.672	16.0577	16.6102	17.0705	15.0389	17.4514	16.7116	16.7267	17.6699	18.0348	16.4194	16.4694	17.4464	17.2917	17.2778	16.5973	17.0348	17.0905	16.4012	16.272	16.9162	17.0564	16.3508	17.0241
PI(18:0/20:4)-H	885.55	C47 H82 O13 N0 P1	12.258	23.0669	23.2406	22.6506	22.1864	23.524	23.5713	22.9902	23.0621	23.1111	22.924	23.9839	21.9631	23.4417	23.3229	22.4926	23.0462	22.6168	23.1091	23.9266	23.0739	23.2856	22.9987	22.8615	22.5061	22.7914	22.6132	22.7811	22.6532	23.0475	22.8144	23.0276	23.2717	23.3117	23.0901
PI(18:0/20:5)-H	883.534	C47 H80 O13 N0 P1	11.474	15.3882	14.7127	14.4209	15.5181	15.7121	16.1399	14.6957	15.3506	16.8761	15.4362	16.5869	15.2919	15.6507	16.1322	15.6352	16.1257	15.6105	14.9891	17.7353	16.2199	16.7504	16.7604	15.7488	16.1026	15.3637	15.8401	13.6092	15.5535	15.056	14.6577	16.4101	15.0526	16.1503	15.7075
PI(18:0/22:4)-H	913.581	C49 H86 O13 N0 P1	13.16	16.4356	16.9459	15.7572	15.6124	16.457	16.5314	16.1541	15.9855	17.0421	16.9374	17.2687	16.343	17.2136	17.0289	15.8042	16.079	16.3352	16.909	16.4833	17.7199	16.5345	16.7846	16.4954	16.7996	16.6326	16.4262	16.262	16.4344	16.3861	15.737	16.5247	16.7605	15.8454	16.3473
PI(18:0/22:5)-H	911.566	C49 H84 O13 N0 P1	12.757	15.0418	14.783	14.2627	13.5356	15.0573	14.8071	13.9668	15.0617	16.0478	15.1319	15.9213	14.6241	15.5936	16.1336	13.8864	15.2194	14.7828	15.3872	15.2224	15.6533	15.12	15.1428	14.8684	14.8436	15.1074	15.3305	15.3147	15.3226	15.1527	14.4226	14.9881	15.1415	14.5281	15.0964
PI(18:0/22:5)+NH4	930.607	C49 H89 O13 N1 P1	12.309	17.4567	17.9961	16.4786	17.1985	17.8426	18.5032	17.7813	16.3624	17.4917	18.33	18.8758	17.5365	18.2527	17.7808	17.9804	17.4036	17.6564	17.7721	18.4454	17.9248	17.7449	18.6529	17.2965	17.5447	17.4636	17.2176	17.9728	16.6835	17.7176	16.8925	17.3511	17.8816	17.5458	16.892
PI(18:0/22:6)-H	909.55	C49 H82 O13 N0 P1	11.94	20.665	20.7011	21.7833	21.1616	21.4415	21.6357	22.0586	20.7824	20.7429	20.1739	20.1954	21.5938	22.5128	20.8441	19.9392	21.2757	20.0346	21.0269	23.4518	17.9006	22.5429	21.5386	20.8694	20.4494	20.9507	21.3894	20.5134	20.8326	21.8078	21.773	21.1986	20.4507	23.5695	19.4879
PI(18:1/18:1)-H	861.55	C45 H82 O13 N0 P1	12.269	17.68	19.2386	17.0255	15.5139	18.1343	17.0536	16.8927	17.5124	18.4742	17.7307	18.5557	15.7594	18.9077	17.6217	15.4639	17.4496	17.9279	17.778	17.9388	17.7561	17.5123	16.3615	16.6483	16.3848	16.8843	16.7365	16.5904	16.9273	16.1997	17.5907	18.3253	17.5741	16.9393	16.3788
PI(18:1/18:2)-H	859.534	C45 H80 O13 N0 P1	11.331	18.4558	19.4742	18.4116	16.7452	19.4678	18.6001	16.7808	18.7485	19.5703	18.4687	18.9544	16.6587	19.4147	18.2823	16.5767	19.0485	17.9219	19.0433	18.7505	17.6558	17.9942	17.6006	17.306	16.9357	17.785	17.8684	17.8093	17.7298	17.1614	17.6695	18.9004	19.0228	17.871	17.3405
PI(18:1/20:3)-H	885.55	C47 H82 O13 N0 P1	11.664	13.2705	14.3088	14.3797	13.5285	14.8643	15.046	14.0404	14.5657	15.8276	13.4926	15.1404	12.8182	16.2658	14.7748	13.0008	15.3328	11.8633	14.7273	14.8311	12.6041	15.081	14.2204	13.4523	8.55641	13.7912	13.8354	13.8736	10.0813	13.386	11.464	15.436	14.2524	13.361	13.5549
PI(18:1/20:4)-H	883.534	C47 H80 O13 N0 P1	11.158	18.4964	18.969	18.4341	17.0728	18.757	19.0047	18.0395	18.447	18.9043	17.8235	19.0103	17.4506	18.9448	18.331	17.3133	18.4689	17.676	18.564	19.0995	18.0207	18.5887	18.3513	17.4643	17.2441	17.4944	17.6555	18.1016	17.921	18.0116	17.8537	18.6292	18.4874	18.4146	17.9052
PI(18:1/20:4)-H	883.534	C47 H80 O13 N0 P1	11.337	18.0752	18.2891	18.4004	16.2226	17.7725	17.6411	18.1329	17.6467	18.3517	17.8483	17.666	16.5955	17.4767	18.6332	16.413	17.7534	16.6575	18.4088	19.095	17.2494	17.6611	17.708	17.839	16.7116	17.5838	17.7958	17.434	18.0156	17.5316	18.0488	17.8667	16.778	17.6927	17.5216
PS(18:0/20:4)+H	812.544	C44 H79 O10 N1 P1	12.507	17.3806	17.4933	16.1924	17.8635	16.0731	17.1807	15.2465	17.1479	17.4417	17.1875	21.3844	18.4476	17.3383	16.5298	17.1853	16.4892	19.7504	17.454	16.6386	20.1235	15.7384	13.3869	17.9258	17.1987	17.8212	18.4812	18.7006	16.6595	16.663	15.6395	16.1182	18.5785	16.7741	15.9014
PS(18:1e/20:5)-H	792.518	C44 H75 O9 N1 P1	11.916	16.8838	17.5334	14.768	15.7089	15.3225	14.4323	14.5123	17.4708	18.3324	16.2295	17.1034	17.8541	18.3706	19.2162	16.4449	19.3395	18.34	16.4093	20.7711	18.0509	18.2838	17.6954	16.7046	18.6653	16.4371	17.2305	18.755	15.139	15.5734	15.288	15.9509	15.5099	15.8097	17.1686
PS(18:2/18:2)-H	782.498	C42 H73 O10 N1 P1	12.722	17.7656	16.7541	15.6663	16.4324	15.9755	16.7388	15.1341	15.4063	18.9944	18.2281	19.2752	16.4002	17.0936	18.4364	17.3634	17.4522	18.251	16.8856	16.6994	19.445	14.9885	17.7946	16.0009	17.8774	16.5715	17.0488	16.8071	16.4129	16.0454	15.4074	16.2565	18.0805	14.8912	16.8382
PS(18:2/20:4)-H	806.498	C44 H73 O10 N1 P1	12.511	16.8557	14.9834	15.0132	15.5182	15.0585	16.0641	15.5026	14.2028	16.6063	16.579	18.6388	15.4409	15.6237	16.7421	16.4606	15.1717	17.5639	15.4736	16.219	17.6937	15.0756	16.2193	15.3155	15.941	15.4833	15.8218	16.3737	15.2017	15.4991	14.5666	14.7402	16.8795	15.1568	15.8841
PS(20:3/18:2)-H	808.513	C44 H75 O10 N1 P1	13.084	15.8019	14.5713	13.7541	14.6471	13.497	15.1153	14.0203	14.4862	17.2597	16.2415	16.2487	13.6297	16.0564	16.2778	14.6063	15.0996	15.6897	14.6039	15.6732	16.1128	13.8151	15.0927	13.5047	15.671	14.7467	14.2128	14.3992	14.3764	14.7097	14.4057	15.226	15.526	13.4437	15.1145
SM(d14:0/18:0)+H	677.559	C37 H78 O6 N2 P1	11.091	17.9484	18.2174	19.7547	18.4484	18.3942	18.6587	19.0311	18.5767	17.8973	17.5169	17.1524	19.0029	18.5001	18.1587	18.0951	18.5475	18.1952	18.0618	18.3632	18.5138	20.0091	17.8556	18.4419	18.6974	18.5219	18.4668	18.533	17.9185	18.4008	18.9238	19.702	17.28	19.4617	18.652
SM(d14:0/18:1)+H	675.544	C37 H76 O6 N2 P1	10.607	23.7757	24.6711	25.3132	25.3782	24.7092	24.4913	25.0518	24.6839	24.6356	23.2833	23.4997	25.2938	24.8901	24.4614	24.7948	24.9216	24.034	24.3331	24.3922	23.6697	24.6685	23.7413	25.1143	24.7563	24.5033	25.0509	23.7148	23.8291	24.6392	24.9747	25.4491	22.9898	25.1059	23.9961
SM(d14:0/18:1)+H	675.544	C37 H76 O6 N2 P1	11.176	14.8641	15.4723	16.3304	16.0261	15.6654	16.0506	15.7028	15.4109	15.7745	14.4396	15.598	15.2182	15.3867	15.1228	15.7578	15.8307	15.4707	15.3524	16.0197	15.3296	14.6573	13.6482	14.8167	16.2829	15.7348	15.7866	14.8215	13.5703	15.4266	14.4549	15.6208	14.8369	16.3728	15.4019
SM(d14:0/20:5)+H	695.512	C39 H72 O6 N2 P1	9.755	16.4992	16.5489	17.1855	16.273	17.0808	16.7415	16.9044	16.8837	17.4842	16.9899	16.3056	16.2563	16.953	16.4779	16.7722	17.5947	16.2741	16.8134	16.5938	16.9609	16.6151	16.1512	17.2412	16.233	16.9459	16.8112	17.5224	16.8591	16.0109	16.8634	16.9376	15.4581	16.3231	15.6824
SM(d14:0/23:4)+H	739.575	C42 H80 O6 N2 P1	12.572	16.8348	17.4586	16.6244	17.8364	15.4787	16.1748	16.1128	14.248	16.9326	16.723	19.4333	17.3703	15.1967	17.6087	17.9612	17.0077	19.5344	16.2491	16.1255	18.2169	15.4034	17.6645	17.767	16.7657	17.8553	18.1537	18.2783	16.4949	16.5486	16.1842	15.1203	17.9381	16.3872	15.9242
SM(d14:0/23:5)+H	737.559	C42 H78 O6 N2 P1	11.44	17.3278	17.5117	16.916	17.5134	16.2323	16.4795	16.3772	15.8146	17.13	16.3526	16.1475	16.7258	16.3698	16.7475	17.7085	16.7429	16.6537	16.4274	15.9627	15.1955	14.7767	16.4904	17.1362	15.8105	16.804	16.8285	16.1827	16.2509	16.6355	16.4264	15.7374	16.2004	16.7517	15.4406
SM(d16:1/18:3)+H	697.528	C39 H74 O6 N2 P1	10.608	21.6279	22.3784	22.5194	22.9052	22.4014	22.3455	22.2933	21.8829	22.7132	21.2298	20.2315	22.847	22.592	22.3485	22.5831	22.7784	21.1811	22.2301	21.8059	20.4163	21.6862	21.1189	22.5625	22.2574	22.2205	22.6457	21.4035	21.6033	21.7307	21.9752	22.0969	19.8529	22.0784	21.2338
SM(d17:0/16:0)+H	691.575	C38 H80 O6 N2 P1	11.749	16.8794	17.2842	18.1378	17.9664	16.7494	17.3383	17.6778	16.7377	16.4482	15.6865	17.1616	17.6266	16.7337	16.7912	17.6667	16.899	17.2532	16.3885	16.4477	17.7357	17.7901	16.5832	17.3383	17.1229	17.5349	17.0996	16.6681	16.4898	16.9228	17.4541	17.7534	16.6513	18.1162	16.9317
SM(d17:0/18:0)+H	719.606	C40 H84 O6 N2 P1	13.179	17.3712	17.7212	18.5893	18.8596	16.9452	17.9854	18.0568	17.0415	17.091	16.5532	16.8657	18.2437	17.2948	17.4226	18.716	17.2091	17.6074	16.6956	17.1349	15.8931	17.8835	17.7485	18.3123	17.398	17.9819	17.9458	17.4062	16.6545	18.022	17.6937	17.5327	16.2505	19.049	17.8241
SM(d17:0/18:1)+H	717.591	C40 H82 O6 N2 P1	12.28	20.3696	20.4974	20.7603	21.2042	19.643	19.3477	20.1407	19.3434	20.0461	19.423	20.2917	20.5881	19.6358	20.7595	21.7174	20.452	21.1866	20.0574	20.1396	19.8212	19.0654	20.0142	21.1473	20.062	20.5324	20.6288	19.9026	19.5112	20.2159	20.4059	19.8451	20.284	20.4512	19.5429
SM(d17:0/18:1)+H	717.591	C40 H82 O6 N2 P1	12.539	22.0833	22.427	22.388	23.1476	21.641	22.0715	22.167	21.0373	22.1402	21.6232	22.2531	22.542	21.6381	22.4446	23.2645	22.427	23.2858	22.0566	21.8798	21.5923	21.6384	22.1309	22.8803	21.8054	22.5079	22.8268	22.1982	21.5921	22.1226	22.0814	21.6178	21.9649	22.6388	21.5434
SM(d17:1/16:0)+H	689.559	C38 H78 O6 N2 P1	11.207	22.8079	23.5587	24.3094	24.2409	23.6165	23.4514	24.1958	23.4433	23.7582	21.9037	22.5051	23.6535	23.5724	23.3448	24.7079	23.7125	23.3027	22.9802	23.6926	22.0254	23.6779	22.6273	23.9935	23.2667	23.244	23.5738	22.506	23.0175	23.7523	24.0469	24.142	22.0433	24.1386	22.7422
SM(d17:1/18:1)+H	715.575	C40 H80 O6 N2 P1	11.428	19.6659	19.5341	19.8663	20.179	19.6312	19.5449	19.793	19.1931	19.2499	18.5511	18.3244	19.315	19.0072	18.949	20.2873	19.9111	19.0274	18.9634	19.9539	17.5376	19.5073	19.377	19.7945	18.7364	19.3443	19.1841	18.8246	19.0558	19.2502	19.627	19.4073	18.3481	20.0816	19.1697
SM(d17:1/18:3)+H	711.544	C40 H76 O6 N2 P1	11.206	21.1111	21.9338	21.5666	22.2357	21.064	21.3691	21.2866	20.5421	21.9226	19.6384	19.7228	21.7697	21.2576	21.2303	22.4114	21.6572	20.4644	21.0622	21.0833	19.0774	20.2066	20.585	21.7809	20.9907	21.2951	21.5303	20.3478	20.3453	20.8911	21.1672	20.817	19.1649	21.1731	20.0248
SM(d17:1/24:3)+H	795.637	C46 H88 O6 N2 P1	15.776	18.5565	18.4853	20.3285	19.7059	19.1937	18.8257	19.9271	19.0293	18.4459	17.8958	15.3546	18.4813	19.0386	17.7698	19.0856	18.3061	18.2884	17.5535	17.8973	14.5044	19.4841	17.5674	19.6896	18.4864	18.4055	18.609	18.3351	17.4216	18.9432	19.61	19.5946	17.9298	19.1205	17.9821
SM(d18:0/16:0)+H	705.591	C39 H82 O6 N2 P1	12.383	23.2588	23.4708	22.9544	23.813	22.2946	22.8076	22.2191	21.2084	23.0902	22.6053	23.838	23.9813	22.2812	23.3854	24.0222	23.5624	24.3178	22.8663	22.6196	23.6891	22.9009	22.9755	23.7212	22.9934	23.6265	23.7553	23.4949	22.5551	23.0008	22.7095	22.9338	23.0757	23.7779	22.7808
SM(d18:0/18:0)+H	733.622	C41 H86 O6 N2 P1	13.898	20.439	20.3468	21.2597	22.3501	19.6142	21.44	20.7854	18.8523	19.7993	20.0797	21.1028	22.5221	20.7598	20.2147	22.4513	19.7272	21.5269	20.133	20.3368	20.3011	20.1059	20.9427	21.5717	21.0833	21.3483	21.0314	21.5782	19.4177	21.2399	20.0902	19.0904	20.2295	22.2377	21.5638
SM(d18:0/18:3)+H	727.575	C41 H80 O6 N2 P1	12.387	18.5792	18.4709	17.3247	18.5203	17.0167	16.3192	15.5958		17.7673	18.5092	20.941	18.6993	15.7218	18.9154	18.895	18.5688	21.3421	17.9091	17.0091	20.9054	16.5679	18.4306	18.9293	17.6536	19.4641	19.3042	19.8185	17.3687	17.463	16.8898	15.5602	19.5224	17.4085	16.8441
SM(d18:0/21:0)+H	775.669	C44 H92 O6 N2 P1	16.336	16.5909	17.2583	18.575	16.9795	16.8316	16.7817	17.8975	16.8816	14.0566	14.2852	13.492	17.7012	17.7772	15.5202	16.3971	15.3556	14.7453	16.1196	16.6796	13.5676	17.2813	16.2089	17.577	16.9025	17.4323	16.0037	16.8577	15.7318	17.1263	16.8424	17.3946	15.1798	17.5072	17.5689
SM(d18:0/22:0)+H	789.684	C45 H94 O6 N2 P1	17.333	19.7209	20.2551	20.8245	20.8952	20.2495	20.5784	20.4313	19.7092	18.9839	19.4639	18.0066	21.1193	20.6204	17.8872	18.2703	17.838	18.8097	18.3226	19.8025	17.9638	19.7122	18.0755	20.2926	19.2394	19.91	19.4215	19.5869	18.7358	19.6893	19.2691	20.0136	18.7387	20.0982	20.4851
SM(d18:1/12:0)+H	647.512	C35 H72 O6 N2 P1	9.606	18.9831	18.9661	19.4173	18.6964	19.1581	18.5377	19.5021	18.8408	19.038	19.0495	17.9862	18.9495	19.236	18.8664	18.1316	19.5143	18.5513	19.054	18.3821	19.1747	19.0295	18.4254	19.3514	18.9	18.8535	19.7605	20.2572	19.2696	18.277	19.1066	19.2967	17.8905	18.4442	18.0323
SM(d18:1/13:0)+H	661.528	C36 H74 O6 N2 P1	10.072	17.5717	18.0051	18.771	17.911	18.1132	17.0188	18.4107	17.7449	17.9918	17.2935	16.7998	17.8678	18.0459	18.0891	18.0851	18.7392	17.7919	18.016	17.7153	17.4584	18.0512	17.5586	18.7362	17.7945	18.3224	18.5375	18.3732	17.9498	17.674	18.3844	18.4474	16.9835	17.6186	17.1727
SM(d18:1/15:1)+H	687.544	C38 H76 O6 N2 P1	10.29	16.5209	16.6883	17.1361	17.8272	16.8329	16.5623	16.6461	16.6676	17.2488	15.8906	17.3254	16.8006	17.0461	16.8725	17.6938	17.5125	17.3206	16.5653	17.1236	16.1715	16.8054	16.5396	17.1438	16.2727	16.9517	16.734	16.5527	16.77	16.76	17.2025	16.9147	16.2119	17.203	16.138
SM(d18:1/15:1)+H	687.544	C38 H76 O6 N2 P1	10.753	14.7409	15.0122	16.9525	15.6353	15.6951	14.9528	15.665	15.581	15.2946	14.0613	14.4773	15.4069	15.1715	15.3071	14.9053	15.6171	14.7937	15.071	15.345	14.072	15.4725	15.3918	15.4818	14.7197	15.4913	15.2861	14.5996	14.7482	14.7545	15.5214	15.7981	14.4989	15.2203	14.7024
SM(d18:1/16:0)+H	703.575	C39 H80 O6 N2 P1	11.82	28.1344	28.529	27.5812	28.6107	27.6425	27.8645	27.3618	26.7116	28.5411	27.8368	29.7518	28.3121	27.6338	28.4289	28.5543	28.5602	29.6926	28.1421	27.7191	29.625	27.0362	28.062	28.288	27.879	28.139	28.6484	28.5805	27.6252	27.7057	27.509	27.4882	28.4868	27.737	27.1202
SM(d18:1/18:0)+H	731.606	C41 H84 O6 N2 P1	13.302	25.0018	25.1527	25.1947	26.6537	24.786	25.5145	24.993	24.4394	24.9742	24.0962	24.5882	25.7577	24.749	25.0822	26.5309	25.0259	26.2036	24.5935	25.0371	23.4477	24.7687	24.7131	25.6323	25.0072	25.2607	25.4598	24.609	24.3309	25.1551	24.7522	24.8503	23.8786	25.8157	24.9201
SM(d18:1/18:1)+H	729.591	C41 H82 O6 N2 P1	12.079	24.0196	23.9578	24.2607	25.2581	23.7713	24.6017	24.1683	23.6474	24.259	23.3542	23.6583	24.4002	23.5862	24.1396	25.6729	24.1117	24.6813	23.771	24.5139	22.2986	24.35	23.8326	24.4173	23.8157	24.2908	24.2628	23.6637	23.6448	23.8976	23.8404	23.5995	22.975	24.8943	24.093
SM(d18:1/18:3)+H	725.559	C41 H78 O6 N2 P1	11.912	25.2167	26.1021	23.2313	25.119	23.6305	24.3387	22.9697	22.4662	26.7517	25.6278	26.6149	24.7916	24.1846	25.717	24.6857	24.8383	27.0928	25.0989	23.6166	26.3997	22.5286	23.5883	25.3202	25.1007	25.2179	25.3826	25.7238	24.5229	23.6329	23.559	24.1734	25.4043	23.0899	23.7712
SM(d18:1/19:0)+H	745.622	C42 H86 O6 N2 P1	16.485	16.5563	16.7273	16.0232	17.757	16.3798	16.8898	16.4947	15.7376	16.2163	15.3788	15.2727	16.6015	16.452	16.0977	15.2772	15.3486	16.4558	15.5558	16.5645	14.8955	15.9141	15.4364	16.9668	15.7648	16.3728	16.1705	15.8553	15.5637	16.0504	15.8407	16.7105	15.1766	16.9108	15.8055
SM(d18:1/20:0)+H	759.637	C43 H88 O6 N2 P1	14.948	23.9771	24.659	24.529	25.1873	24.3902	24.474	24.3758	23.9791	24.4844	23.0214	22.523	24.4555	24.1919	23.7903	24.9711	24.3312	24.3918	23.8404	24.2297	21.6945	24.3254	22.9043	24.5973	23.9363	24.1999	24.0923	23.6509	23.607	24.0396	24.2492	24.6328	22.5707	24.6594	23.8974
SM(d18:1/20:2)+H	755.606	C43 H84 O6 N2 P1	12.17	18.6151	18.7762	18.99	19.8798	18.8269	19.7043	18.4058	18.6248	18.6658	18.288	19.2168	19.2109	18.8503	18.677	19.9425	18.7998	19.9319	18.9731	18.1016	17.6841	17.6986	18.8564	19.319	19.1927	19.575	19.016	19.2902	17.5537	19.3251	18.5059	18.554	17.9969	19.4053	18.2046
SM(d18:1/20:2)+H	755.606	C43 H84 O6 N2 P1	12.357	18.0608	18.2629	18.5898	19.0145	17.7057	18.149	18.3411	16.8209	18.3714	17.7168	17.1141	18.1834	17.3153	18.6372	19.0845	18.6832	17.1068	18.2701	18.2714	16.4403	17.1952	16.7252	18.6996	17.9623	18.2204	18.9235	17.8394	17.7001	18.4944	18.2035	17.5036	16.054	18.3528	17.5054
SM(d18:1/20:3)+H	753.591	C43 H82 O6 N2 P1	11.448	16.5319	15.7328	15.9159	17.6673	16.4221	17.7997	15.811	15.9507	15.81	15.4055	15.2611	16.6268	16.3184	15.297	17.3657	15.6528	16.5524	15.6158	15.8027	14.4652	14.737	15.4736	16.2406	15.7729	15.9741	15.9329	15.3664	15.0488	17.1868	15.6681	15.7503	15.2232	16.8277	16.5937
SM(d18:1/20:3)+H	753.591	C43 H82 O6 N2 P1	13.347	21.7283	22.0142	20.9129	22.02	20.7597	21.3956	20.6562	19.8595	22.0128	21.4564	22.5452	21.9607	21.0601	21.9182	22.2096	21.5382	23.6577	21.4865	20.8761	21.1932	19.963	21.4914	21.69	21.5113	21.8833	21.965	21.9189	20.8012	20.9714	20.4179	20.1655	21.3251	20.5068	20.4716
SM(d18:1/21:0)+H	773.653	C44 H90 O6 N2 P1	15.828	21.3851	22.0723	22.4861	22.0999	21.8274	21.4339	22.2045	21.3096	21.3648	20.9268	20.7206	21.9951	21.8403	20.989	21.4833	21.8328	21.6043	21.1745	21.3837	20.2561	21.7234	20.5105	22.3961	21.2886	21.5212	21.7408	21.3968	21.0501	21.5538	21.9579	21.9456	20.8894	20.7683	20.8307
SM(d18:1/21:0)+H	773.653	C44 H90 O6 N2 P1	17.926	15.4506	16.2441	15.7727	18.0491	15.585	16.9677	16.3157	15.49	15.7458	14.6423	15.5655	16.5592	15.6922	15.4504	14.0337	14.7544	16.8273	14.9233	15.6287	14.9665	15.6743	14.9457	16.7997	15.841	15.8511	15.853	15.5582	15.336	15.6818	15.781	15.9998	15.48	16.8661	15.0424
SM(d18:1/21:1)+H	771.637	C44 H88 O6 N2 P1	14.077	17.7493	17.4139	18.2425	18.6671	17.2318	18.1068	17.8817	17.0817	17.3122	16.3321	16.437	18.3006	18.0375	17.9422	19.1036	17.658	19.1646	17.6424	16.6298		17.0607	17.3267	18.9021	17.8221	18.1134	18.1302	17.968	15.7468	18.2137	17.5016	17.1774	16.8157	18.9994	16.9622
SM(d18:1/21:1)+H	771.637	C44 H88 O6 N2 P1	14.347	19.7733	19.3671	19.9119	19.9941	19.5435	19.965	19.46	18.927	19.6022	19.2461	17.994	18.9993	19.6397	19.4073	20.1474	20.0697	19.2192	19.6878	19.5943	15.9639	18.757	18.7719	20.1147	18.8203	19.4863	19.5519	19.1458	19.4351	19.5348	19.4414	18.867	17.825	19.3979	18.4994
SM(d18:1/21:1)+H	771.637	C44 H88 O6 N2 P1	16.381	17.3894	17.8639	17.3252	19.1068	17.1679	18.0619	17.4826	17.071	18.0289	15.9381	17.1485	17.969	17.9385	18.2433	18.4707	17.2431	18.8674	17.3961	17.2406	16.5467	16.7701	17.9937	17.8089	17.4666	18.3592	17.3931	17.3363	16.8103	17.0655	16.7953	17.0247	16.0503	18.673	17.137
SM(d18:1/22:0)+H	787.669	C45 H92 O6 N2 P1	16.471	24.5417	25.4108	25.0714	25.9056	24.9539	25.3731	25.0171	24.3877	24.6145	22.9507	22.0212	25.2217	24.8378	23.7151	24.6932	24.1139	24.2137	23.3747	24.6527	21.1141	24.6226	22.3679	25.3352	23.8713	24.1109	24.2767	23.2855	24.0829	24.4887	24.7325	25.2891	22.677	25.0226	24.1137
SM(d18:1/22:0)+H	787.669	C45 H92 O6 N2 P1	17.347	21.0338	21.5162	20.6477	21.4775	20.6029	20.7763	20.2629	19.7986	20.8842	20.8874	21.3597	20.991	20.4474	20.3062	20.0111	20.1068	21.389	20.2881	20.2872	21.1332	19.7241	20.1612	20.9278	20.3708	20.8279	20.8053	20.6587	20.4693	20.0852	20.1814	20.5347	20.9356	19.9462	19.7629
SM(d18:1/22:1)+H	785.653	C45 H90 O6 N2 P1	14.223	16.3598	16.2234	17.4014	17.3948	16.4218	18.2839	16.9873	17.1239	16.0328	16.1917	15.7255	17.6349	17.6161	16.6265	17.9279	15.7042	17.0988	16.0038	16.1225	16.5507	15.9609	14.4228	16.9915	17.0317	17.1293	16.5508	16.9126	15.4156	17.5248	16.4609	16.5251	15.9121	18.5258	17.3738
SM(d18:1/22:1)+H	785.653	C45 H90 O6 N2 P1	14.858	22.4073	23.0143	23.3296	24.0575	22.8841	23.2143	23.4535	22.8305	22.7357	21.3853	21.6389	23.5543	23.3081	22.9796	23.8148	22.8933	23.2445	22.6016	22.3613	20.8234	22.8551	22.1513	23.7342	23.1662	23.2423	23.0463	21.9375	22.0052	23.2752	23.0034	23.0342	21.1141	23.6531	22.5316
SM(d18:1/22:1)+H	785.653	C45 H90 O6 N2 P1	15.103	24.0185	24.557	24.1169	24.6602	24.1301	24.1877	24.1897	23.2786	24.7149	23.4533	22.7007	23.9849	23.819	23.7104	24.1922	24.2987	23.7651	23.6146	23.9771	20.9027	23.7671	22.597	24.5052	23.3691	23.6488	23.8857	23.0856	23.8816	23.481	23.4779	24.0487	22.8056	23.558	22.8264
SM(d18:1/22:2)+H	783.637	C45 H88 O6 N2 P1	13.506	21.2629	21.5072	21.2774	22.3238	21.2403	21.7777	20.961	20.896	21.5729	20.9578	21.5815	22.2224	21.3877	21.7313	22.4627	21.5577	22.4428	21.7114	20.6228	20.606	19.9145	21.5823	22.1307	21.5601	21.7111	21.7129	21.4727	20.4235	21.848	21.0013	20.7727	20.7391	21.7631	20.328
SM(d18:1/22:2)+H	783.637	C45 H88 O6 N2 P1	13.799	19.1509	19.0821	19.5907	20.1869	19.2826	19.092	19.7737	18.4764	19.442	18.852	18.5579	19.3826	18.7895	19.4833	20.1775	19.1439	18.0058	19.2051	19.2168	18.6451	18.8645	19.0579	20.0226	18.9803	19.3473	19.9351	16.4924	18.6306	19.0066	19.4184	18.5322	14.8148	19.4764	18.4764
SM(d18:1/22:3)+H	781.622	C45 H86 O6 N2 P1	12.348	18.6858	18.7813	18.5135	19.7068	18.7295	19.642	18.2629	18.7209	19.1955	18.2914	18.9215	18.7002	18.4972	18.4365	19.8537	18.8955	19.5673	18.9124	17.9135	17.0981	17.8313	18.6326	18.2438	18.4003	19.0669	18.6015	18.9182	17.8	18.9377	18.1108	18.4367	18.194	19.1371	17.973
SM(d18:1/22:3)+H	781.622	C45 H86 O6 N2 P1	14.945	21.9829	22.2867	21.4468	21.9057	21.4926	21.31	21.1284	20.6582	22.1155	21.2362	20.5438	21.708	21.7027	21.5642	21.7735	21.9348	22.2686	21.6594	21.6379	19.072	20.7549	20.7859	21.587	21.6896	21.7099	21.7151	21.5135	21.219	21.1497	20.849	21.1433	20.4979	20.6295	21.294
SM(d18:1/22:4)+H	779.606	C45 H84 O6 N2 P1	11.594	14.9892	15.2877	16.4937	15.4021	15.969	16.2966	15.7312	15.4524	15.2043	15.413	14.6426	15.4063	16.9797	15.5054	15.9245	15.4007	13.7822	15.8272	14.4548		14.2031	14.7095	15.4684	16.0076	15.4371	15.7171	15.1862	14.3624	16.9863	15.2205	15.7357	13.376	15.957	15.5223
SM(d18:1/22:6)+H	775.575	C45 H80 O6 N2 P1	10.761	15.5434	13.8375	16.7382	15.561	14.868	14.911	15.394	15.2012	14.7937	13.7077	14.702	15.8825	14.8588	14.271	16.598	15.9611	14.9869	13.9853	15.7639	13.7589	14.6404	15.2905	15.2594	14.0068	15.0868	15.2899	14.0336	14.7563	14.5802	14.9922	14.1796	14.538	16.0926	14.1999
SM(d18:1/23:0)+H	801.684	C46 H94 O6 N2 P1	17.377	23.1635	23.6814	24.5574	24.8126	24.0248	24.2558	24.2792	23.4849	22.8316	21.3627	19.8245	24.5601	23.8435	21.6545	22.1448	21.8601	21.6222	21.7508	23.5578	19.6868	23.8489	20.7112	24.9117	22.9889	23.4341	23.5906	21.7496	23.2569	23.9304	24.4339	24.1555	20.5383	23.9641	23.3595
SM(d18:1/23:1)+H	799.669	C46 H92 O6 N2 P1	15.674	20.6131	20.8939	22.0806	22.4524	21.0947	21.3674	22.1118	21.2859	20.748	19.0852	20.8353	21.3754	21.3014	21.2947	22.5708	20.952	21.6634	20.2922	20.7244	19.5066	20.9252	20.5243	22.2673	20.7029	21.3833	21.1037	20.5398	20.3467	21.7342	21.0779	20.669	19.6324	22.204	20.5019
SM(d18:1/23:1)+H	799.669	C46 H92 O6 N2 P1	15.984	21.2303	21.4798	22.1203	21.8756	21.7637	21.3033	21.9444	21.3744	21.471	20.2316	20.3684	21.3815	20.9438	20.605	21.5435	21.5438	19.1331	20.8183	21.5708	18.0314	21.5227	18.3981	22.1961	20.6484	21.3055	21.6235	19.2426	21.3389	21.24	21.3083	20.7761	19.1577	21.4889	20.7187
SM(d18:1/23:2)+H	797.653	C46 H90 O6 N2 P1	14.293	19.8533	19.641	20.2395	21.0471	19.9692	20.674	20.3116	19.9708	20.0715	18.968	18.5942	19.877	19.9241	20.3246	20.9612	19.9109	19.9621	19.8422	19.5402	17.0345	19.6954	19.736	20.5619	19.4659	20.0445	20.0369	19.1314	19.122	20.3342	19.9861	19.7643	18.0817	20.9268	18.8589
SM(d18:1/23:6)+H	789.591	C46 H82 O6 N2 P1	11.227	17.7299	17.9657	17.7754	17.236	18.3336	17.5987	17.556	17.6175	18.8444	17.2608		17.8394	18.3431	17.2867	17.1051	18.8833	14.3442	18.134	17.088	15.6153	17.3973	16.5522	17.9617	18.6669	17.5633	17.9567	16.9288	18.2986	17.1397	17.2284	18.0717	15.1657	16.5961	17.2398
SM(d18:1/24:0)+H	815.7	C47 H96 O6 N2 P1	18.192	21.7572	23.3942	23.078	23.7337	22.5738	23.0204	22.8262	22.1913	21.958	20.5971	17.7393	23.3506	22.064	20.4425	20.5224	20.7201	21.1065	20.2593	22.1153	15.3131	22.5464	18.5875	23.1888	21.3413	21.4291	21.7772	20.6831	21.7023	22.1527	22.8137	22.9941	20.237	22.6771	21.8443
SM(d18:1/24:0)+H	815.7	C47 H96 O6 N2 P1	18.225	21.8274	23.3942	23.078	23.7337	22.5738	23.0204	22.8262	22.1913	21.9471	20.7207	18.9701	23.3506	22.064	20.5396	20.5777	20.6994	22.0099	20.4434	22.1153	18.8633	22.5464	19.4628	23.1888	21.2473	21.4187	22.1776	21.0805	21.7023	22.1527	22.8137	22.0156	21.292	22.6771	21.8443
SM(d18:1/24:1)+H	813.684	C47 H94 O6 N2 P1	16.334	25.7194	26.0855	25.6423	26.9979	25.54	26.2895	25.7562	25.3261	25.9295	24.1116	24.5144	26.2865	25.8512	26.1522	26.9188	25.666	26.8667	25.0758	25.4398	22.6362	25.2613	25.4193	26.3375	25.5009	26.0562	25.728	25.4232	25.045	25.6756	25.4604	25.6057	24.1632	26.0812	25.3418
SM(d18:1/24:2)+H	811.669	C47 H92 O6 N2 P1	12.855	18.8539	18.7473	17.3593	17.8307	17.1217	16.8268	16.3342	15.9614	18.9932	19.5854	23.1437	18.0036	16.2081	19.31	17.3247	17.214	21.9335	18.8364	17.596	23.1252	15.1287	19.5279	17.6178	15.1183	19.1183	18.9688	20.4756	18.1881	15.8221	14.5183	14.9597	20.676	16.4191	16.7184
SM(d18:1/24:3)+H	809.653	C47 H90 O6 N2 P1	13.731	21.0887	21.3641	20.8489	22.2149	21.3125	21.8574	20.8413	21.2584	21.7503	21.033	21.7597	21.515	20.7908	21.3985	22.4891	21.4853	22.6843	21.6485	19.8146	20.4338	20.6154	21.3049	21.4021	20.9215	21.4669	21.6912	21.3779	20.389	21.041	20.7712	20.8349	21.0377	21.5118	20.1112
SM(d18:1/24:3)+H	809.653	C47 H90 O6 N2 P1	16.496	22.3859	22.9806	22.1271	22.58	22.2666	22.3436	21.9829	21.3475	22.4788	21.3953	20.2524	22.4082	22.1433	21.6248	22.0688	21.7469	22.0412	21.3674	22.1294	19.2601	21.4426	20.5568	22.3636	21.6609	21.7815	21.9195	21.177	21.7664	21.8359	21.7326	22.0395	20.7608	21.7073	21.5302
SM(d18:1/24:4)+H	807.637	C47 H88 O6 N2 P1	12.707	17.1708	16.7864	17.2296	17.782	17.0403	17.6476	17.1861	17.3274	17.7262	16.9115	16.9552	17.6605	17.3084	17.424	18.1625	17.6158	18.2212	17.5329	16.048	15.812	16.714	17.4367	17.5087	17.1279	17.3946	17.5636	16.6469	16.4093	17.7811	16.6646	16.4295	16.377	17.4746	15.466
SM(d18:1/24:4)+H	807.637	C47 H88 O6 N2 P1	12.913	18.0837	17.6898	18.5211	19.2672	17.6922	19.78	18.0517	17.7585	17.224	18.206	18.9558	18.772	18.8736	19.0881	20.22	18.0224	19.4478	18.5294	17.0156	17.5287	16.6211	18.072	18.5251	18.4955	18.7727	18.9298	18.9192	16.9804	20.0588	17.7648	17.5767	17.7557	19.6155	18.1059
SM(d18:1/24:4)+H	807.637	C47 H88 O6 N2 P1	14.866	20.5307	20.8948	20.5295	21.0791	20.2035	20.2825	20.4436	19.781	20.7639	19.6847	19.1074	21.0905	20.8345	20.8301	20.989	20.5676	21.1517	20.5006	19.8183	18.1179	19.6067	20.1635	20.8259	20.9329	20.9074	20.6129	19.8267	19.7888	20.319	19.7875	19.7592	18.8755	20.0684	19.815
SM(d18:1/24:5)+H	805.622	C47 H86 O6 N2 P1	11.77	16.3671	16.5871	17.2412	17.2055	16.7148	18.0465	16.6463	16.7667	16.2937	17.0041	17.2554	16.1494	17.052	17.3653	18.1502	16.2884	17.3332	17.0277	16.1613	14.616	15.5039	16.639	16.771	16.2682	17.086	17.0423	17.4089	15.4464	18.1308	16.3203	15.7403	16.4175	17.2946	16.6306
SM(d18:1/24:5)+H	805.622	C47 H86 O6 N2 P1	11.979	17.5958	16.275	17.3324	18.7484	16.7271	18.9218	16.8575	17.0389	15.3771	16.5712	17.0713	17.7841	17.5432	16.9305	19.4792	17.0569	18.3873	17.0702	16.9763		15.8591	18.1901	17.2183	17.4612	18.6511	17.7319	17.8074	15.5613	19.2401	16.9065	17.0899	17.0915	18.8597	17.3032
SM(d18:2/14:0)+H	673.528	C37 H74 O6 N2 P1	9.754	19.8786	19.6293	20.2803	19.5047	20.2638	19.9209	20.0149	19.8128	20.4021	19.7865	19.478	19.4244	19.6955	19.7139	19.7694	20.7264	19.5483	19.9347	19.4452	20.0027	20.0116	19.2459	20.2735	19.44	19.8552	19.9862	20.5652	20.1553	19.3079	20.2935	19.9914	18.9295	19.546	19.2875
SM(d18:2/16:0)+H	701.559	C39 H78 O6 N2 P1	10.796	25.1106	25.3769	25.386	26.3157	25.0183	25.888	25.229	25.2612	25.6736	23.8401	24.5842	25.4493	24.7023	24.7948	26.3526	25.5085	24.8597	24.9646	25.3052	24.2555	25.1125	24.6119	25.2397	24.5658	24.8739	25.1312	24.4754	24.7429	24.9146	25.2255	25.363	24.1148	25.8667	24.6777
SM(d18:2/16:1)+H	699.544	C39 H76 O6 N2 P1	10.025	15.1667	14.8721	15.4086	15.5389	14.9967	15.3834	15.0458	15.418	14.146	12.228	15.0244	14.7542	14.9771	15.146	15.9838	15.3376	15.0207	14.7541	15.1939	14.8366	14.5743	14.5982	15.3804	14.5315	15.1317	14.944	14.6011	14.868	15.1284	14.6657	14.9966	14.9157	15.0379	14.3473
SM(d18:2/16:1)+H	699.544	C39 H76 O6 N2 P1	11.089	15.3007	15.966	17.9371	16.6479	16.5363	16.7583	17.24	16.4588	15.743	14.7719	14.0446	16.6329	16.2586	15.7384	15.9902	16.0466	15.3332	15.4915	16.0399	15.4532	17.0459	15.286	16.2024	16.3525	16.0109	16.2502	15.7615	15.2171	16.0106	16.3435	17.0647	14.3951	17.1005	16.4381
SM(d18:2/18:1)+H	727.575	C41 H80 O6 N2 P1	11.119	18.2968	18.2783	19.3708	19.1596	18.792	19.0294	19.2183	18.6386	18.6768	17.7405	17.7763	18.5453	18.1848	18.2509	19.2543	18.3442	18.4153	18.1856	18.9455	17.2612	18.6137	17.7255	18.8613	18.2832	18.3069	18.575	15.8994	18.0573	18.6714	19.0465	18.7439	17.6123	19.0599	18.4358
SM(d18:2/18:3)+H	723.544	C41 H76 O6 N2 P1	10.793	22.9958	23.1986	22.8227	23.5541	22.6715	23.1408	22.5772	22.1814	23.446	22.208	22.0977	23.1664	22.6464	22.6895	23.5598	23.1625	23.0834	22.6615	22.5117	21.9325	21.8791	22.0746	22.7007	21.8722	22.2537	22.3854	22.341	22.4284	22.2496	21.9341	22.2529	21.8484	22.3556	22.0117
SM(d18:2/20:3)+H	751.575	C43 H80 O6 N2 P1	12.096	21.6769	21.8573	20.9903	22.2047	20.9523	21.4774	20.6046	19.9484	21.6525	21.3493	21.7358	21.5223	20.661	21.7429	22.2982	21.4025	22.4876	21.0901	21.0827	19.871	20.1214	21.2964	21.5215	20.9601	21.737	21.6369	21.3746	20.8309	20.7161	20.4782	19.9667	20.8764	20.9366	20.6052
SM(d18:2/20:4)+H	749.559	C43 H78 O6 N2 P1	11.116	13.8843	16.695	17.4853	17.2589	16.7597	17.1624	17.163	16.7126	16.431	15.0151	15.1327	16.6357	15.8357	16.1758	17.0702	15.9265	15.3655	15.9336	16.4252	14.7041	15.9958	13.5474	16.5377	15.582	14.4563	16.2705	14.8692	15.4099	16.2299	16.6054	15.4156	14.4925	16.5844	16.0663
SM(d18:2/21:1)+H	769.622	C44 H86 O6 N2 P1	15.123	15.5323	15.8127	15.1378	16.9834	15.617	16.6057	15.998	15.193	16.5085	14.963	15.6819	16.0373	15.4625	16.4307	17.1901	16.0051	16.8604	15.6835	16.2371	14.5266	15.6477	15.3866	16.5503	15.1378	15.9827	15.829	15.196	15.4631	15.6611	15.5397	15.6559	15.2087	16.5083	15.3885
SM(d18:2/22:1)+H	783.637	C45 H88 O6 N2 P1	15.637	15.5688	16.1064	18.0073	17.3036	16.1875	16.8509	17.1605	16.1292	14.3805	14.4598	13.6798	17.4217	16.6706	14.8164	16.5046	14.48	13.9438	14.7508	15.8357	14.3765	16.6297	14.5103	16.8595	15.7701	16.3872	15.2414	15.4865	14.2714	16.492	16.3461	16.7318	14.012	17.3904	16.9917
SM(d18:2/22:3)+H	779.606	C45 H84 O6 N2 P1	13.518	18.5408	19.0712	17.6431	18.5344	17.909	17.0549	15.7824	15.2691	18.8978	19.3793	20.921	18.3781	17.1509	18.7506	18.7228	19.2305	21.1583	19.1615	17.36	19.7333	15.5771	18.7009	18.8904	17.7429	19.6077	19.4177	20.1412	17.9806	17.2755	17.1338	16.1464	19.7689	16.4614	16.5787
SM(d18:2/24:1)+H	811.669	C47 H92 O6 N2 P1	15.012	24.654	25.0392	24.6402	25.8467	24.7957	25.4219	24.8405	24.6088	25.3383	23.6679	24.1829	25.0202	24.6057	25.128	26.1656	25.0034	25.7192	24.6112	24.7968	22.7441	24.8698	24.4043	25.3151	24.4553	24.9948	24.9238	24.4973	24.4577	24.8039	24.6699	24.6835	23.5606	25.7547	24.2439
SM(d18:2/24:3)+H	807.637	C47 H88 O6 N2 P1	15.112	21.5521	21.8154	20.6833	21.2311	20.8243	21.1356	20.2114	19.0847	22.0028	21.3999	20.1367	21.3023	20.6634	21.1751	21.3131	21.3727	21.5374	21.0491	20.4066	18.7375	19.1096	20.448	20.5934	20.7969	20.5492	21.1721	20.8515	20.9949	19.8951	19.3918	19.2305	20.4596	19.0538	19.7771
SM(d19:0/18:1)+H	745.622	C42 H86 O6 N2 P1	13.789	19.481	18.9229	20.1788	20.8976	18.3261	18.7762	19.722	18.4956	18.4123	18.3827	18.6523	19.7012	18.4819	19.5884	21.6252	18.8395	20.0181	18.6043	19.2612	18.1165	18.0451	18.9034	20.4351	19.6125	19.5286	19.3689	18.4376	17.6186	20.0441	18.9021	18.5279	17.8204	20.3813	19.1366
SM(d19:0/18:1)+H	745.622	C42 H86 O6 N2 P1	14.106	20.3259	20.8851	21.3567	21.7682	20.5966	20.657	20.9654	20.2645	20.5387	19.8946	20.6989	20.8896	20.689	20.5353	21.5807	21.0649	21.4879	20.5476	20.8855	19.6044	20.6405	20.2386	21.6047	20.3854	21.0762	21.2244	20.8073	20.04	20.8767	20.8445	20.6928	19.7733	21.205	20.3747
SM(d19:0/24:3)+H	825.684	C48 H94 O6 N2 P1	15.606	16.7685	16.6574	18.3705	18.3431	16.4643	17.0092	17.6626	17.5404	15.7748	15.2679	15.8531	17.3977	16.8688	17.3132	19.0301	16.2619	17.8971	16.3733	16.4012	15.6481	16.225	16.5753	18.0481	16.9516	17.4956	16.8685	16.436	15.3572	18.1015	17.1644	16.7886	15.3491	18.8241	16.8325
SM(d19:0/24:3)+H	825.684	C48 H94 O6 N2 P1	15.879	17.2004	16.3358	18.2374	17.5846	17.4031	17.5278	17.5628	17.0302	17.4243	16.6393	17.4493	18.1075	17.1941	18.0264	18.9581	17.6526	18.9935	17.7866	17.3081	18.0664	17.2894	16.7535	18.4346	16.5492	16.6049	18.2433	17.3396	17.4145	18.0961	17.6952	16.9059	17.1887	18.5004	17.3846
SM(d19:0/24:4)+H	823.669	C48 H92 O6 N2 P1	17.389	20.2372	20.8579	21.5989	21.7602	21.1326	21.2746	21.1822	20.4385	19.458	17.4052	15.413	21.476	20.7289	17.9866	19.0376	18.8356	18.6949	18.1285	20.5927	16.3176	20.5862	16.2706	21.6274	19.5206	20.0551	20.2278	18.4274	19.9493	20.6411	21.1282	20.8352	17.5634	20.757	19.9361
SM(d19:0/24:5)+H	821.653	C48 H90 O6 N2 P1	15.67	18.7052	19.3457	20.3151	20.7474	19.3878	19.8052	20.3132	19.4052	18.8402	16.7405	17.8389	19.6537	19.4917	19.4731	20.7954	19.0292	19.2198	18.311	18.6899	16.3819	19.3962	18.2324	20.2506	18.7055	19.4349	18.9584	18.0814	18.2133	19.7164	19.6284	19.1074	17.1209	20.372	18.5404
SM(d19:1/18:1)+H	743.606	C42 H84 O6 N2 P1	12.793	18.5955	18.8468	19.3533	19.6439	18.3408	18.6915	18.6682	18.075	19.1693	18.3798	18.8078	18.7091	18.3748	19.2005	20.065	19.1598	19.6337	19.1374	18.8179	17.5521	18.2353	18.8056	19.467	17.9423	19.3801	19.3364	18.7025	18.8274	18.9681	18.8774	18.0202	18.1213	19.6551	18.47
SM(d19:1/24:1)+H	827.7	C48 H96 O6 N2 P1	16.967	18.7121	18.9326	20.5898	20.366	18.253	18.3366	19.8549	18.916	17.8281	17.4284	17.5762	19.1237	18.5465	19.3634	20.6094	18.3756	19.8245	17.6256	18.794	16.7481	18.1605	18.2732	20.2638	18.5682	19.7231	18.1211	18.4568	17.45	19.9901	19.2705	18.5003	17.7474	21.0193	19.2606
SM(d19:1/24:1)+H	827.7	C48 H96 O6 N2 P1	17.347	20.394	20.3497	20.9838	21.5964	19.7855	20.3888	20.3951	19.7458	19.9285	19.2981	20.2887	20.5384	19.9651	20.7211	21.0208	19.3886	21.4443	19.669	19.9956	19.3901	18.9828	20.2872	21.0004	20.1147	20.9288	20.6731	20.2878	19.5824	20.6189	19.9822	19.0971	19.5251	20.9838	20.0183
SM(d19:1/24:4)+H	821.653	C48 H90 O6 N2 P1	16.005	18.8919	19.368	20.3035	19.8853	20.0349	19.5681	20.0171	19.5466	19.4461	17.4398	16.5848	19.3911	19.0407	18.2655	19.6009	19.4394	17.4069	18.5465	19.426	15.5127	19.9013	16.5848	19.7444	18.3712	18.8944	19.0621	18.1717	18.8658	18.7562	18.9128	19.3873	16.986	18.0113	18.1614
SM(d20:0/18:0)+H	761.653	C43 H90 O6 N2 P1	15.636	17.1922	17.7576	19.6567	19.0857	17.8722	18.725	19.1996	18.2497	16.3705	16.7995	16.3063	19.0488	18.9027	16.543	18.3837	16.7959	17.2698	16.5632	17.6896	15.8247	18.2583	16.7174	18.8587	17.7317	18.3776	17.1507	17.3029	16.4794	18.3817	17.9544	18.3221	16.5491	19.4969	18.2319
SM(d20:0/18:1)+H	759.637	C43 H88 O6 N2 P1	13.502	18.4762	18.7817	17.6138	18.2712	18.5561	18.5707	17.6089	17.5842	19.6261	18.8372	18.9022	18.3183	17.5836	19.0695	20.169	19.6967	20.0924	19.2322	19.3233	17.852	17.5049	18.7232	18.9527	18.5389	19.2903	19.1656	19.4956	18.8454	18.5969	18.9586	17.0447	17.4484	16.7168	17.4644
SM(d20:0/24:2)+H	841.716	C49 H98 O6 N2 P1	18.086	16.0404	17.0171	17.8119	18.9706	16.2241	17.4412	17.2568	16.6846	16.1711	14.3307	15.1132	17.6762	15.5255	15.7272	16.9857	15.4925	15.266	15.1037	15.799	13.7747	16.6894	15.6009	17.6997	15.8196	16.1291	16.4073	15.7105	15.7039	17.0244	16.511	16.8028	14.4773	18.7679	16.6223
SM(d20:0/24:3)+H	839.7	C49 H96 O6 N2 P1	16.612	17.2576	18.075	17.8185	19.1059	17.3713	18.0895	17.3603	17.6409	17.4334	15.6048	16.3971	17.9438	17.1699	17.084	18.7998	17.2912	17.7697	16.7349	16.8035	15.4628	16.8505	16.5536	18.0811	17.1638	17.5037	17.578	17.0514	16.8432	17.5775	16.8039	16.6926	16.0403	18.3664	16.9344
SM(d20:0/24:4)+H	837.684	C49 H94 O6 N2 P1	18.189	19.928	21.4435	20.0563	20.8605	20.2899	20.9277	20.5563	19.4621	20.0331	18.5146	15.4584	21.2993	19.9263	18.3119	18.5923	18.5767	18.5841	17.7164	19.817	14.3162	19.0223	16.1756	20.4637	19.3532	19.4099	19.6948	18.3449	19.5624	19.6385	18.9202	19.1043	17.7638	19.1399	19.2584
SM(d20:0/24:5)+H	835.669	C49 H92 O6 N2 P1	14.165	16.3543	16.7368	16.1806	17.3826	15.872	17.0586	16.2444	15.8337	14.9324	16.293	14.855	16.6725	15.7965	16.409	17.6979	16.4816	17.8636	16.2049	15.5494		16.0683	16.5138	16.2719	16.4101	16.9252	17.1309	16.7743	15.4371	17.0519	15.8915	16.2786	15.502	17.6309	15.7598
SM(d20:0/24:5)+H	835.669	C49 H92 O6 N2 P1	16.362	23.2477	23.4411	22.441	22.8428	22.751	22.9487	22.5417	22.233	23.4572	21.9633	22.7321	23.0882	23.065	23.6565	23.2903	23.2619	24.7054	22.5579	22.9112	20.7972	21.9147	22.8215	22.7052	22.9065	23.4147	23.3914	23.2834	22.692	22.61	22.0262	22.3712	22.2603	22.0724	22.6704
SM(d20:0/24:5)+H	835.669	C49 H92 O6 N2 P1	16.758	20.9558	21.7962	21.0256	21.618	20.8889	20.9275	20.8547	20.2437	21.1806	19.7771	20.3126	21.0938	20.3539	16.366	21.2852	20.8688	21.0786	20.0175	20.6551	19.5149	20.6209	15.4272	21.1943	20.4136	20.5868	20.7543	20.0418	20.5509	20.3708	20.6518	20.5059	19.8175	20.8968	20.0442
SM(d20:0/24:6)+H	833.653	C49 H90 O6 N2 P1	15.026	22.5479	22.4698	21.3024	22.2018	21.596	22.0649	21.5024	21.203	22.7359	21.8105	22.4189	22.1282	21.928	22.6638	22.6877	22.1351	23.6374	22.1931	21.8875	20.5384	21.0115	22.3579	22.0039	21.9796	22.2397	22.1932	22.324	21.6631	21.7235	21.2117	21.3331	21.6517	21.3581	21.7592
SM(d20:0/24:6)+H	833.653	C49 H90 O6 N2 P1	15.279	20.1226	18.985	19.3179	20.4135	19.3089	19.7887	19.2331	18.3525	20.0764	19.9125	21.2088	18.1911	18.2545	19.0642	20.7587	18.1703	21.8763	19.649	18.8764	19.4175	18.2109	20.5902	19.7361	18.9575	20.2138	19.2245	20.405	18.3322	19.5373	18.931	18.147	20.2234	19.4594	17.5051
SM(d20:1/18:1)+H	757.622	C43 H86 O6 N2 P1	13.508	23.1311	23.4161	22.8886	23.6675	22.8891	22.814	22.5946	22.0907	23.6496	22.9026	23.2008	22.968	22.4013	23.1021	23.9967	23.4375	23.9366	23.1627	22.9573	22.1484	22.1869	22.833	23.393	22.4188	23.5697	23.3365	23.2996	22.7329	22.4184	22.9516	22.1404	22.6186	22.8612	22.5388
SM(d20:1/24:6)+H	831.637	C49 H88 O6 N2 P1	13.783	17.325	17.7101	16.5974	18.1422	16.9575	17.0598	16.4848	15.838	17.8428	17.3376	18.8913	17.452	16.5821	17.6165	18.3645	17.5162	19.6411	17.9629	15.7682	18.132	15.3987	17.8617	17.2573	17.1241	17.7875	17.9647	17.9291	16.8082	16.5313	15.9791	15.6818	17.932	16.2144	15.2886
SM(t18:0/16:0)+H	721.585	C39 H82 O7 N2 P1	11.251	17.6539	18.6812	19.0165	17.9011	18.2376	17.4992	17.856	18.1271	18.4293	17.072	17.3658	18.8617	17.9203	17.7118	18.2018	18.6951	18.3059	17.545	17.7037	17.3832	19.0731	16.7521	18.259	17.8467	17.7046	18.4127	17.0969	18.037	17.7672	19.0417	18.2055	17.5426	18.6058	18.0647
SM(t18:0/16:1)+H	719.57	C39 H80 O7 N2 P1	10.16	16.3404	17.0321	16.1662	17.6321	16.3703	16.4606	15.9032	15.4382	16.8672	15.4992	17.5423	16.9466	15.8653	16.7354	17.5568	16.7089	17.9778	16.017	16.1638	16.4178	15.5449	15.9142	16.7687	16.2355	16.2702	17.0455	16.6805	16.0612	16.3514	16.5031	16.8981	16.5597	17.2103	15.9704
SM(t18:0/18:0)+H	749.617	C41 H86 O7 N2 P1	12.615	15.8392	17.3155	16.9088	17.2438	15.7175	16.8657	16.1876	15.2812	15.9818	15.9855		17.34	16.4782	16.3047	17.317	15.8082	17.0565	16.0585	15.6209		16.4759	15.3253	16.8954	16.0622	16.3714	16.484	15.6072	16.105	16.1917	16.6374	16.1653	15.2783	16.9089	16.91
SM(t18:0/24:0)+H	833.711	C47 H98 O7 N2 P1	17.375	15.5603	16.7289	16.6453	16.7825	16.5101	15.7239	16.3567	16.0097	16.132	12.4605		16.9263	16.3441	13.5764	13.6929	15.2922	16.1403	15.1447	15.3336	12.8741	16.2579	10.0885	16.8772	15.5542	16.3282	16.2088	14.7249	16.0651	15.817	17.0377	16.0937	14.1983	16.2858	15.5576
SM(t18:1/14:0)+H	691.538	C37 H76 O7 N2 P1	10.234	15.3759	16.2606	16.1558	17.0679	15.7167	15.7151	15.8329	15.3493	16.0092	15.6354	16.7814	16.837	16.1834	16.0879	16.6652	16.1808	17.1085	15.3414	15.8214	15.9517	15.2399	15.4277	16.5274	15.8928	15.6047	16.7125	16.0911	15.4089	15.8924	16.2197	16.5812	15.3117	16.4	15.158
SM(t18:1/16:0)+H	719.57	C39 H80 O7 N2 P1	10.829	15.0629	16.5204	15.6315	17.3408	15.7319	16.4465	16.1438	15.3186	16.757	14.6806	15.692	16.3258	15.4884	15.525	16.8613	16.0533	16.5867	15.1862	15.8857	15.6516	15.7732	14.8457	16.2301	15.7224	15.0426	16.0322	15.2284	15.4243	15.68	16.3012	16.7555	15.66	16.7512	15.7339
SM(t18:1/16:0)+H	719.57	C39 H80 O7 N2 P1	11.394	19.837	20.1753	19.823	21.2516	20.0817	20.5979	19.6992	19.4972	19.9227	18.519	20.0621	20.4931	19.5284	19.5606	21.0925	20.1651	20.8095	19.3528	20.1624	18.4858	19.6903	19.2198	20.2631	19.879	19.212	20.13	19.0018	19.1463	20.0228	19.8611	20.6197	18.9886	21.0808	19.3485
SM(t18:1/16:1)+H	717.554	C39 H78 O7 N2 P1	10.416	16.8302	17.039	16.6937	18.4624	16.7383	17.3633	16.4814	16.3223	17.7597	16.6691	18.7358	17.3626	16.744	17.5986	18.4872	17.2075	18.7704	16.4727	17.2209	17.0656	16.4084	16.6841	17.4507	16.4825	16.6656	17.5191	16.5742	16.7709	17.1077	16.7986	17.2694	17.1169	18.1146	16.1445
SM(t18:1/18:0)+H	747.601	C41 H84 O7 N2 P1	11.324	14.5869	15.1242	15.6361	17.2484	15.3444	15.8931	15.1132	15.2577	15.344	14.1609	16.6327	15.938	15.1952	15.334	17.3291	15.085	17.1386	14.5684	15.3802	14.7799	15.118	13.703	14.9202	15.2729	14.7181	15.6263	15.0349	14.7666	15.3496	14.3675	16.2533	14.8601	16.8751	15.4874
SM(t18:1/18:0)+H	747.601	C41 H84 O7 N2 P1	12.765	17.6569	17.4911	17.3699	19.1098	17.391	18.2617	17.6665	16.625	17.2965	17.8406	18.1062	18.0957	17.5656	17.75	18.9828	17.3335	18.7948	17.4589	17.564	18.1416	16.1945	17.5221	18.7176	17.3143	17.446	17.8386	17.2585	17.0434	18.3365	17.4483	16.5872	17.8121	18.4335	17.2013
SM(t18:1/18:1)+H	745.585	C41 H82 O7 N2 P1	11.613	16.3926	15.6664	16.6332	17.3381	16.2003	16.6795	16.2937	15.8716	16.1852	16.1586	15.8863	16.4792	16.5093	16.261	17.5863	16.5522	17.1499	15.8015	16.4843	13.9368	15.5573	15.5558	16.7446	15.7713	16.0534	16.244	14.8292	15.9974	15.8835	16.464	16.0931	15.3534	16.9145	15.8366
SM(t18:1/18:2)+H	743.57	C41 H80 O7 N2 P1	11.257	15.7283	16.6603	16.659	16.1623	16.1431	15.4982	15.9939	15.7148	16.0266	14.4452	14.1143	16.9724	15.7206	15.8151	15.9003	16.2048	15.6757	14.8882	15.3087	14.1071	16.7183	14.0888	15.8243	15.4254	15.5791	16.0243	14.4518	15.952	15.1374	16.3367	15.0336	14.3856	16.0625	15.4697
SM(t18:1/18:3)+H	741.554	C41 H78 O7 N2 P1	11.39	17.2206	17.773	16.6721	19.2274	16.7675	17.857	16.6499	15.8397	17.7819	15.8158	17.0458	17.9898	16.8246	17.1157	18.9909	17.5273	18.0446	16.8398	16.3706	16.6111	15.2609	16.6023	17.783	16.8131	16.862	17.5884	16.2911	16.8989	17.2262	16.8195	17.1908	15.945	18.1854	16.2022
SM(t18:1/20:2)+H	771.601	C43 H84 O7 N2 P1	13.173	19.6055	19.6432	19.2682	19.3217	19.7228	19.6063	19.1383	19.2159	18.8363	18.2243	19.0647	19.6556	19.4786	19.4216	20.0119	19.3717	19.1874	19.2015	19.2277	18.0446	19.2546	19.1679	19.5492	18.5266	18.8409	19.5137	18.3548	18.9544	18.8125	19.2635	19.1074	18.2401	20.028	19.9226
SM(t18:1/20:2)+H	771.601	C43 H84 O7 N2 P1	13.494	20.8937	21.3087	19.5994	19.874	20.74	20.2472	19.1029	21.116	21.0943	20.4205	20.8149	19.2569	21.5917	20.6978	20.3317	20.9171	20.8769	21.0049	19.8727	20.5705	20.1625	20.7036	19.9501	19.7103	20.5027	19.796	19.8941	20.5078	18.8331	20.3221	20.5461	19.9627	19.3758	19.7338
SM(t18:1/21:6)+H	777.554	C44 H78 O7 N2 P1	11.921	20.6166	20.3237	18.1798	19.7768	18.9689	19.4282	18.6639	18.1351	20.15	19.796	21.1644	19.9578	19.4421	20.163	19.3121	19.6699	21.7011	19.9704	18.9959	18.8416	17.6659	19.2518	20.0065	19.4893	20.5977	20.321	20.5879	19.4963	18.9448	18.588	18.8614	20.546	18.504	18.8601
SM(t18:1/22:0)+H	803.664	C45 H92 O7 N2 P1	14.17	16.5481	18.3401	17.4194	18.4545	16.7217	17.4491	16.9991	16.116	17.0164	16.7431	18.0086	17.8226	17.0818	17.48	17.9531	16.8564	18.2815	16.833	16.7878	18.1096	16.6113	16.4356	17.6432	17.1653	17.3151	17.5265	17.7193	16.2288	16.906	16.9924	17.6499	15.6558	17.9292	16.3564
SM(t18:1/24:0)+H	831.695	C47 H96 O7 N2 P1	15.679	17.1566	18.0574	18.2844	18.4284	17.0186	17.6988	17.6923	17.2439	17.3449	16.4015	17.9027	18.2801	17.3392	17.1977	18.3435	17.3656	18.5423	16.4458	16.5331	16.5689	18.1111	16.3601	18.1289	16.6654	17.579	17.2369	16.844	16.9804	17.4475	18.4147	17.5332	16.5429	18.9352	17.1794
SM(t18:1/24:1)+H	829.679	C47 H94 O7 N2 P1	14.111	17.5157	17.8937	16.7318	19.2501	16.4642	17.5391	16.5522	16.3556	17.8407		19.2759	17.7881	16.9668	17.9462	18.962	17.5264	20.1002	16.8501	16.9417		16.1079	17.0458	17.7196	16.7868	17.4688	17.9398	18.068	17.0909	17.3875	16.6815	17.457	17.518	18.5475	16.5426
SM(t18:1/24:1)+H	829.679	C47 H94 O7 N2 P1	14.321	15.4273	16.0674	16.2603	16.9418	14.8113	15.95	16.117	16.1232	16.2266	15.3842	14.2163	16.079	16.2208	16.4333	17.5086	16.6419	15.6495	15.6355	15.9044	14.4277	16.4778	15.5505	16.9865	15.8981	16.156	16.3303	15.49	16.1419	16.558	16.7217	15.2009	14.8216	17.4923	16.218
SM(t18:1/24:1)+H	829.679	C47 H94 O7 N2 P1	15.799	17.0405	16.5834	16.8714	18.4065	16.6145	18.0164	17.24	16.6854	16.0751	16.6021	16.8688	16.8426	17.2816	16.6032	18.1269	17.0345	18.7223	16.4858	16.1231		15.3982	17.2832	18.3453	16.8379	17.2237	17.2919	16.9978	16.3137	17.5015	17.2207	15.8326	16.8478	18.2602	16.4569
SM(t18:1/24:2)+H	827.664	C47 H92 O7 N2 P1	14.464	16.467	15.296	16.2658	17.5442	16.0822	17.4763	16.4811	16.5497	15.3502	16.3034	15.8351	15.8868	16.6635	16.5824	17.9099	16.627	17.2623	15.6394	16.1162	14.6229	15.12	16.3148	17.6041	16.0098	16.4853	16.5481	15.1586	15.706	17.2293	16.6075	15.204	15.4509	17.5074	15.8913
SPH(t16:0)+H	290.269	C16 H36 O3 N1	3.998	22.3633	22.6071	21.931	22.3973	21.9515	21.5017	22.1457	21.2729	21.7716	23.4489	25.4609	22.2911	23.0253	22.7801	22.7359	23.7201	24.3621	22.9034	22.63	24.617	22.2128	23.1698	21.9044	22.6782	23.7762	22.5435	23.5644	22.5632	17.1862	21.7401	22.5949	24.4694	17.3085	21.7324
SPH(t18:0)+H	318.3	C18 H40 O3 N1	5.456	19.2978	19.889	19.5707	20.7301	19.8637	19.2532	19.6741	19.1623	19.5656	20.9293	22.9249	20.2222	21.6241	20.3857	20.077	21.141	21.7429	20.6136	20.326	21.5359	20.0095	21.0817	19.3426	19.3465	20.5217	19.7287	19.9685	19.1668	15.5581	18.5859	20.1665	21.2944	14.954	19.5157
TG(10:0/10:0/18:1)+NH4	682.598	C41 H80 O6 N1	18.099	11.7617		17.8095		13.6701	12.3011	13.8341	16.8868	15.3555	17.156	14.9745	15.2469	15.0694	15.3151		18.1691	12.0279	11.9254	18.4322	17.3436	16.5873		14.4997	16.895	13.339	15.3935	12.7381	17.7134	16.9398	18.3837	16.6938		15.8229	16.7037
TG(10:0/10:0/18:2)+NH4	680.582	C41 H78 O6 N1	17.087			15.7519		14.6413		10.6512	15.588	13.3817	16.211	13.944	12.3674	13.8091	13.1597		15.9324		11.8141	16.1373	15.9657	13.8569		12.1381	15.032	12.027	13.3262	12.0397	15.9255	15.46	15.4679	14.7174	12.0321	13.2493	15.6974
TG(10:0/12:0/12:0)+NH4	628.551	C37 H74 O6 N1	16.753	14.2486	16.0518	17.2682	15.5636	15.0274	16.2652	15.7346	16.4265	15.3173	15.7089	16.8909	15.0273	17.6722	16.5635	13.8684	18.6363	17.0673	13.9145	19.0988	17.5741	15.0057	14.533	14.6679	15.9101	15.4406	16.0574	15.9877	17.454	19.7363	18.106	14.6359	16.114	16.6795	17.5535
TG(10:0/12:0/14:1)+NH4	654.567	C39 H76 O6 N1	16.884		12.1265	15.6825	12.0754	11.4986			14.7065	14.4383	16.7206	15.1043	13.1382	13.025	14.1027		16.9381			16.9177	14.9163	14.5055		12.7778	15.0073	11.5023	13.9006	11.9266	15.9145	13.761	16.3432	14.2086		14.584	13.7721
TG(10:0/12:0/18:1)+NH4	710.629	C43 H84 O6 N1	19.187	14.097	13.877	19.1563	15.9831	18.1678	13.9775	15.7869	18.6315	19.3085	17.0372	14.7	16.6395	16.5513	16.9274	11.3859	19.1393	16.2226	15.0336	19.4905	19.4792	19.1185	14.1647	17.8457	19.3831	15.3168	16.8483	16.1169	19.6656	19.891	19.7092	19.4321	13.1384	16.4299	18.944
TG(10:0/12:0/18:2)+NH4	708.614	C43 H82 O6 N1	18.243	12.5787	12.4969	18.0396	0	15.1899	11.9343	13.6519	17.847	17.1821	15.514		14.6819	15.3868	15.0335	10.8846	17.3229	12.9701	13.6664	17.8466	17.1597	16.7786	11.6084	13.6625	17.2565	13.9086	14.9167	14.5231	18.0363	18.3044	17.3035	17.4258	12.7254	14.2809	17.8979
TG(10:0/12:0/18:3)+NH4	706.598	C43 H80 O6 N1	17.36	14.1365	14.0245	16.9623		15.6824		12.1157	17.0579	18.0225	16.3959	15.6185	14.7298	16.5201	14.8659		16.0517	15.5954	13.645	16.8171	14.289	15.667		13.0468	16.7	12.6134	12.9027	12.3318	16.9697	17.481	15.7778	16.6044	13.2127	14.1305	16.9282
TG(10:0/18:2/18:2)+NH4	788.676	C49 H90 O6 N1	19.466	15.855	15.8723	18.8362	11.7966	17.8136	14.1298	15.1129	19.2857	17.4956	17.9079	15.7365	15.667	16.1951	15.9619	10.8286	16.8499	13.349	17.1581	16.8915	18.1627	17.3393	15.0787	15.0473	18.2359	16.5939	15.7598	15.9024	19.1736	17.1698	17.6861	18.7861	16.7954	13.765	19.1291
TG(10:0/18:2/18:3)+NH4	786.661	C49 H88 O6 N1	18.671	13.5796	13.1673	16.9608	13.0628	16.5067	10.9322	13.0989	17.596	15.6982	16.673	13.9965	12.477	13.7391	13.3388	11.0446	15.0292	13.1436	15.0362	15.0527	15.5054	15.4916	13.458	14.1581	16.5132	14.2984	13.7069	13.8141	16.4173	15.0859	15.4286	17.0926	13.9747	12.3621	17.2365
TG(11:0/16:0/18:3)+NH4	776.676	C48 H90 O6 N1	19.983	11.8741	11.1353	14.6597		13.4166	11.6752	11.4953	15.2229	13.1286	13.4035		13.1525	14.0109	12.7193		12.6951	10.2472	12.8362	13.2555	14.1997	13.1771	12.5881	12.7347	14.3429	12.1563	12.3189	12.8891	14.5318	13.9838	13.8603	14.3393		11.0178	15.2943
TG(11:0/18:1/20:5)+NH4	826.692	C52 H92 O6 N1	20.214	15.5297			14.1037		13.1482	14.8951	9.52014	11.8207	13.5356		16.1529	10.4192			15.9589					10.2332	17.7808	13.911	11.4624	13.1371				14.594				10.1168	18.0575
TG(12:0/12:0/12:0)+NH4	656.582	C39 H78 O6 N1	18.003	14.2975	16.9207	18.5803	16.5595	15.6191	17.7468	17.0009	17.239	16.4073	17.5858	17.6873	15.8163	18.0678	17.4712	12.957	19.0644	17.495	14.5509	19.8652	18.935	16.1875	15.0131	15.271	17.1749	15.2695	16.5862	17.0019	18.5744	22.3451	19.1385	16.6501	17.3872	16.7852	19.8311
TG(12:0/12:0/14:0)+NH4	684.614	C41 H82 O6 N1	19.142	14.3447	16.3816	19.4113	15.6909	15.4259	16.6615	15.9435	18.224	17.1772	16.621	17.2422	16.5584	17.6707	17.7729	12.0451	19.8755	17.1155	14.6434	20.1274	19.6983	17.594	14.9174	15.5705	18.3998	15.7062	17.5655	17.205	20.0505	22.4156	20.4761	18.014	17.0245	17.0249	19.9036
TG(12:0/12:0/18:3)+NH4	734.629	C45 H84 O6 N1	18.464	13.0633	12.797	16.75	11.7473	15.8363	12.5144	13.4507	16.6199	16.6511	14.3031		13.9399	14.7164	14.7066		16.4784	13.6955	14.3043	16.223	17.0379	16.0795	12.0941	13.8627	16.2708	13.66	13.6143	13.4311	17.4756	19.7004	16.3778	17.0313	13.7608	12.3611	18.336
TG(12:0/13:0/14:0)+NH4	698.629	C42 H84 O6 N1	19.673	10.6135	12.5469	15.8258	10.8114	13.0525	8.18116	11.2509	15.1484	16.2913	12.9686		13.3037	13.2841	14.7011		16.4221		11.5754	16.8252	15.9227	14.2577	11.7086	12.0244	15.3063	12.7147	14.7004	12.7515	16.8008	16.512	17.546	15.5412	12.1018	13.9472	15.6064
TG(12:0/14:0/14:0)+NH4	712.645	C43 H86 O6 N1	20.156	15.2492	15.4031	20.4244	15.1592	16.9458	15.7031	16.3991	19.4677	18.7094	18.3985	16.7798	17.9647	17.7688	18.3565	10.6819	20.0138	16.7003	16.4464	20.568	21.1714	19.2787	14.8488	16.8509	19.8855	16.811	18.5464	17.8269	21.2953	23.1764	21.559	19.7056	16.2321	17.2363	21.6182
TG(12:0/14:0/20:4)+NH4	788.676	C49 H90 O6 N1	19.921	13.5383	13.5423	17.4081	11.7652	16.7201	12.8867	13.2515	17.2352	16.6836	16.4996	15.986	16.1254	15.5169	15.1259	10.8433	15.5108	13.4141	16.2165	16.6345	17.0416	17.086	15.1288	14.4385	17.0725	15.4197	15.5614	16.1057	18.2238	18.5299	16.9753	17.6551	14.267	14.3618	18.4917
TG(12:0/17:1/18:2)+NH4	804.708	C50 H94 O6 N1	20.691	16.3316	15.3971	18.4525	13.0621	17.8303	15.1467	16.7947	17.9312	18.1533	18.0409	14.6929	16.4895	15.9217	16.8506	10.7895	15.3374	13.7792	17.3297	16.6775	18.107	17.326	16.6076	15.8662	18.0054	16.4299	15.9031	16.169	18.8626	17.1957	18.087	18.4859	15.396	15.0108	18.7198
TG(12:0/18:2/18:2)+NH4	816.708	C51 H94 O6 N1	20.349	19.9953	19.1902	21.8867	15.9086	22.2058	18.8056	18.9098	21.611	20.9809	21.558	18.088	18.4153	19.4854	19.2297	14.4369	18.6531	17.5452	21.924	19.4949	21.8002	19.6691	19.8516	18.6244	20.8237	19.7833	19.5862	20.6062	22.1162	21.7255	20.9657	21.4234	20.303	18.0941	22.4852
TG(12:0/18:2/22:6)+NH4	864.708	C55 H94 O6 N1	19.614	14.8776	12.3839	16.6322	13.195	15.5539	13.084	13.8284	15.3068	14.8674	15.3026	13.5379	15.499	13.339	13.112	10.5773	13.7186	13.9965	16.2158	16.0929	15.2443	15.6868	16.372	14.6753	15.4088	16.6396	14.6883	15.9457	16.7174	16.3238	15.4542	15.4838	15.6591	14.2688	16.7425
TG(12:0/18:3/20:4)+NH4	838.692	C53 H92 O6 N1	19.298	15.4395	15.5655	16.7028	13.8208	16.7144	14.9433	14.7933	15.8552	15.9124	15.4944	14.7755	15.3396	14.4477	12.9151	13.4562	13.1064	13.3144	15.9561	15.8874	14.0962	15.7749	14.6942	14.8146	15.7364	15.0392	14.8249	16.0796	16.2505	17.0882	15.1416	16.4869	15.7297	14.4434	17.0052
TG(14:0/14:0/20:4)+NH4	816.708	C51 H94 O6 N1	20.781	17.3196	16.3654	19.7861	15.7901	18.8713	16.8694	17.6683	18.613	19.2967	19.1039	16.9204	18.3202	17.6322	17.8259	11.7867	16.5813	15.2133	18.8954	18.4735	19.7032	19.2799	17.2657	17.5044	18.6866	17.3884	17.7574	19.023	20.5565	20.4053	18.9227	19.8531	16.2858	17.3457	21.149
TG(14:0/18:2/18:3)+NH4	842.723	C53 H96 O6 N1	20.58	20.2519	19.1442	21.0273	17.3773	21.401	18.6739	19.1705	21.9191	21.3749	20.8294	17.77	19.1856	19.7978	18.2215	12.7806	17.9717	17.9058	21.5359	20.1864	19.6496	19.5505	19.8464	19.6242	19.2682	20.397	18.9878	21.2421	21.3381	19.6489	19.8583	20.7358	21.9195	19.0355	21.1349
TG(14:0/18:2/20:4)+NH4	868.739	C55 H98 O6 N1	20.809	20.0079	19.9163	21.6714	17.7372	21.8858	19.4571	19.7579	20.6255	22.292	21.7709	19.1265	21.2282	19.0969	19.6666	13.6251	18.6123	19.937	22.8013	21.268	20.8236	20.8086	19.9014	20.2412	19.5134	20.2094	20.4142	22.0296	21.795	20.6824	20.4886	21.7584	21.7244	19.8202	22.5729
TG(14:0/18:2/22:6)+NH4	892.739	C57 H98 O6 N1	20.471	18.5204	17.5487	19.6419	17.6408	18.7489	16.8707	17.9074	18.8508	17.7075	19.021	17.345	19.0147	17.9136	16.928	12.5288	16.5769	17.6512	19.7797	19.0481	17.5627	18.9249	21.0057	18.0543	19.0209	20.6315	18.5906	19.6512	20.0017	18.9468	19.2114	18.5212	19.8382	18.7889	19.881
TG(14:0/18:3/18:3)+NH4	840.708	C53 H94 O6 N1	19.97	16.4543	15.5139	18.5995	12.5162	18.6677	13.7767	15.936	17.3097	18.4254	17.7649	15.8037	16.3008	15.5218	15.844	11.883	16.0181	14.3205	18.7343	16.0882	17.8543	17.0009	15.0712	16.0335	16.7074	16.2645	16.1037	18.3573	18.6804	18.8338	16.7039	17.9939	17.7585	14.7291	19.2483
TG(15:0/10:0/12:0)+NH4	670.598	C40 H80 O6 N1	18.612	8.54973	9.89109	15.15	9.94234	11.1063	8.40191	10.6539	14.2981	12.2609	12.2724		12.2295	12.21	13.9486		15.9404		6.94768	16.2209	14.8447	13.2409	9.14468	12.2352	14.2655	11.0868	13.838		15.5716	14.8742	16.5183	13.7169		13.6034	14.115
TG(15:0/10:0/18:1)+NH4	752.676	C46 H90 O6 N1	20.472	11.8208	10.4226	16.6587	9.8555	13.3261	8.27362	13.5188	15.1113	14.4961	14.7075		14.108	13.5939	14.4162		14.6733	11.8478	11.9937	15.5908	15.8559	15.5756	12.5541	11.8709	16.0066	12.6981	13.1831	11.664	17.058	13.0454	16.7193	15.4747		12.6093	15.5247
TG(15:0/12:0/14:0)+NH4	726.661	C44 H88 O6 N1	20.464	12.0877	12.1731	16.9452	10.9494	12.7757	10.499	13.3103	15.2981	13.3004	14.1849		14.7177	13.5549	14.9828	10.4053	15.7119	13.6785	12.6566	16.2837	16.1642	15.3616	12.6676	12.8039	15.9002	13.2222	15.2224	13.3525	17.5294	15.6143	17.5614	15.6457	12.0829	13.2572	15.7963
TG(15:0/12:0/16:0)+NH4	754.692	C46 H92 O6 N1	21.309	14.181	14.0164	18.2582	12.8513	14.3306	13.2107	15.2993	16.761	16.1807	16.5099	14.5074	16.3721	15.1886	16.864		15.8101	13.3042	15.0458	17.3781	17.8451	16.9158	15.3844	15.1909	17.7737	15.7602	16.5463	15.8487	19.073	16.0764	18.9518	17.0008	14.8404	15.2209	17.5295
TG(15:0/12:0/16:0)+NH4	754.692	C46 H92 O6 N1	21.452	13.8947	13.7249	17.6165	12.2065	15.4604	13.035	14.9737	16.6873	15.9332	16.6345	13.8803	16.0883	15.0697	16.8151		15.6382	14.1962	15.575	17.4134	18.0191	16.6254	14.7703	15.8242	17.7609	15.645	16.7757	15.3383	18.9065	17.0291	19.1909	17.5585	14.353	16.2167	18.0763
TG(15:0/12:0/18:1)+NH4	780.708	C48 H94 O6 N1	21.293	15.3717	14.4628	18.5073	11.723	15.3497	12.4777	16.8312	16.4699	16.8195	17.6894	16.8697	16.6746	15.9123	17.0547	11.0944	15.634	16.4303	16.3524	17.3575	18.0781	17.655	15.6297	15.8525	18.2155	15.6491	16.1828	14.1738	19.1398	16.5132	18.6011	17.566	15.6299	15.2205	17.6385
TG(15:0/12:0/18:2)+NH4	778.692	C48 H92 O6 N1	20.685	15.605	14.833	18.4167	12.6132	17.5763	14.3842	16.0582	18.2509	18.2418	17.4208	13.7525	15.9619	15.9569	16.6205	10.457	16.1561	12.9303	16.8517	17.0563	17.889	17.473	15.8895	15.3933	18.2429	15.9367	16.0942	15.8073	19.1981	17.0764	18.222	18.7801	15.0033	14.6476	18.7163
TG(15:0/14:0/16:0)+NH4	782.723	C48 H96 O6 N1	22.067	15.5936	15.116	18.7424	14.5122	16.2639	14.086	16.8082	16.669	16.7437	18.176	15.9417	17.6458	16.5251	18.3496	10.6944	15.9578	15.9045	16.3665	17.6754	19.9044	17.9216	16.5721	17.0992	18.8118	16.7862	17.7868	17.951	19.9731	16.7358	19.7001	17.8618	15.9334	16.6063	18.6501
TG(15:0/14:0/16:0)+NH4	782.723	C48 H96 O6 N1	22.198	15.3171	15.4399	17.6065	14.6884	16.2751	14.1619	15.7635	16.0333	15.8988	17.6724	16.0304	16.2195	15.9982	17.4474	11.3688	15.2007	15.5928	16.1033	16.6379	19.0446	16.2766	16.3643	16.3691	17.2354	16.5061	17.8557	17.2129	18.5988	16.7062	18.5027	17.2858	16.435	16.33	17.0831
TG(15:0/14:0/18:1)+NH4	808.739	C50 H98 O6 N1	22.156	19.6829	19.0426	20.7963	18.7677	20.4801	19.4535	20.5961	20.101	21.5479	22.0591	19.6565	20.5349	20.8122	21.5956	12.5999	17.8176	18.4459	19.9971	20.1288	22.9905	20.8339	20.6441	19.9041	21.4239	20.1028	20.8601	20.258	22.1169	20.6629	21.9181	21.3603	19.5008	19.5658	21.1743
TG(15:0/14:0/18:2)+NH4	806.723	C50 H96 O6 N1	21.441	18.1093	16.2521	20.0112	15.8394	19.6409	17.7489	19.4163	16.469	20.1684	20.3201	16.7546	19.2969	18.7153	19.5406	11.5163	16.7925	16.1525	19.4182	18.9379	20.8339	19.9422	18.905	18.441	20.263	18.5886	18.6095	18.7016	21.3128	19.3028	20.2407	20.3856	18.269	17.9621	20.4279
TG(15:0/14:0/20:4)+NH4	830.723	C52 H96 O6 N1	21.17	16.1006	15.1672	17.4675	15.5793	16.717	14.9731	15.6079	16.5224	17.0904	16.9718	15.2352	16.1058	15.944	15.8975	11.4446	13.7957	15.5589	17.1427	16.2715	16.1639	17.2534	18.6195	15.9936	17.2387	16.4363	16.1468	16.9276	18.1662	16.5198	16.9525	17.121	16.223	16.4897	17.5354
TG(15:0/16:0/16:0)+NH4	810.755	C50 H100 O6 N1	22.742	15.842	15.7955	17.7944	15.1333	15.613	14.8505	17.135	16.0114	16.8381	18.7001	16.0791	18.0661	16.5352	18.9646	11.9037	14.5602	15.6983	16.7835	17.1811	19.7366	17.9883	17.7095	17.4615	18.8636	17.414	17.9469	17.7615	19.5424	16.9134	18.994	18.1615	16.386	16.5363	18.4332
TG(15:0/16:0/16:0)+NH4	810.755	C50 H100 O6 N1	22.861	15.0651	15.7229	15.447	15.1818	15.1833	14.3826	15.7465	14.2791	15.449	17.1595	15.8301	15.967	14.7402	16.9652	12.1457	14.1684	15.3791	15.589	15.2496	18.233	15.1838	17.2168	16.1596	16.1372	16.3091	16.6114	17.8465	17.3847	16.2214	16.9975	16.4118	17.0446	16.1979	16.6829
TG(15:0/16:0/18:1)+NH4	836.77	C52 H102 O6 N1	22.698	19.7272	20.0195	21.0442	18.9356	18.918	18.6657	20.9629	19.2841	20.6393	22.5604	18.7641	21.3285	20.1732	22.9215	12.0102	16.9965	18.7265	20.7943	20.5655	22.8988	20.9867	21.2273	21.027	21.9733	20.8553	21.1589	20.3821	22.7531	21.006	21.816	21.5417	20.1542	20.0803	21.7387
TG(15:0/16:0/18:1)+NH4	836.77	C52 H102 O6 N1	22.819	20.7137	21.0479	20.66	20.7909	20.4623	20.2872	21.0027	20.1966	21.5668	23.4929	21.2791	21.8307	21.1369	23.0356	13.3312	17.0113	20.2149	21.5792	21.0223	23.4555	21.1259	22.7606	21.6763	21.9837	21.7544	22.0404	21.9224	22.915	21.9903	22.3046	22.2033	22.0731	21.4891	22.2977
TG(15:0/16:0/18:2)+NH4	834.755	C52 H100 O6 N1	22.176	21.7182	21.2098	21.8346	20.6831	21.7057	21.7114	22.3884	21.3552	23.0086	23.6752	21.8651	22.6726	22.2015	23.4479	13.8198	17.9794	21.1081	21.9649	21.9134	24.5713	22.1762	22.9853	21.9451	22.5954	21.9687	22.0733	22.571	23.0209	22.3552	22.2563	22.0346	22.3127	21.7376	22.6347
TG(15:0/16:0/18:3)+NH4	832.739	C52 H98 O6 N1	21.724	16.1663	16.3058	17.4427	15.4343	17.6698	16.1732	17.2471	17.1276	18.4505	18.9293	14.4737	16.8222	17.1664	17.8191	10.6976	13.3467	15.4469	18.0166	16.9101	18.4375	17.5969	18.032	16.7648	17.7235	17.168	17.0757	17.5035	19.4659	17.2314	17.8801	18.3543	17.3989	16.1761	18.4766
TG(15:0/16:0/20:4)+NH4	858.755	C54 H100 O6 N1	21.886	17.2508	16.9679	18.175	16.6018	17.3288	16.3884	16.9774	17.0806	18.1718	18.3496	18.0651	18.2673	16.4701	18.9277	11.5897	15.2316	17.674	17.8613	16.8022	18.6323	17.4994	18.2483	17.8142	18.0363	17.1503	18.0667	18.2732	19.4408	17.5521	17.8992	17.9456	18.0321	17.1636	19.1353
TG(15:0/16:0/20:5)+NH4	856.739	C54 H98 O6 N1	21.338	12.4454	14.0937	15.8766	12.8209	14.8977	13.5855	15.0579	15.0188	14.9439	16.2573	14.4842	16.7361	13.9312	14.7232		12.5426	14.1503	15.9752	16.7559	15.7464	16.3799	17.0664	15.374	16.356	15.7782	14.9959	16.4163	17.2542	15.0948	16.1215	16.8823	16.0001	12.973	17.0519
TG(15:0/16:0/22:6)+NH4	882.755	C56 H100 O6 N1	21.546	15.2248	15.4234	16.4511	16.2896	15.67	14.3279	16.4452	15.8218	14.9742	17.6094	15.6355	17.216	15.6151	16.3008		13.0325	14.9567	17.3297	16.9671	15.0449	17.3026	19.5571	16.1561	17.4135	17.7614	17.2264	16.4618	18.1991	16.5182	17.2078	16.1904	17.0936	16.8615	16.6523
TG(15:0/16:1/18:1)+NH4	834.755	C52 H100 O6 N1	22.123	21.7182	21.2098	21.8346	20.6831	21.7057	21.7114	22.3884	21.3552	23.0086	23.6752	21.8651	22.6726	22.2015	23.4479	13.8198	17.9794	21.1081	21.9649	21.9134	24.5713	22.1762	22.9853	21.9451	22.5954	21.9687	22.0733	22.571	23.0209	22.3552	22.2563	22.2338	22.3127	21.7376	22.6347
TG(15:0/16:1/18:2)+NH4	832.739	C52 H98 O6 N1	21.471	19.9121	19.4067	20.7023	18.1923	20.4246	19.8242	20.4605	20.4452	21.3221	21.6735	18.9301	20.6234	19.9739	20.5987	12.1058	17.1268	18.5365	20.7945	19.9034	21.1574	20.3958	21.2475	19.8776	21.1987	20.064	20.0581	20.7049	21.7866	21.0893	21.1418	21.2077	20.1356	19.6963	21.3317
TG(15:0/16:1/18:2)+NH4	832.739	C52 H98 O6 N1	21.611	17.664	16.9101	18.5225	13.1424	18.6041	16.945	17.9711	18.0929	18.8274	19.1407	16.5739	17.7904	17.7482	18.6331	11.653	14.5544	16.6138	18.801	17.8428	18.1704	17.6493	19.3377	17.3497	18.8031	17.8662	18.2037	18.0585	19.0183	17.7785	18.3453	19.4497	18.5275	16.2625	18.6562
TG(15:0/16:1/22:6)+NH4	880.739	C56 H98 O6 N1	20.789	13.9269	12.8584	15.6363	13.795	13.6746	12.2406	15.0517	14.617	13.6555	14.9565	13.7955	15.8555	13.8765	13.8752		11.912	14.3041	14.7316	15.7876	13.9534	16.0068	17.1281	14.2956	15.4792	15.9246	14.515	15.1076	16.3793	14.8691	15.2179	14.0825	14.7431	15.2502	15.9748
TG(15:0/18:1/18:1)+NH4	862.786	C54 H104 O6 N1	21.091	17.1029	15.6305	18.3754	14.0666	18.1365	15.4805	16.8575	18.1185	18.4489	18.8796	15.8782	16.961	17.3552	17.1998		16.5002	14.7357	17.8456	17.1995	20.5441	17.9031	17.0826	15.9765	18.8966	16.8273	16.9943	17.4906	19.1461	18.2572	17.9541	18.4032	16.635	15.3048	19.0509
TG(15:0/18:1/18:2)+NH4	860.77	C54 H102 O6 N1	22.168	23.8212	23.7226	23.2164	23.2653	23.4121	23.3164	23.2863	22.9788	23.7203	25.4441	23.8009	23.8609	23.3864	24.4228	15.4335	19.2056	23.3543	24.026	23.3452	24.6606	22.371	25.006	23.8155	23.9279	24.1773	24.332	24.2448	24.2345	23.8891	23.721	23.5047	24.5651	23.3507	23.5196
TG(15:0/18:1/18:3)+NH4	858.755	C54 H100 O6 N1	21.689	17.89	18.3749	18.0423	17.5461	18.3065	16.8775	17.4076	17.1314	18.2177	19.6899	17.0364	18.7981	17.9447	18.2159	11.8028	15.8454	17.383	19.66	19.9878	18.126	18.5823	19.1066	18.6531	17.4178	19.1921	18.1398	20.3481	19.9433	19	18.9887	19.0767	19.3982	18.6359	20.0514
TG(15:0/18:1/22:6)+NH4	908.77	C58 H102 O6 N1	21.525	17.4678	17.457	17.6748	18.1903	16.5994	16.2226	18.127	16.8015	15.9514	18.5601	17.2235	19.0734	17.3414	17.472	11.0634	13.7795	17.1687	18.7925	18.7452	16.7662	18.3826	21.1881	18.1067	18.1238	19.9768	18.663	19.6609	19.4727	18.4926	18.8429	16.9429	18.9499	19.3897	18.8387
TG(15:0/18:2/18:2)+NH4	858.755	C54 H100 O6 N1	21.527	21.1649	21.631	21.8419	20.4146	22.323	20.9298	20.8977	21.7904	21.7529	23.0194	20.6164	21.3206	20.7686	21.5878	13.5077	17.7262	20.5058	22.7799	20.6896	21.0117	19.7441	23.2168	21.3617	22.0471	21.5386	21.9787	22.1229	22.3751	22.0704	22.3412	21.497	22.7536	20.9323	21.6204
TG(15:0/18:2/18:3)+NH4	856.739	C54 H98 O6 N1	20.924	17.7327	17.726	18.9939	16.4512	19.8101	17.1874	16.3735	18.8031	19.049	19.2063	16.7937	17.4982	15.9902	16.8129	10.7691	14.4393	16.2423	19.7669	16.3623	16.3276	16.7251	20.2882	17.6054	18.7709	18.1778	17.8177	17.9026	18.9031	18.3017	18.7459	19.1114	19.4096	17.1246	18.2117
TG(15:0/18:2/18:3)+NH4	856.739	C54 H98 O6 N1	21.046	17.0683	17.2007	18.1281	16.2038	18.3648	16.1883	16.8598	17.6604	17.8677	18.1452	15.8534	17.3089	16.1507	16.8256	10.8863	15.1707	16.6246	18.7926	17.8312	16.2244	16.7302	17.858	17.3084	17.1564	17.6425	17.1953	18.6077	18.995	17.7662	18.252	18.0527	18.8272	16.1763	18.4029
TG(15:0/18:2/20:4)+NH4	882.755	C56 H100 O6 N1	21.206	18.043	18.0403	19.322	17.916	18.904	17.3082	17.3393	17.9063	18.6464	18.903	17.466	18.4793	16.7538	18.4018	11.2977	14.8143	17.4227	19.6048	18.5891	17.581	17.791	19.615	18.5253	18.527	18.659	18.4662	19.5503	20.0245	18.7626	18.2919	18.82	19.5193	18.1983	19.4135
TG(15:0/18:2/20:5)+NH4	880.739	C56 H98 O6 N1	20.62	15.0292	15.1513	16.3601	14.9668	16.4324	14.6683	14.4336	15.327	15.4588	15.2652	14.7856	16.0939	12.9408	13.3771		12.137	14.5125	16.6585	15.6166	15.33	15.4462	17.6367	15.772	15.7892	15.8135	14.9968	15.4959	16.2817	14.9972	15.6128	16.1252	17.8124	14.8078	16.4198
TG(15:0/18:2/22:5)+NH4	908.77	C58 H102 O6 N1	21.219	17.4205	17.8745	18.1234	18.7852	17.713	17.0306	16.9248	16.7718	17.7391	18.6911	16.8667	18.5034	16.2488	17.1304	11.7852	13.7734	17.4238	18.879	19.3126	16.9943	17.3676	20.5504	18.0721	18.3753	18.679	17.6585	19.5575	18.3574	18.1928	17.7282	17.5537	19.8425	17.9999	18.9074
TG(15:0/8:0/18:2)+NH4	722.629	C44 H84 O6 N1	18.861	11.3232	11.9895	15.3806		12.295	12.1656	12.3998	14.4804	16.4304	12.9172	14.4981	11.264	11.9467	12.1753		13.3606	13.0246	9.46934	13.5235	14.7386	13.0415	11.466	12.9049	16.2582	11.8095	12.0017	11.2481	14.5385	10.473	13.664	13.61	12.2054	9.14083	12.8735
TG(16:0/10:0/18:2)+NH4	764.676	C47 H90 O6 N1	20.257	18.2825	17.7366	21.8926	14.7912	20.5585	16.7157	18.7452	22.4298	20.5376	21.0191	17.6039	19.2348	19.1973	19.3944	11.6984	19.7612	15.6552	19.6218	20.5233	21.4656	21.2791	17.5837	18.2684	21.5214	19.1118	18.9797	19.0484	22.4688	21.8196	21.0925	22.5578	17.5439	17.3689	22.6608
TG(16:0/10:1/14:0)+NH4	710.629	C43 H84 O6 N1	19.702	13.9129	11.3518	13.8546		17.4522	12.2705	13.0065	16.7935	16.7815	16.0383		13.5382	15.5867	12.9271		12.4675		14.5817	14.8647	13.9044	15.6746	13.9553	10.8682	14.4698	13.1715	12.2619	11.8875	14.0455	12.7002	12.972	16.9805	12.2179	10.4378	16.7221
TG(16:0/10:1/18:1)+NH4	764.676	C47 H90 O6 N1	20.529	15.5965	14.136	16.8245	13.9885	17.596	15.9907	15.8045	17.91	18.2813	17.3226	14.7597	16.0643	16.7229	15.4112	10.4266	13.0161	14.0479	16.7994	16.4679	16.7427	17.7354	16.4682	14.6557	17.0858	15.3284	15.138	16.232	16.233	15.4739	16.0446	18.2866	15.8589	15.1437	17.8701
TG(16:0/10:1/18:2)+NH4	762.661	C47 H88 O6 N1	19.51	14.5437	12.8619	18.913	11.7829	17.2757	13.4484	15.2987	19.0144	16.7112	17.8752	13.9446	15.7167	15.9634	16.0795		17.3967	13.4725	16.2959	17.5279	17.8269	17.9674	13.2107	15.0898	18.4676	15.7701	15.596	15.3767	19.0809	19.6898	17.6705	19.2285	12.6428	14.0856	19.1649
TG(16:0/10:1/18:2)+NH4	762.661	C47 H88 O6 N1	19.694	14.5047	13.154	16.4505	12.6589	16.9495	14.0816	14.7582	16.9479	17.2322	16.0903	14.3702	13.4867	15.9549	14.2977	11.4139	15.2353	13.879	16.0414	14.7196	15.369	16.4744	15.4206	12.8614	16.2609	14.1524	13.8428	15.1024	17.0035	16.393	15.5258	17.7653	14.6756	13.4278	16.85
TG(16:0/10:3/16:0)+NH4	734.629	C45 H84 O6 N1	18.803	15.3634	12.9265	15.1612	11.757	19.2024	14.2957	14.1565	18.4672	17.9171	17.1473	11.5539	14.1972	16.8019	14.0483	11.4043	14.5569	15.6378	16.3379	16.4502	14.3584	15.9926	15.9232	14.0231	15.1505	14.5504	13.6036	13.5206	15.0918	13.9657	13.4	17.6512	14.2015	11.5225	17.1397
TG(16:0/10:3/18:1)+NH4	760.645	C47 H86 O6 N1	19.496	12.9143	11.3596	12.3256	12.083	14.9719	11.4544	11.8952	14.5924	16.3124	14.578		14.8258	14.9922	12.117	11.0283	13.6516		12.6251	14.095	13.3959	15.3159	13.3945	11.8564	14.4098	11.9599	11.0379	12.4673	10.8376	12.3409	10.0375	15.9154	11.6447	10.6807	16.196
TG(16:0/10:3/18:2)+NH4	758.629	C47 H84 O6 N1	18.608	12.411		11.8387	11.1501	15.2481	10.2313	11.4399	14.654	15.7769	14.1643		13.8436	14.1471	11.4365	11.002	12.2346	10.8412	12.444	13.4224		14.5186	13.0693	10.1281	13.6815	11.7352	11.2409	10.2782	10.9133	11.4503	10.8973	15.424		9.93134	14.7218
TG(16:0/11:1/16:0)+NH4	752.676	C46 H90 O6 N1	20.972	12.345	11.1474	14.3641	12.9956	13.8796	11.6547	14.258	14.2662	15.0835	14.2968		15.6274	15.3019	13.2196		12.2598		13.3283	13.5793	15.7648	15.5797	14.9266	12.3275	15.0015	12.6952	12.6005	13.6474	15.2117	13.0312	14.9377	15.3651		11.8741	15.8759
TG(16:0/11:1/16:1)+NH4	750.661	C46 H88 O6 N1	20.063	12.4782		14.2064	12.2825	13.3704	12.3414	14.2483	13.9882	15.3557	13.7574		14.8213	15.6424	12.8406		12.4272		13.0108	13.7876	15.5136	15.2365	14.4333	12.8637	14.7849	12.3086	12.3476	12.7783	14.7209	12.8593	13.7272	15.0103		11.6238	15.9147
TG(16:0/11:1/18:1)+NH4	778.692	C48 H92 O6 N1	20.942	14.5225	13.6849	15.9154	15.3304	15.1612	14.4464	16.3146	15.7831	16.6531	15.8776	14.6229	17.2521	17.0967	15.5998		13.7373	14.1422	15.3434	16.1669	17.0039	17.4682	17.4186	14.9359	17.0175	14.9129	14.5562	14.6964	16.4985	15.1002	15.628	16.8049	13.323	14.4323	18.0716
TG(16:0/11:1/18:2)+NH4	776.676	C48 H90 O6 N1	20.164	14.025	12.5426	15.8662	13.9341	15.4203	13.5496	15.2337	16.1798	16.3519	15.1564	14.1937	15.8858	16.3278	14.3539		13.8528	10.9928	14.7409	15.3149	15.4303	16.4887	17.2494	13.5092	16.2028	13.5085	13.8841	13.0859	16.3655	14.9982	15.6194	16.5519	12.7084	12.7985	16.6952
TG(16:0/11:1/18:3)+NH4	774.661	C48 H88 O6 N1	20.223	15.6069		11.543	12.8563		13.144	16.0956	11.0784	12.5598	14.2744		16.6532	0			17.8501						18.6179	13.3161		12.4076	11.4128	12.2908		15.3428	11.1031	11.4925		10.096	18.9411
TG(16:0/11:4/16:0)+NH4	746.629	C46 H84 O6 N1	19.247	13.9521	11.1645	11.2545	12.674	11.1762	11.258	15.7649			13.3094		14.5729	10.9181	11.6787	10.8429	17.9349	14.1365	11.3166			9.92291	16.4241	13.1543	11.3032	12.61	12.8772	11.6486	11.1576	13.9714	10.2561			11.2744	17.3875
TG(16:0/11:4/18:1)+NH4	772.645	C48 H86 O6 N1	19.265	15.935			13.2168		13.389	16.9125		13.0386	13.2869		17.0306	10.3048			18.249	11.8679					18.2041	12.7632		12.6412				15.3775					19.0035
TG(16:0/12:0/14:0)+NH4	740.676	C45 H90 O6 N1	21.05	17.1428	16.1552	21.4771	15.0659	18.9235	16.7777	18.2959	20.459	19.1587	20.3975	17.027	19.4343	19.2333	19.6911	11.2685	19.8197	16.5406	18.4816	21.1836	22.9202	20.6185	16.9727	18.7124	21.3188	18.6444	19.834	19.0172	22.5396	22.6656	22.5292	21.179	16.8712	18.7492	22.0902
TG(16:0/12:0/14:0)+NH4	740.676	C45 H90 O6 N1		15.0004	15.0552	16.7026	14.9169	14.3453	13.8554	13.6946	14.6204	15.4125	15.7652	17.0333	15.8668	14.1591	15.3038	10.5774	14.4551	16.2027	15.419	15.7308	17.8605	14.7927	16.1654	15.6677	15.9222	15.7658	15.8562	16.4554	17.2379	14.9963	16.9573	15.2174	15.9866	14.2332	15.954
TG(16:0/12:0/17:1)+NH4	780.708	C48 H94 O6 N1	21.423	17.2496	15.8776	19.4616	14.7287	17.9415	16.06	18.2104	18.4891	19.2712	19.8864	15.7526	18.2299	18.1321	18.9222	11.6961	17.1911	15.0763	17.9221	18.7027	20.0898	19.8738	17.3936	17.6676	20.1262	17.5444	17.9959	17.8033	20.7172	18.7102	20.4138	19.8986	16.0789	17.3093	20.2859
TG(16:0/12:0/18:1)+NH4	794.723	C49 H96 O6 N1	21.8	22.5156	21.0431	23.5566	19.9721	22.9952	21.432	22.9143	22.8696	24.234	25.0012	21.946	23.0542	23.6103	23.6464	14.2175	21.4069	20.6885	23.0781	23.0777	26.9528	23.8883	22.461	22.2437	24.3289	22.5547	22.99	23.0037	24.688	23.9535	23.8671	24.0147	21.5683	21.4261	24.3711
TG(16:0/12:0/18:2)+NH4	792.708	C49 H94 O6 N1	21.097	21.3063	19.7609	23.1869	18.217	23.3301	20.7462	21.7362	23.0364	23.1759	23.887	19.5478	21.5048	22.3358	21.8628	13.5378	20.4972	18.749	22.8054	21.9051	24.757	22.9497	21.3876	20.6516	23.6386	21.6645	21.7105	21.9623	24.211	23.5651	23.0486	23.631	21.0755	20.1082	24.1474
TG(16:0/12:1/18:2)+NH4	790.692	C49 H92 O6 N1	20.421	16.4197	15.2268	20.078	15.1511	19.806	16.1014	17.8465	19.9019	19.6066	19.7775	15.3048	16.3828	17.0044	17.8325	11.4396	17.591	16.1238	19.1762	18.5585	20.2783	19.2823	18.1513	15.446	20.0614	17.7582	17.8046	16.4569	19.5008	20.5958	18.7192	20.282	17.6751	15.2365	20.8872
TG(16:0/14:0/14:0)+NH4	768.708	C47 H94 O6 N1	21.834	18.3973	17.6317	20.6996	16.7195	19.3207	17.2516	18.7353	19.328	19.8243	21.0419	18.5736	19.6446	19.5671	20.3559	12.3911	19.464	18.725	19.2083	20.4002	23.9921	19.9722	18.9735	19.1293	20.7598	19.6357	20.7375	19.9375	21.6242	21.1946	21.3631	20.1712	18.5749	19.1388	21.4453
TG(16:0/14:0/16:0)+NH4	796.739	C49 H98 O6 N1	22.41	15.0895	14.5089	16.6993	14.2536	15.0866	11.1062	15.3549	14.9882	15.4003	17.2082	16.482	16.0053	15.0891	16.3649	11.6801	14.2461	16.1548	14.9647	15.3088	18.4444	16.0609	15.8208	15.8215	17.1706	14.4811	16.4924	17.3015	17.601	14.6673	17.4032	15.5576	15.2646	15.0068	16.2364
TG(16:0/14:0/16:0)+NH4	796.739	C49 H98 O6 N1	22.547	19.7155	18.6754	20.1438	18.2575	20.0278	18.9161	19.5855	19.4766	20.326	21.4347	19.4028	20.4351	20.2144	20.7661	12.7061	18.7445	19.6343	19.919	20.0455	24.0341	19.9634	20.1507	19.5054	20.6798	20.2348	20.8334	20.891	21.0184	20.7415	20.9554	20.5064	20.2302	19.7031	20.4724
TG(16:0/14:0/18:1)+NH4	822.755	C51 H100 O6 N1	22.502	23.867	23.1475	23.7971	22.6268	23.8787	23.2626	23.908	23.5255	25.3445	25.8869	25.0565	24.5393	24.6761	25.0528	16.6559	22.2807	23.7235	23.9995	23.9487	27.8288	24.3804	24.3815	23.7732	25.0925	24.036	24.2418	24.1669	25.0757	23.8644	24.1624	24.6162	24.0566	22.949	24.7831
TG(16:0/14:0/18:2)+NH4	820.739	C51 H98 O6 N1	21.803	24.079	23.1959	24.2439	22.2447	24.3499	24.1496	24.482	24.0287	25.7825	25.9863	24.3384	24.8338	25.0358	25.1083	15.9099	22.1604	22.9916	24.2071	24.2792	28.0356	24.6806	24.2998	23.8052	25.239	23.9931	23.9476	24.7694	25.3887	24.733	24.4058	24.8118	23.9557	23.5431	25.3806
TG(16:0/14:0/18:2)+NH4	820.739	C51 H98 O6 N1		24.0815	23.201	24.2441	22.2483	24.345	24.1559	24.2888	23.9312	25.79	26.0219	24.115	24.8751	25.0712	25.1545	15.9112	22.1633	22.9885	24.243	24.324	27.6354	24.7529	24.3261	23.8287	25.2083	23.9989	24.0763	24.7941	25.3251	24.7343	24.4346	24.8807	23.9607	23.604	25.4485
TG(16:0/14:0/18:3)+NH4	818.723	C51 H96 O6 N1	21.242	19.9149	18.6527	21.2996	17.9147	22.4248	19.2179	20.1059	21.8148	21.8486	22.3888	18.8031	20.1564	20.6527	19.6057	12.7173	17.9364	19.0059	21.8887	19.8022	21.3579	20.6548	21.8284	19.0249	22.6758	20.0446	19.886	19.4047	21.7598	21.0402	20.8435	22.4893	19.5733	18.2167	21.8191
TG(16:0/14:0/18:3)+NH4	818.723	C51 H96 O6 N1	21.345	19.3302	18.847	20.6242	17.5341	20.7168	18.9082	19.7005	19.9213	21.7492	21.5889	17.4775	19.8284	19.504	19.8269	12.7399	17.7805	17.516	21.3075	20.6402	21.0814	20.9116	20.7162	19.4627	21.3639	19.2352	19.6176	21.0376	21.7691	19.4763	19.9536	21.3423	20.5537	18.945	21.8528
TG(16:0/14:0/18:3)+NH4	818.723	C51 H96 O6 N1	21.595	16.6367	15.993	17.3137	16.0879	17.7869	16.2553	16.1212	17.3651	18.0718	18.7491	17.5298	17.2862	16.2657	17.1531	10.6715	14.1275	16.2323	17.4819	17.6284	17.065	17.9906	17.7487	16.9942	17.8149	16.2768	17.5604	17.9518	18.3302	17.5442	15.824	18.3279	17.7715	16.787	19.0763
TG(16:0/14:0/20:4)+NH4	844.739	C53 H98 O6 N1	21.553	20.1282	19.4605	21.5975	19.4137	21.6448	19.5887	20.0816	21.2031	21.7075	22.0383	19.8679	21.6483	19.9081	21.6806	13.1513	17.785	19.2908	21.6096	21.2346	21.965	21.6692	20.7581	20.4497	21.2705	20.2822	20.5254	21.7309	22.8946	21.5549	20.7751	21.8605	21.2692	20.1654	23.5053
TG(16:0/14:0/22:6)+NH4	868.739	C55 H98 O6 N1	21.179	18.7851	17.2016	19.8218	18.4178	18.9403	17.0903	19.5524	19.1495	18.1996	19.9698	17.5525	20.2852	19.3992	18.3592		16.6786	17.3062	19.7491	19.8518	18.2606	20.9668	21.7157	18.653	20.4793	20.7099	19.7216	19.5924	21.3682	19.6527	19.8696	19.2816	19.7415	19.512	20.5509
TG(16:0/14:1/18:1)+NH4	820.739	C51 H98 O6 N1		20.3512	23.3725	24.4002	22.2483	20.3851	23.2684	23.8713	24.3053	25.5222	25.8387	24.3368	20.44	20.7328	21.0835	15.9112	22.1633	19.3469	24.4486	20.5094	26.9083	20.8082	24.647	19.9583	25.2643	23.9643	24.2581	20.8252	25.3	20.0823	23.7254	24.7743	20.7635	19.4866	24.9989
TG(16:0/14:1/22:6)+NH4	866.723	C55 H96 O6 N1	20.388	16.4434	14.6062	17.8628	15.233	16.9291	14.5394	16.649	17.071	16.5347	17.2151	15.5585	17.4808	16.1217	15.9359	11.1815	15.0323	14.9949	17.178	17.9438	16.9656	18.18	18.5229	16.196	17.3059	18.0765	16.7145	17.6669	18.7765	18.3022	17.6512	16.5961	16.7642	16.7734	18.7589
TG(16:0/14:3/16:0)+NH4	790.692	C49 H92 O6 N1	20.808	14.7579	12.1978	15.8261	12.6314	15.9792	14.1693	15.0109	15.8432	16.8213	16.1135	14.786	14.5138	15.2368	14.9421	10.784	13.3232	13.4665	15.3295	15.3681	15.4346	16.5523	14.8922	14.2214	15.5825	13.8695	14.2831	15.1172	16.3098	14.9286	14.3903	16.6009	14.4007	13.9874	17.3196
TG(16:0/16:0/16:0)+NH4	824.77	C51 H102 O6 N1	23.191	19.428	19.8381	17.6356	18.8057	18.8668	18.8113	19.1134	17.6557	19.3432	20.8816	20.2943	19.322	18.9157	20.1704	13.4117	16.8053	19.4647	20.1012	18.3378	22.459	17.7665	20.4163	18.7537	19.0924	19.5945	19.9436	20.2555	19.676	19.1976	18.9322	19.5658	21.7953	19.7089	19.8824
TG(16:0/16:0/17:0)+NH4	838.786	C52 H104 O6 N1	23.41	15.7355	15.7752	16.464	15.4556	15.1147	14.9354	16.2185	14.7724	16.3451	18.6745	16.7637	17.3411	15.5147	18.3399	10.9647	13.6228	16.1404	16.4722	16.2586	19.5884	15.9415	17.5527	17.0822	17.0188	16.8647	17.1554	17.0728	18.109	16.5845	17.4184	16.8792	16.7652	16.2989	17.2364
TG(16:0/16:0/17:1)+NH4	836.77	C52 H102 O6 N1	22.982	14.1778	13.7004	13.9143	14.3758	14.0476	12.811	14.6996	13.5787	15.305	17.0029	15.2553	16.0484	14.6402	16.3368	10.3902	11.9024	14.0326	15.0037	15.117	17.2772	15.1255	15.2184	15.1438	15.9212	15.7252	15.6724	14.7651	17.4877	15.14	16.6223	16.2624	15.1117	13.3017	16.3598
TG(16:0/16:0/18:1)+NH4	850.786	C53 H104 O6 N1	23.14	25.3594	25.5017	24.0774	25.4941	24.6737	24.9492	24.4554	23.991	26.0284	27.1393	27.3122	25.9024	25.5057	26.5102	17.0204	20.4782	26.3164	26.2395	25.1855	28.7908	24.6688	26.5135	25.5407	25.7516	25.8281	26.0541	26.4877	25.7391	25.6175	25.0663	25.2804	27.0791	25.4309	25.8138
TG(16:0/16:0/18:3)+NH4	846.755	C53 H100 O6 N1	22.024	22.7218	22.202	21.268	21.4571	22.2546	22.0104	22.0683	22.2539	23.9516	24.4989	22.3458	23.0467	22.6856	22.2454	14.0533	18.0737	21.0132	23.5384	22.4615	24.0061	21.6013	23.0154	21.4092	23.6857	22.745	21.8906	22.8711	22.6661	22.3197	21.6697	22.7205	23.7528	22.1611	23.3244
TG(16:0/16:0/20:4)+NH4	872.77	C55 H102 O6 N1	22.247	20.4754	20.4359	22.0976	21.7689	21.8577	21.608	21.0562	21.4316	22.5281	23.8164	23.1785	23.4813	20.6043	22.9982	13.8548	16.6938	21.3453	23.4373	22.4742	23.4508	22.2543	22.978	22.673	23.0308	22.412	22.7936	23.4938	23.9321	22.8997	22.3148	22.8699	22.878	21.7838	24.5293
TG(16:0/16:0/20:5)+NH4	870.755	C55 H100 O6 N1	21.708	18.741	17.3527	19.3477	19.0724	18.7135	18.2971	18.6385	18.6601	19.4781	20.6735	19.0179	21.1448	18.3648	19.6606	12.3384	16.0151	18.0818	19.9908	21.0743	20.6195	20.7441	21.3716	19.7136	20.8685	19.9963	19.3711	20.277	20.9329	19.8231	19.7601	20.7365	20.2852	19.491	21.7987
TG(16:0/16:0/22:5)+NH4	898.786	C57 H104 O6 N1	22.404	17.0422	16.2653	17.8512	18.8952	17.1171	17.7009	17.7456	17.373	18.22	19.8849	19.654	20.1258	18.0275	20.6825	11.3445	14.1335	19.4099	19.3931	18.9961	20.8279	18.8478	19.9038	19.1301	19.5877	19.534	19.8	20.2445	20.0265	19.2853	18.7172	18.7418	19.441	19.2011	20.3042
TG(16:0/16:0/22:6)+NH4	896.77	C57 H102 O6 N1	21.897	20.1316	19.3102	19.9745	21.5427	19.0649	18.9089	20.3808	19.424	19.3137	21.3167	22.1102	22.1997	20.5435	20.6696	13.6595	17.7567	21.3734	20.9702	21.5179	21.0157	21.3001	23.4236	20.7029	21.4245	22.3131	21.6395	21.6962	21.8565	20.7194	20.5899	19.3595	21.8454	21.3239	21.1908
TG(16:0/16:1/17:1)+NH4	834.755	C52 H100 O6 N1	22.407	15.7914	16.9165	17.2822	17.1611	16.8934	16.3227	17.0917	16.6119	17.7726	19.2017	21.2022	17.6867	17.6168	18.4952	14.4395	15.9183	20.6686	17.5625	16.9732	21.185	17.9213	17.909	17.5225	18.157	17.3613	17.4369	18.6058	19.1929	17.5884	18.3766	17.7796	17.7497	17.6557	18.2236
TG(16:0/16:1/18:1)+NH4	848.77	C53 H102 O6 N1	22.455	26.1753	25.8105	25.2659	25.5118	25.2678	26.1916	25.7117	25.1515	27.1675	27.7166	27.8778	26.9084	26.5254	27.2111	18.4017	22.8285	26.7195	26.1625	25.9138	29.3195	25.9048	27.0893	26.2477	26.7446	26.3856	26.4877	27.1028	26.2139	26.4821	25.8044	26.1758	27.1533	25.9143	26.8477
TG(16:0/16:1/18:2)+NH4	846.755	C53 H100 O6 N1	21.827	26.1331	25.862	25.5689	25.0369	25.9129	26.0469	25.611	25.6129	27.195	27.4798	27.4318	26.5474	26.2407	26.5557	18.4487	23.2132	26.0708	26.4489	26.1468	28.5378	25.4395	27.0207	25.788	26.6374	26.1499	26.3519	26.8404	26.6303	26.3479	25.8716	26.0353	26.8657	25.5646	26.6918
TG(16:0/16:1/18:3)+NH4	844.739	C53 H98 O6 N1	21.32	23.1675	21.054	21.765	21.3007	21.824	21.2544	21.5695	21.2862	23.6685	23.1489	22.0317	22.2787	22.9878	21.6191	13.7978	18.9061	20.4158	22.9252	23.0582	23.0942	22.5711	24.3532	21.4973	24.0549	21.3609	21.7306	23.4581	22.7892	22.0271	21.8246	22.4559	22.6817	21.3535	24.1931
TG(16:0/16:1/20:5)+NH4	868.739	C55 H98 O6 N1	20.948	18.6411	16.8899	19.2258	18.7888	19.227	18.0987	19.1498	18.2772	19.324	19.6095	18.1004	21.3429	18.0433	16.3538	12.7206	16.5149	18.2171	19.7924	21.063	20.481	21.09	20.998	19.7213	20.5721	19.7179	18.3966	20.5774	19.8551	19.7892	19.2747	20.7235	19.6027	19.2838	22.2366
TG(16:0/17:0/18:1)+NH4	864.801	C54 H106 O6 N1	23.355	18.4164	18.689	18.605	18.6136	17.1923	17.4509	18.6603	17.1873	19.1048	22.4217	19.7184	20.2843	18.916	22.1215	11.3364	15.2082	18.5724	19.428	19.1291	22.6545	18.8927	20.4676	19.8072	20.05	20.0619	20.0014	20.1633	21.2691	20.5593	20.3891	19.8441	20.4823	19.8658	21.0269
TG(16:0/17:0/18:1)+NH4	864.801	C54 H106 O6 N1	23.476	19.3135	19.581	18.6258	19.6908	19.1613	18.4553	18.8403	18.0417	19.9065	22.6113	20.3704	20.1877	19.2469	21.7861	12.1529	14.9255	19.3145	20.1836	19.0712	22.4372	19.1233	21.361	20.1837	19.9279	20.3593	20.4312	20.6615	21.0959	20.8823	20.2344	20.4335	21.8705	20.6553	20.8581
TG(16:0/17:0/20:4)+NH4	886.786	C56 H104 O6 N1	22.571	16.2869	16.4029	16.9628	17.3795	16.767	16.3068	15.993	15.9466	16.9953	18.9418	18.3317	18.0579	16.1604	18.4618		12.6152	17.8891	17.8351	16.8498	18.9212	16.739	18.0337	17.909	17.6601	17.6089	18.0405	18.0372	18.7916	17.9332	17.4451	17.3998	18.0528	17.3116	18.7309
TG(16:0/17:0/20:5)+NH4	884.77	C56 H102 O6 N1	22.073	15.1086	16.1412	15.9372	15.5259	15.2843	14.7413	14.933	15.0266	15.2219	17.807	15.8072	16.1409	14.9734	17.1751		11.9525	16.0207	16.8128	15.6884	16.6307	14.8525	16.7781	16.1472	16.6851	16.5903	16.5477	16.9861	17.1424	16.0123	16.3214	16.1192	17.321	15.8387	16.9977
TG(16:0/17:0/22:6)+NH4	910.786	C58 H104 O6 N1	22.224	14.4731	14.2463	14.9127	15.7666	14.0205	13.1888	14.8424	14.0582	13.5258	17.046	15.0046	16.0098	14.9044	15.5911		11.5128	14.8589	16.0124	16.0564	15.1043	16.0611	18.3874	15.718	16.1948	16.8926	16.4735	16.6792	17.0356	15.8247	15.9386	15.1029	17.2927	16.1191	16.2487
TG(16:0/17:1/18:1)+NH4	862.786	C54 H104 O6 N1	22.769	23.2216	23.1074	21.9182	22.4888	21.9344	22.2374	23.1992	21.8124	23.2427	25.182	23.6066	23.4447	23.3485	24.8206	14.9592	18.1568	22.5004	23.1362	23.062	25.5286	22.9303	24.3592	23.2912	23.0491	23.7613	23.4636	23.9173	24.0642	23.9109	23.47	23.3291	23.7874	23.7075	23.9573
TG(16:0/17:1/18:1)+NH4	862.786	C54 H104 O6 N1	23.415	16.6844	17.5902	17.03	16.8004	15.4463	15.8105	17.7742	15.5682	17.0732	20.3055	17.0706	18.5732	16.9945	20.8668		13.8398	17.2586	18.4302	17.9743	20.9705	17.228	18.8052	18.6015	18.8209	18.7314	19.0791	18.3282	19.1152	18.5283	18.6479	18.0172	18.5254	17.6955	18.7319
TG(16:0/17:1/18:2)+NH4	860.77	C54 H102 O6 N1	22.776	16.0035	16.6776	16.9581	16.2098	15.4122	15.2194	17.1197	15.7067	16.0215	19.6097	15.1272	17.8218	15.6673	19.5434		13.5521	16.8851	18.1126	16.9611	19.6902	16.5345	18.1301	17.8734	18.7127	18.5206	18.5905	17.6831	18.7532	17.9182	18.0297	17.6155	17.5181	16.3434	18.1512
TG(16:0/18:1/18:1)+NH4	876.801	C55 H106 O6 N1	23.083	27.3568	27.8014	25.8241	27.2821	26.2006	26.8963	26.3897	25.6597	27.6291	28.9033	29.4551	27.5667	27.288	28.4734	19.4057	22.8594	28.442	27.8496	27.2105	30.2956	26.2609	28.6165	27.4475	27.1891	27.8654	28.0187	28.5506	27.6366	27.5636	26.9662	26.8972	28.9636	27.5015	27.5352
TG(16:0/18:1/18:2)+NH4	874.786	C55 H104 O6 N1	21.874	23.9659	24.4587	23.2044	23.837	23.9737	22.8849	21.9061	22.4614	23.7979	24.327	24.4596	23.2408	22.8459	23.503	16.6843	20.6221	24.1557	24.2729	22.8564	24.8064	21.7794	24.7265	23.191	23.451	23.7074	23.9492	24.3351	23.7013	23.5132	23.0051	22.9961	25.3449	23.1368	23.2597
TG(16:0/18:1/18:2)+NH4	874.786	C55 H104 O6 N1	22.493	28.0178	28.4583	26.8416	27.9226	27.4575	27.6633	26.8327	26.7249	28.4243	29.2664	29.8038	27.9863	27.6436	28.6041	20.8169	24.8537	29.0203	28.5652	27.4787	29.9612	26.3849	29.1303	27.7976	27.8142	28.2602	28.542	28.9087	27.9685	27.8045	27.3769	27.3233	29.6142	27.6759	27.5963
TG(16:0/18:1/18:3)+NH4	872.77	C55 H102 O6 N1	22.029	24.6143	24.0275	23.3768	24.0765	25.5152	23.8879	23.0763	24.6041	24.9678	25.4394	22.5899	24.1942	22.9623	24.7165	15.7177	20.0185	23.527	25.3929	25.2406	24.7874	23.5419	26.6541	24.1474	24.0465	25.6877	24.3775	26.0258	24.8489	23.9074	23.5849	24.0896	25.5774	24.108	25.5336
TG(16:0/18:1/22:1)+NH4	932.864	C59 H114 O6 N1	24.583	14.4123	17.7591	12.9204	14.1935	13.782	12.7255	12.7013	12.7192	14.8978	18.9713	16.8626	15.6116	15.4408	16.7691		11.2635	15.6357	17.6042	13.9075	19.5444	13.0567	16.1505	15.3272	15.2884	16.7788	16.0867	16.9264	16.1594	16.5831	15.3967	16.219	18.5729	16.0464	16.3275
TG(16:0/18:1/22:5)+NH4	924.801	C59 H106 O6 N1	22.377	19.6727	20.9936	19.9675	21.2504	19.4714	20.3883	20.2178	19.1565	19.8543	22.1734	21.7665	22.2099	20.7515	23.549	13.0522	15.8936	21.6081	21.9928	20.9658	22.7122	20.7171	22.5591	21.7962	21.1845	22.1762	22.5338	23.4081	22.3559	22.637	21.3333	20.6241	22.697	22.6949	23.2179
TG(16:0/18:1/22:5)+NH4	924.801	C59 H106 O6 N1	22.544	17.3396	17.7662	17.5903	18.832	16.9993	16.3633	17.9025	16.9077	16.6631	19.9204	19.9981	19.6525	18.1067	18.2211		14.7067	18.804	18.8437	18.4939	18.597	19.1036	20.9023	18.8197	19.3105	20.0448	19.4518	19.5109	19.7766	18.875	18.4983	17.5489	20.2224	19.1721	19.495
TG(16:0/18:2/18:2)+NH4	872.77	C55 H102 O6 N1	21.88	27.3062	27.6796	26.7717	27.0158	27.5153	27.4586	26.1703	26.9253	28.135	28.7676	28.8126	27.5174	26.7616	27.3839	20.0907	24.1571	28.309	28.4329	26.8562	28.38	25.7534	28.9725	27.153	27.2866	27.3919	28.0829	28.391	27.7444	27.4742	27.0199	26.7016	28.9916	26.7953	27.2214
TG(16:0/18:2/18:3)+NH4	870.755	C55 H100 O6 N1	21.253	22.6823	24.316	24.1753	23.2205	25.6243	24.3564	23.1119	24.703	25.5062	26.0345	23.5777	24.5966	23.7407	22.9953	16.2287	20.0621	23.5165	25.9734	23.09	23.5271	22.6791	26.7159	23.313	25.1941	24.4495	24.6871	24.2392	24.145	24.4334	24.1225	24.5722	26.3337	23.4548	24.2645
TG(16:0/18:2/18:3)+NH4	870.755	C55 H100 O6 N1	21.383	23.3403	23.7441	23.5317	22.7062	24.0192	23.0183	22.3564	22.8969	24.8905	24.638	22.0868	23.751	22.3511	23.338	15.6896	20.708	23.1413	25.2307	24.572	23.263	22.8049	23.6231	23.383	22.502	23.4126	23.9952	25.4611	24.488	23.3976	23.1276	23.6267	25.5666	23.596	24.4476
TG(16:0/18:2/18:3)+NH4	870.755	C55 H100 O6 N1	21.528	21.7936	21.1436	22.9243	21.3206	22.5041	22.1515	22.0939	22.1419	23.4891	23.6155	22.1925	23.6359	21.5294	23.0657	15.3548	18.6844	21.4584	23.4104	23.1107	23.6322	22.8457	22.9196	22.7016	22.9167	22.2282	22.3187	23.9082	23.7437	23.1612	22.1228	23.1328	23.0427	22.5194	25.0076
TG(16:0/18:2/20:4)+NH4	896.77	C57 H102 O6 N1	21.588	23.9659	24.1045	24.785	24.8162	24.7781	24.3314	23.1032	24.0918	24.851	25.3767	24.9036	25.1378	23.0449	25.1435	17.8558	20.2503	24.7462	25.9698	24.6428	24.0923	23.4589	25.6804	24.8327	24.5635	24.7928	25.0689	26.1907	25.6332	25.0974	24.0006	24.5695	26.2265	24.8123	25.9385
TG(16:0/18:2/20:5)+NH4	894.755	C57 H100 O6 N1	21.013	21.44	20.1144	22.1404	21.8428	21.9973	20.9752	20.7843	21.5831	21.7574	22.5406	20.8296	23.0501	20.0437	19.5872	14.9858	18.746	21.1381	23.0174	23.0517	21.7273	22.1407	24.1927	21.8623	22.8423	22.2975	21.5661	22.8285	22.8127	22.241	21.7129	22.7129	22.781	21.6789	23.4995
TG(16:0/18:2/22:6)+NH4	920.77	C59 H102 O6 N1	21.225	22.7159	22.4418	23.0005	23.7642	22.376	22.1652	21.8704	22.2743	21.2271	23.6372	22.5325	23.9469	22.1566	21.9862	16.6182	19.089	23.0683	24.0384	23.2648	20.8032	22.2444	26.4021	22.7912	23.3932	24.871	23.6067	24.3637	24.0101	23.5477	23.1279	21.6912	25.1509	23.8798	23.5009
TG(16:0/20:4/22:5)+NH4	946.786	C61 H104 O6 N1	21.472	15.712	16.1216	16.3929	17.5405	15.7623	16.2437	15.9806	14.9346	14.8478	17.2916	17.2544	18.8512	15.4374	17.6129	11.0552	13.1495	17.8003	18.3384	18.4266	16.6646	17.1225	18.806	18.2934	17.4014	18.1473	18.0077	19.286	18.4425	18.5562	17.079	16.7875	18.5355	18.4736	19.601
TG(16:0/20:4/22:6)+NH4	944.77	C61 H102 O6 N1	20.94	16.5226	16.135	18.0132	18.9429	16.6357	16.4128	17.1728	16.2015	14.942	17.3091	18.1266	19.8272	16.5356	16.4564	12.9688	14.365	18.5164	19.1079	18.9852	16.0504	18.6951	20.5612	18.3574	18.38	19.8608	18.4903	20.1641	19.1727	18.9929	17.6911	16.7265	19.335	19.5196	20.5246
TG(16:0/20:5/22:6)+NH4	942.755	C61 H100 O6 N1	20.356	13.7903	13.1062	15.7164	15.649	14.6549	13.0526	15.1002	14.584	12.6772	15.0845	14.7673	16.8184	13.6819	12.047		12.8056	15.0446	16.0563	17.3986	13.6681	17.4	18.7266	15.4121	16.5537	17.1274	15.4787	17.2493	16.3845	15.8097	15.4209	14.2162	16.4904	15.7122	17.5944
TG(16:0/22:5/22:5)+NH4	972.801	C63 H106 O6 N1	21.461	15.0293	16.5447	17.4633	17.539	15.7106	15.7443	16.5601	15.049	15.0337	17.0731	17.2799	19.2091	15.6041	17.5925	10.6748	12.6942	18.0083	18.356	17.0692	17.2647	17.3408	18.7106	18.5277	17.4874	18.5687	18.2806	20.2603	18.6019	18.5167	17.1268	16.5108	18.6025	18.7321	19.6045
TG(16:0/22:5/22:6)+NH4	970.786	C63 H104 O6 N1	20.911	16.9335	16.9181	18.2694	19.4476	16.638	16.3483	16.9132	15.7655	14.9245	17.1764	17.9264	20.2083	16.0272	16.6443	12.8266	13.8528	18.8253	19.2501	18.8152	15.9028	18.4725	20.8642	19.1823	18.574	20.3854	18.4448	20.4256	18.7207	18.6177	17.9566	17.004	20.0963	19.4067	19.5105
TG(16:0/22:5/22:6)+NH4	970.786	C63 H104 O6 N1	21.144	13.4493	15.0878	15.1356	15.8239	14.1532	13.6095	15.2538	13.7499	0	15.5703	15.8259	17.0666	15.264	15.01		12.0523	15.0423	16.4454	15.8631		16.1308	18.1687	15.6488	15.9092	17.4331	17.0085	17.9442	16.9401	16.6001	15.6759	13.9604	16.8168	17.1836	17.377
TG(16:0/22:6/22:6)+NH4	968.77	C63 H102 O6 N1	20.589	15.6383	14.8777	16.9156	17.0051	15.3229	14.2087	16.0186	15.1029		16.272	15.3566	18.3261	15.941	13.6038	11.4518	12.7608	15.5047	17.2056	17.3334	0.969499	17.397	21.0563	15.8325	16.6016	19.3167	17.2086	18.6493	17.7057	16.8704	16.6645	13.1989	18.4808	18.3227	17.6469
TG(16:0/6:0/10:0)+NH4	600.52	C35 H70 O6 N1	15.612	11.3433	13.8232	15.1003	12.9105	11.6965	13.5698	12.2073	15.0339	13.3589	15.1647	14.2289	13.2592	14.8749	14.0823	12.2712	16.1607	14.6559	11.6677	16.2481	14.3533	12.1803	11.7831	12.323	13.97	12.415	13.6624	13.5957	15.6629	13.4923	16.2288	13.1252	12.9876	12.2073	13.038
TG(16:0/6:0/16:1)+NH4	682.598	C41 H80 O6 N1	18.239	13.2452		16.9001		16.2752	12.3832	13.2495	16.6483	17.9697	15.8752		14.8145	15.6897	13.798		17.2916		11.1379	17.6541	14.217	17.1104	11.7465	12.6001	15.411	12.8469	15.0322	12.2271	17.9478	16.7372	17.9607	17.7446		14.0076	17.1002
TG(16:0/6:0/18:1)+NH4	710.629	C43 H84 O6 N1	19.311	14.3511	14.5129	18.3759	16.0112	18.317	14.3107	15.899	19.1372	20.0832	18.1494	14.6733	14.841	17.8773	16.0156	11.2699	18.5011	16.2208	13.4909	19.0247	18.4593	19.4009	14.217	17.6293	19.1759	14.2998	16.2316	16.0555	18.5265	17.6539	19.1438	20.2473	13.0924	16.0114	19.6326
TG(16:0/6:0/18:2)+NH4	708.614	C43 H82 O6 N1	18.385	14.3561	13.2723	17.5219	11.8527	18.4166	13.3148	14.8223	19.0084	19.482	17.7007	13.9283	13.7754	17.3688	13.3701	11.2346	16.0862	13.8964	14.1417	16.0498	15.8064	17.9561	13.776	12.1679	16.338	14.355	14.337	13.6681	16.4042	15.3776	16.2335	19.3751	13.2724	12.876	18.2438
TG(16:0/6:0/18:3)+NH4	706.598	C43 H80 O6 N1	17.645	12.8787	11.3297	14.4002	11.7105	16.0467	10.6821	12.4526	16.5821	16.0196	14.5961	16.7192	13.9019	14.4662	10.2251	10.8843	15.7074	17.9405	13.3376	13.785	15.359	15.1096	12.5698	14.2796	13.6051	11.3838	14.7202	14.592	13.2975	13.754	12.9259	16.1955	16.2465	13.9255	15.6365
TG(16:0/8:0/18:2)+NH4	736.645	C45 H86 O6 N1	19.31	15.6366	16.0897	19.9415	12.8294	18.0475	14.8515	16.4667	20.1404	20.5199	18.516	16.831	16.7581	17.3582	17.2689	11.1461	18.6498	15.8906	17.2168	19.1894	20.1154	19.3068	15.4724	15.9251	20.018	16.2939	16.6992	17.4435	20.1559	22.33	19.107	20.2497	15.0068	15.6661	21.5417
TG(16:0/9:0/16:0)+NH4	726.661	C44 H88 O6 N1	20.618	13.2498	11.7897	17.6913	10.9869	14.8555	11.4202	14.1514	16.693	18.0954	15.729		15.7595	14.6956	16.0356		16.5881	1.27615	14.4251	17.3785	17.4759	16.4543	13.2202	14.5593	17.1967	14.5245	15.9651	14.702	18.5477	17.0463	19.1363	17.3059		15.1788	17.3075
TG(16:0/9:0/16:1)+NH4	724.645	C44 H86 O6 N1	19.707	13.5267	14.5375	16.4663	13.8085	14.8508	13.4589	14.3242	15.798	18.2895	14.9015	14.6946	14.8047	14.1574	14.6629	10.6458	16.0272	15.1837	14.3785	16.0915	16.4226	16.046	13.9593	13.9639	17.4158	14.1976	13.266	15.1221	16.904	15.1011	17.0129	16.9397	14.4274	13.721	16.2576
TG(16:0/9:0/18:1)+NH4	752.676	C46 H90 O6 N1	20.613	14.8914	14.107	18.892	12.0405	16.9446	13.6077	16.3293	18.1561	20.2589	17.5488	13.8938	16.5938	16.3892	16.7733	11.4479	17.0199	12.8482	16.0698	17.7739	18.1182	18.2804	16.3002	15.5947	18.4756	15.6981	16.1112	14.8612	19.479	16.9315	19.3536	19.177	14.0476	15.3933	18.7344
TG(16:0/9:0/18:2)+NH4	750.661	C46 H88 O6 N1	19.812	13.1335	12.4389	16.7064		15.6391	12.1127	13.7424	16.718	19.5491	15.4028		13.6155	14.3776	14.3192		15.3382		14.3289	15.5669	15.98	15.796	14.4617	13.0469	16.7694	13.7528	13.9304	13.1233	17.1935	14.5172	16.2439	17.6609	12.9852	12.5936	16.7883
TG(16:1/10:0/18:2)+NH4	762.661	C47 H88 O6 N1	19.355	15.0783	16.6673	18.688	12.2143	17.1505	14.5755	15.6444	18.7887	18.6954	17.7327	15.4299	15.7866	16.253	16.1979	10.8205	17.1895	15.4808	16.7415	17.5325	18.5137	17.8429	14.9657	15.9494	18.7041	16.1613	16.0666	16.4811	19.2023	16.6929	17.9133	18.7618	16.1398	15.1513	19.059
TG(16:1/12:0/18:2)+NH4	790.692	C49 H92 O6 N1	20.262	18.7337	18.0493	21.7675	14.8158	20.5097	17.5847	18.7061	21.5335	20.5326	20.8585	17.7412	18.9244	19.2666	19.2984	12.5477	19.1013	16.4631	19.9639	19.9728	21.8978	20.526	18.2339	18.4768	21.2728	19.2334	18.7986	19.3835	22.2952	20.6178	21.1569	21.8041	18.6128	17.4831	22.0751
TG(16:1/12:1/12:2)+NH4	704.582	C43 H78 O6 N1	15.381	15.3125	16.3442	13.5171	17.7036	14.165	15.0991	13.3939	13.2637	14.9652	15.884	20.2579	16.466	15.3562	15.8991	15.7067	17.6631	20.9014	16.4811	17.7176	18.4758	13.268	16.0073	19.1259	15.8879	17.7737	19.0771	19.9809	18.6183	18.1845	17.9009	15.23	19.3048	19.6389	18.8723
TG(16:1/14:0/20:4)+NH4	842.723	C53 H96 O6 N1	20.756	17.307	17.148	19.9126	15.5839	19.1771	16.961	18.1094	18.1122	20.3662	19.3397	16.6082	19.294	17.1454	18.669	11.7784	16.6717	17.3861	19.9548	19.31	20.4894	19.2885	17.684	18.0285	18.3299	17.6497	17.7946	19.4673	20.9072	20.4139	19.0243	19.874	19.2248	17.3388	22.1284
TG(16:1/14:0/20:5)+NH4	840.708	C53 H94 O6 N1	20.133	14.9794	13.5847	16.483	13.3994	14.6702	13.7462	15.8213	15.4847	15.1618	16.9256	14.1339	16.9207	13.8447	15.2741	10.9231	15.1293	14.675	15.5471	17.6654	17.1433	17.9187	15.0602	15.4178	17.3619	15.4488	14.3267	16.6402	17.9353	17.8991	16.7812	17.74	15.3885	14.5194	18.921
TG(16:1/16:1/16:1)+NH4	818.723	C51 H96 O6 N1	21.089	22.8318	21.9641	23.9675	19.6735	23.978	22.5036	22.9165	23.9925	24.4837	24.7571	21.0947	23.1224	23.2506	22.9077	15.419	20.672	20.6402	24.2872	22.9728	25.4249	23.602	23.2428	22.0301	24.4182	22.5778	22.5837	23.7729	24.9444	24.47	23.8838	24.4166	22.5261	21.9925	24.9133
TG(16:1/16:1/18:2)+NH4	844.739	C53 H98 O6 N1	21.152	24.1922	24.1329	24.3027	22.1582	25.4239	23.6058	23.1753	24.6977	24.8898	25.5269	22.2643	23.522	23.7627	23.3972	16.1078	21.1251	22.3148	24.7731	23.1107	24.595	23.1144	25.1347	23.0382	24.4285	23.9292	23.8319	24.6002	25.0875	24.5696	24.1335	24.4057	25.5275	23.0154	24.6708
TG(16:1/16:1/22:1)+NH4	902.817	C57 H108 O6 N1	21.466	15.5991	15.2961	16.1661	14.1596	16.0349	15.1985	15.9416	15.7505	16.9723	17.3196	15.6964	15.9627	15.4158	16.5565		13.2837	15.0504	16.3169	15.3277	17.3419	15.7236	16.4268	15.564	16.2723	15.842	15.9682	16.2552	16.9258	16.2795	16.288	16.2973	15.9285	15.156	16.5176
TG(16:1/18:2/18:3)+NH4	868.739	C55 H98 O6 N1	20.53	21.0079	20.2411	20.8796	18.4493	22.7639	20.8413	19.6948	22.044	22.2949	22.1082	20.1263	20.6432	20.5333	18.6964	13.6247	17.2183	19.7321	22.0587	20.2719	20.8303	19.8171	22.6884	19.9705	21.7258	20.7807	20.4229	22.0566	20.8808	21.431	21.1329	21.09	22.6943	19.8213	21.6063
TG(16:1/18:2/20:4)+NH4	894.755	C57 H100 O6 N1	20.827	19.4567	18.5664	20.7247	18.6429	20.1129	19.6951	19.0375	19.7738	20.3595	19.9576	20.3362	20.9508	18.7515	19.3109	14.4319	16.4464	19.9027	20.7962	20.3439	20.6317	19.9156	18.0643	20.3936	20.2716	18.2245	19.8456	22.3372	20.9577	20.8089	18.3464	19.2961	20.0197	19.9112	22.3284
TG(16:1/18:2/20:5)+NH4	892.739	C57 H98 O6 N1	20.224	17.5896	16.2697	18.3427	17.1332	18.0542	17.0626	16.8045	17.675	18.5154	17.906	17.3338	18.9535	16.2909	15.7838	12.3095	15.7183	17.6433	18.6606	18.6463	18.0975	18.4015	18.947	17.8691	18.7226	18.0673	17.2379	19.4614	18.5008	18.1775	17.7007	18.4649	18.4218	16.9211	19.5972
TG(16:1/18:2/22:6)+NH4	918.755	C59 H100 O6 N1	20.511	18.4046	17.6293	17.6764	18.6037	17.1068	16.5584	17.1165	18.0299	17.2019	17.6958	17.498	19.3068	17.624	15.4967	13.0096	15.0232	18.0365	18.4303	18.552	18.4615	18.123	20.6794	18.0314	18.0691	20.4473	17.9951	19.9951	17.8988	17.8169	18.1064	17.4115	19.754	18.0154	20.2098
TG(16:1/18:3/18:3)+NH4	866.723	C55 H96 O6 N1	19.927	15.553	14.804	16.372	13.7086	17.6785	14.9705	15.2644	16.2342	17.8673	16.9642	14.1145	16.4114	14.5533	14.4979	11.0204	14.5248	15.0095	17.964	15.5639	16.898	15.8904	16.8398	15.6467	14.3087	15.4878	15.1948	17.8958	16.4964	15.5339	15.3683	16.4385	17.5308	14.3054	17.4033
TG(16:1/18:3/22:6)+NH4	916.739	C59 H98 O6 N1	19.87	14.3913	13.1341	14.8865	14.3539	14.4482	13.4716	13.6531	14.8326	14.4584	14.9009	14.7731	17.3931	13.8365	11.9464	11.5506	13.2547	15.3875	15.1451	15.0423	16.1223	15.9388	17.268	15.7343	15.8693	16.7572	14.8241	16.7536	14.419	14.3085	14.2707	15.1388	16.592	15.1245	16.4248
TG(16:1/20:4/20:4)+NH4	918.755	C59 H100 O6 N1	20.65	17.3007	16.471	18.477	17.3793	18.5744	17.0144	17.0669	18.0679	17.0339	18.4663	17.2368	19.2873	16.9815	15.213	10.6477	14.0157	17.0324	19.3655	19.7568	16.4661	17.5318	22.1242	17.4668	18.4804	19.8278	17.7953	18.3691	18.4679	17.7514	18.1365	16.9324	19.7527	18.2517	18.2829
TG(16:1/8:0/16:1)+NH4	708.614	C43 H82 O6 N1	18.654	13.6867	12.0229	14.2662	11.4808	17.0087	12.367	13.6726	16.9482	16.4574	15.7523		13.4855	15.7517	13.2006		13.1083	13.0547	14.3278	15.342	14.949	16.0493	13.3999	11.9098	14.4419	12.9737	12.559	12.5429	14.0439	13.4601	13.3878	16.4803		10.4179	16.9507
TG(17:0/18:1/18:1)+NH4	890.817	C56 H108 O6 N1	21.854	18.901	17.735	18.925	16.894	18.0265	18.4365	18.7653	17.562	20.4848	19.4552	19.52	19.1495	19.7361	18.9971	12.2807	17.4711	18.2722	18.5007	18.8536	22.4915	19.1346	19.0236	18.5155	19.8608	18.9571	18.3751	19.3964	19.806	19.1452	18.7281	19.1926	18.5138	17.8996	19.4003
TG(17:0/18:1/18:1)+NH4	890.817	C56 H108 O6 N1	23.29	18.031	18.9592	17.9115	18.3311	16.7262	16.7805	18.1732	16.2218	18.3237	21.9113	19.0895	19.2284	18.312	21.8929	11.8712	14.44	18.6863	18.9951	18.9619	21.2994	17.7484	19.5191	19.8596	18.8594	19.8423	19.6592	20.0611	20.7889	20.2727	19.9023	19.3514	19.9337	19.9807	20.665
TG(17:0/18:1/18:1)+NH4	890.817	C56 H108 O6 N1	23.418	21.0633	21.6472	19.7813	21.1366	19.7627	20.0646	20.3123	19.1721	21.2816	24.2099	22.5288	21.4338	21.1529	23.4971	12.5368	15.6334	21.3658	21.8596	21.0764	23.8115	20.2507	22.8928	21.9532	21.0919	22.3342	22.2228	22.7185	22.5128	22.5703	21.7221	21.5207	23.3242	22.544	22.2773
TG(17:0/18:1/20:4)+NH4	912.801	C58 H106 O6 N1	22.536	17.9905	18.3092	17.702	19.0114	17.0238	17.6333	17.3074	15.8488	17.6485	19.4623	19.9238	19.0294	17.0527	19.9201		14.8103	19.8299	19.1466	18.5388	19.3675	17.2041	19.3075	19.4308	17.9842	18.9569	19.2156	20.5061	19.4364	19.0005	18.0902	18.0424	19.9121	19.5303	19.4711
TG(17:0/18:1/22:6)+NH4	936.801	C60 H106 O6 N1	22.187	15.8898	16.0255	15.8096	17.6558	14.8666	12.849	15.5446	14.5873	14.4415	17.8199	16.1929	17.5172	15.5336	16.8086		11.6519	17.1833	17.2406	17.5578	15.6271	16.2959	19.7516	17.2804	16.2338	19.242	17.652	18.3991	18.303	17.3513	16.6977	15.5505	18.8111	18.2394	16.6803
TG(17:0/18:2/20:3)+NH4	912.801	C58 H106 O6 N1	22.403	17.2645	17.932	17.8538	18.0847	16.5369	16.5284	17.2653	15.7414	17.3527	18.9947	18.6268	18.9184	16.9596	19.6064		13.237	18.9117	18.702	18.2842	19.8612	17.3958	18.766	19.2591	18.2928	18.8359	18.7997	19.9813	19.1813	18.7759	17.9189	18.0744	19.2444	18.389	19.531
TG(17:0/18:2/20:4)+NH4	910.786	C58 H104 O6 N1	21.844	18.4443	18.8507	18.4045	18.6833	17.5998	17.8285	18.1247	17.0161	18.3385	19.6107	19.0055	19.7163	17.2411	18.7168	12.2099	15.4022	19.2032	19.5449	19.6641	20.1167	18.0775	20.3273	19.5642	18.929	19.3802	19.345	20.5293	19.395	19.3351	18.5228	18.4214	19.819	19.0755	19.5596
TG(17:0/18:2/20:4)+NH4	910.786	C58 H104 O6 N1	22.064	15.6568	16.3974	15.8211	16.4291	15.513	15.3638	16.2671	14.5853	15.5892	17.292	16.0431	17.8012	15.756	18.6198		12.0843	16.9404	17.1099	17.5014	17.1056	16.5351	18.321	17.3194	16.6488	17.4626	17.4951	18.4671	17.9432	17.563	16.7182	16.6206	18.0594	17.2355	17.876
TG(17:0/18:2/22:6)+NH4	934.786	C60 H104 O6 N1	21.558	15.6712	15.8179	16.5269	17.6664	15.5991	14.8594	15.1869	15.3069	14.0809	17.1052	16.2012	17.7204	15.2923	16.2808		12.1774	16.5151	17.2667	16.9213	14.7851	16.1964	20.0322	17.1305	16.3124	19.0352	17.369	18.0871	17.6474	17.0082	16.6596	15.453	18.5574	17.5198	17.5602
TG(18:0/10:0/12:0)+NH4	712.645	C43 H86 O6 N1		10.8526	12.986	16.5016	12.6804	12.7948	13.9054	13.8856	16.0957	14.5746	14.3298	14.9741	14.6492	15.9215	15.8952	10.8021	18.0149	15.2631	12.9887	18.7892	17.5955	15.9796	13.5358	14.4781	16.9017	14.0742	15.947	15.5887	18.2699	21.2938	18.9866	16.4566	15.6445	15.7555	18.743
TG(18:0/16:0/16:0)+NH4	852.801	C53 H106 O6 N1	23.937	16.0865	16.0918	13.2295	14.124	14.7261	13.5524	15.04	12.3703	14.4865	16.7417	16.6324	15.1921	13.9576	15.2172	12.4884	14.8563	15.7436	15.4703	12.6546	17.9524	12.4845	15.3592	14.4724	13.3391	14.8928	15.2163	16.4903	15.6285	15.3099	14.4582	14.5223	18.4483	15.5926	14.9927
TG(18:0/16:0/18:1)+NH4	878.817	C55 H108 O6 N1	23.857	21.4478	22.3824	20.3615	22.387	21.1055	20.5996	20.317	20.454	22.556	25.54	23.0383	23.2571	21.8616	24.0892	14.522	16.7756	21.9896	23.252	21.5914	25.9448	21.5633	23.7064	22.7806	22.7868	23.2659	23.2575	22.9938	23.4289	23.7876	22.4563	22.9562	24.7798	23.4666	23.8903
TG(18:0/16:0/20:4)+NH4	900.801	C57 H106 O6 N1	22.874	18.6	19.2475	18.6163	20.63	18.4169	18.8262	18.4952	17.9075	19.2697	22.1634	21.1869	21.8363	19.0592	21.278	12.5667	14.9841	20.2748	20.9929	19.2215	21.561	19.4709	21.1901	21.4901	21.1147	20.8593	21.3847	21.529	21.9877	21.8974	20.5418	20.3433	21.8598	21.1719	22.7407
TG(18:0/17:0/18:1)+NH4	892.833	C56 H110 O6 N1	24.104	13.5384	13.9005	14.0602	14.2699	12.6471	12.2489	13.4299	12.7656	14.2934	17.7154	15.2896	15.7146	14.1211	17.2196		11.5311	14.5824	14.6015	14.5154	17.7828	13.6641	15.4173	15.3587	15.3305	15.3597	15.5662	15.4744	16.5766	15.55	15.7278	14.8147	15.6465	15.0521	16.3095
TG(18:0/17:0/18:1)+NH4	892.833	C56 H110 O6 N1	24.262	14.7817	14.9939	13.6326	14.8518	14.0037	12.8724	13.3938	13.2875	14.8395	17.9884	16.2802	15.4517	14.2888	16.8884			15.1947	15.4595	14.2521	17.9901	13.7872	16.3153	15.5691	14.7906	15.8371	16.1189	16.0815	16.6568	16.4151	15.3762	15.2123	17.4026	16.349	16.4879
TG(18:0/18:0/18:1)+NH4	906.848	C57 H112 O6 N1	24.723	16.415	17.5702	15.0374	16.2609	15.7359	14.4693	14.3597	15.3676	17.5745	19.7156	17.9707	17.1345	16.2465	18.344	11.0184	12.2012	16.9052	18.123	15.9914	20.6352	15.1265	17.344	16.9854	16.6402	17.5869	17.3727	17.6899	17.5955	18.1309	16.625	16.6587	19.6594	17.3288	18.006
TG(18:0/18:0/20:4)+NH4	928.833	C59 H110 O6 N1	23.525	15.2908	16.1334	14.5995	16.8995	14.7286	14.8995	14.6943	14.4387	15.5628	19.3894	17.8471	17.7593	15.7511	18.2418		10.5011	17.021	17.4471	15.6511	18.9759	15.5235	17.9395	18.1469	17.4299	17.6903	18.2569	18.1933	18.4831	18.6929	16.9549	16.6205	19.2541	18.0061	18.9522
TG(18:0/18:1/18:1)+NH4	904.833	C57 H110 O6 N1	21.775	18.9622	18.154	18.9605	17.3962	18.8923	18.8578	18.958	18.3011	20.4896	20.7638	19.5837	19.4046	19.4604	20.1543	12.2633	17.7543	18.4211	19.0992	18.9294	22.7226	18.8605	19.6984	18.9369	19.9676	18.9773	18.9984	19.5638	19.9156	19.2012	18.7346	18.9255	18.8082	17.9403	19.3817
TG(18:0/18:1/18:1)+NH4	904.833	C57 H110 O6 N1	22.105	17.2612	16.5284	17.1587	15.8104	16.2368	17.1935	17.5165	16.3011	18.0408	18.9306	17.6563	17.5918	17.4567	18.5191	11.7075	14.5616	16.748	17.188	17.0004	19.9272	17.3528	17.9437	16.8026	17.9941	16.8718	16.4153	17.3483	18.0845	17.1485	17.3674	17.3441	17.2426	15.9717	17.7182
TG(18:0/18:1/18:1)+NH4	904.833	C57 H110 O6 N1	23.783	21.9903	23.6132	20.3115	22.8755	21.4483	21.2326	20.6034	20.2772	22.7894	26.4311	24.0351	23.1947	22.9568	24.9581	14.052	16.3078	22.6913	23.8796	22.1561	26.2141	21.1478	23.8954	23.4403	22.6433	24.132	23.8028	24.1663	24.0068	24.4433	23.3098	23.3285	25.4744	24.3401	24.2252
TG(18:0/18:1/20:2)+NH4	930.848	C59 H112 O6 N1	23.025	20.8211	21.3867	18.9676	20.2154	19.7649	19.8523	19.3447	18.7524	20.9412	21.9766	23.0755	20.3662	20.6055	21.2047	13.8799	16.8731	22.2192	21.0864	19.9385	23.1745	18.3911	21.0763	20.4232	19.7855	20.8986	20.5764	21.5661	20.1026	20.0816	19.3855	19.6053	22.0782	19.8241	19.5264
TG(18:0/18:1/20:3)+NH4	928.833	C59 H110 O6 N1	23.388	15.2175	16.0728	14.5986	16.2193	13.6947	14.9999	14.5574	13.1481	15.1062	18.7702	18.1789	17.4869	15.6548	18.2553		11.3165	17.5047	16.8665	16.6783	19.5168	15.4427	16.6505	18.462	16.4529	18.1094	18.2158	19.0091	17.8743	17.9256	16.6589	16.3193	19.1339	17.9124	18.5238
TG(18:0/18:1/20:4)+NH4	926.817	C59 H108 O6 N1	22.838	21.3547	23.5338	20.6722	23.8507	20.5671	22.29	21.5218	19.6818	20.6546	24.1833	23.9824	23.896	22.1347	24.0861	15.2631	17.3047	23.6294	24.0426	22.2807	23.6589	20.8522	24.2579	24.5871	22.7189	24.3084	24.3208	25.1355	23.9954	24.5543	23.3685	21.9334	25.0844	24.4918	23.7263
TG(18:0/18:1/22:4)+NH4	954.848	C61 H112 O6 N1	23.271	14.1406	16.0525	14.2526	15.9709	13.5676	14.4344	14.4125	12.938	14.0213	18.9973	17.3905	17.006	15.1805	18.116			16.3867	16.7131	14.908	18.6995	15.036	16.6476	17.571	16.1834	16.8222	17.3166	18.0082	17.7081	18.1043	16.4573	16.4613	18.4007	18.0324	18.8043
TG(18:0/18:1/22:5)+NH4	952.833	C61 H110 O6 N1	22.758	17.5934	19.6938	17.4922	19.38	16.7964	18.2131	17.9695	15.5084	17.1292	21.114	19.4721	19.9997	18.6407	20.0222	11.3672	13.5181	19.076	20.2656	18.6471	21.0543	18.159	20.7278	20.4367	19.3251	20.5888	20.1962	21.5465	20.242	20.7553	19.4462	19.1446	21.0781	20.7093	20.8304
TG(18:0/18:1/22:5)+NH4	952.833	C61 H110 O6 N1	22.981	14.6114	16.2727	14.752	16.7672	14.5484	15.0549	14.7933	13.9525	14.5159	18.2672	17.2802	17.3068	15.9641	18.6103			17.0588	17.2184	15.8485	18.4138	15.3753	17.381	17.5693	16.33	18.055	17.8456	18.8692	17.7573	18.3206	16.651	16.1827	18.9007	18.2498	18.4034
TG(18:0/18:1/22:6)+NH4	950.817	C61 H108 O6 N1	22.508	17.901	18.2107	17.9361	19.6088	16.4933	17.1956	17.536	16.2328	16.7635	19.9595	20.466	19.8542	18.3687	18.6481	12.1747	14.866	20.395	19.451	19.1447	19.1695	17.9542	21.0122	19.7343	18.4592	20.8735	19.8664	20.6144	19.6639	19.5789	18.4572	16.9947	21.1865	20.0521	19.2398
TG(18:0/18:2/18:2)+NH4	900.801	C57 H106 O6 N1	21.858	22.3905	23.4354	21.744	22.4253	22.7389	22.4257	21.1935	21.9321	23.6221	24.0237	24.6238	22.5267	22.3925	22.9881	17.8664	20.8496	24.0777	24.3587	22.3057	24.6073	20.454	24.015	22.925	22.5199	23.4834	23.2984	24.353	23.0427	22.9463	22.7046	22.6868	25.2886	22.6742	22.9289
TG(18:0/18:2/20:4)+NH4	924.801	C59 H106 O6 N1	22.268	21.165	23.201	21.4297	23.5016	21.391	22.6461	21.1334	20.4719	21.1169	23.8328	23.3611	23.4917	21.515	23.1136	15.3163	17.2286	23.0385	24.1069	21.9427	22.1778	20.4354	23.9862	23.9151	22.6942	23.8694	23.9354	24.5125	23.8556	24.2196	23.1499	21.8484	24.8132	23.77	23.6325
TG(18:0/20:4/22:5)+NH4	974.817	C63 H108 O6 N1	22.152	14.1596	15.8908	14.7854	17.206	14.2467	15.2379	14.5456	13.5856	17.3436	15.9254	17.1673	17.0838	15.0107	17.6168			17.8971	17.4741	15.888	16.5597	14	17.1309	17.5993	16.0614	18.1024	18.1716	18.8023	17.4563	18.0106	16.1635	14.2786	18.2026	18.099	18.2299
TG(18:0/20:4/22:6)+NH4	972.801	C63 H106 O6 N1	21.643	16.3321	16.3487	16.9227	19.3364	15.017	15.8588	15.8675	14.7287	14.2046	16.9699	17.6382	19.6326	15.7888	16.8294	11.3868	12.8026	18.7466	18.4611	18.5155	14.0635	17.0635	20.9553	18.8321	17.595	21.1078	19.2663	19.934	18.9488	19.2735	17.8249	15.0767	19.7588	20.3112	19.4183
TG(18:1/11:1/22:1)+NH4	860.77	C54 H102 O6 N1	23.073	15.9791	15.672	14.8964	16.7964	16.1916	16.0887	15.206	14.3845	16.7106	17.1365	18.108	17.4761	15.8645	18.0208		12.9474	17.7222	16.6266	16.7726	19.4802	14.8992	17.921	15.7874	16.0043	16.9535	17.0474	17.0669	16.7004	15.3521	16.2452	16.4278	17.2852	15.3111	15.6918
TG(18:1/11:1/22:2)+NH4	858.755	C54 H100 O6 N1	22.459	17.6547	17.9861	16.3396	17.4297	16.9285	16.9493	16.0313	15.5323	17.9614	19.2182	19.2745	17.1651	17.5334	17.5774	10.231	14.5967	18.905	18.4051	16.1835	19.0222	15.9875	17.857	16.8392	17.6392	17.787	18.3153	17.8076	17.1224	17.0986	17.2712	16.7935	19.1193	17.4568	17.2176
TG(18:1/12:0/12:0)+NH4	738.661	C45 H88 O6 N1	20.163	16.2873	16.8339	20.9314	13.6127	18.3823	15.3596	18.2451	20.606	20.8144	19.6231	16.812	18.5516	18.5769	18.936	11.4841	20.0317	14.9827	17.5342	20.4648	21.7785	20.8374	16.3072	17.5518	21.1047	17.4426	18.257	18.1224	21.6654	23.3386	21.435	21.3223	14.9818	17.1591	22.2301
TG(18:1/12:0/14:0)+NH4	766.692	C47 H92 O6 N1	21.033	19.684	18.3591	22.8964	16.3991	21.1262	18.7126	21.0237	22.3293	21.9632	22.6371	18.4482	21.2612	21.2978	21.1857	12.3114	20.7388	17.3199	20.2907	22.0201	24.2981	22.9088	19.5213	20.0573	23.0797	20.1573	20.5702	20.4371	23.8773	23.3253	23.2539	23.2867	18.084	19.2552	23.4174
TG(18:1/12:0/18:3)+NH4	816.708	C51 H94 O6 N1	20.536	16.7067	14.3852	19.0691	13.8177	18.7479	17.0794	17.7503	19.3958	19.4069	19.6752	14.4574	15.2771	17.3964	17.9828	11.0987	17.1372	15.2478	19.8775	19.0077	20.2646	18.6665	18.1979	16.0675	19.5835	17.4235	15.6128	19.5976	20.215	18.781	18.5618	18.4984	16.3125	15.3521	20.8266
TG(18:1/14:0/17:1)+NH4	834.755	C52 H100 O6 N1	22.741	14.9457	15.1503	16.0842	13.9636	13.8058	14.0189	16.701	13.5314	15.8928	18.182	14.9515	16.0465	15.9295	18.6656	10.7926	12.9239	14.3653	15.5683	16.2538	19.0055	15.8996	16.0572	16.4133	17.6694	16.4028	16.5978	15.7592	17.2802	15.7272	17.0495	16.1666	14.9243	14.8674	16.574
TG(18:1/14:3/18:1)+NH4	842.723	C53 H96 O6 N1	20.951	17.7521	16.3103	18.2907	17.0605	18.8639	17.3943	17.4017	18.1995	18.8765	17.761	15.0141	19.0256	15.4854	13.8838	11.138	16.0432	16.8168	17.9364	19.4845	18.8234	19.7656	18.5469	16.6959	19.1753	17.7899	16.9505	18.5824	19.6895	16.8168	18.2282	19.797	18.8727	17.6595	20.4768
TG(18:1/14:3/18:2)+NH4	840.708	C53 H94 O6 N1	20.377	15.772	15.5054	17.9439	14.5514	16.5932	13.7927	16.4426	16.9577	16.6236	16.9061	16.037	16.5631	16.288	15.9634	11.122	15.3037	15.8393	16.9818	17.2403	17.2672	18.4885	17.3917	15.9588	17.5447	17.1805	16.7079	16.9525	18.7257	18.4498	17.2877	17.3594	16.4515	15.6185	18.3131
TG(18:1/17:1/18:1)+NH4	888.801	C56 H106 O6 N1	22.78	21.9962	23.0017	21.3581	22.394	21.6094	21.3333	21.3358	21.0208	22.4422	25.0108	22.6856	22.3489	21.8977	23.9326	14.1296	17.2373	21.9441	23.3199	21.9429	23.4906	21.0676	24.2516	22.9553	22.3709	23.3112	23.2516	23.6216	23.7645	23.4622	22.8987	22.7219	24.3956	23.2114	23.1021
TG(18:1/17:1/18:1)+NH4	888.801	C56 H106 O6 N1	23.358	13.8415	14.7366	14.5217	14.1767	11.9163	13.5677	14.3995	12.1417	13.886	17.9965	15.1766	15.4327	14.6473	18.2285			15.1235	14.9513	14.8829	19.0176	14.2844	15.1563	15.8818	16.1029	15.9105	15.6686	16.1061	16.7715	16.0131	16.4277	15.4178	15.9256	14.9398	16.7814
TG(18:1/17:1/18:2)+NH4	886.786	C56 H104 O6 N1	22.154	22.4055	22.5542	21.2185	21.4548	21.6905	21.5783	21.1785	20.9239	22.3355	23.9003	22.3034	21.8293	21.889	22.8042	13.7319	16.9883	21.9361	22.6905	21.6061	23.2487	20.3828	23.2823	21.8892	21.7735	22.541	22.0966	23.3187	22.4262	22.6776	21.9837	21.6851	23.6038	22.3523	22.5358
TG(18:1/17:1/18:2)+NH4	886.786	C56 H104 O6 N1	22.415	17.4163	17.7063	17.6408	17.7121	16.729	16.7959	17.2231	15.9578	17.7333	19.4609	19.2728	18.6787	16.7976	19.3269		14.2064	18.3824	18.5126	18.1626	19.5678	17.797	18.172	18.6214	18.2534	18.9948	18.2124	19.244	19.3107	18.4662	17.8358	17.969	17.6105	18.2462	18.9547
TG(18:1/17:1/18:2)+NH4	886.786	C56 H104 O6 N1	22.729	15.7353	16.9088	16.3673	15.5357	14.5671	14.5425	15.6875	14.7164	15.7753	18.8359	15.5325	16.5922	15.7084	18.6606		12.069	15.6965	17.1927	16.0211	18.1642	15.0709	17.1117	17.3477	17.2356	17.3903	17.1198	17.549	17.8964	17.1475	17.4941	17.0741	17.5799	16.1502	17.6247
TG(18:1/17:1/18:3)+NH4	884.77	C56 H102 O6 N1	21.879	18.4644	18.3644	18.8804	18.5878	18.1505	18.0721	18.5404	17.4988	19.0348	19.6172	19.6728	19.5768	17.9357	20.3216	12.6044	16.3017	19.408	19.3571	19.3933	20.4242	18.6235	19.3457	19.7503	18.6778	18.7934	18.8726	20.3244	19.8857	18.8808	18.38	18.7326	19.2584	19.0796	20.3605
TG(18:1/17:1/20:5)+NH4	908.77	C58 H102 O6 N1	21.39	15.4281	15.1015	16.3477	16.3001	15.6534	15.2137	14.7812	14.8083	16.1137	17.1862	14.1952	16.9052	13.6641	15.553		12.9126	15.1125	16.7478	16.8606	15.2969	16.2533	17.9765	16.6818	16.4669	17.2461	16.2639	16.8425	17.1175	16.0055	15.6922	16.4286	17.5166	17.0757	16.3013
TG(18:1/18:1/18:1)+NH4	902.817	C57 H108 O6 N1	23.036	25.6738	26.5843	24.1363	25.5393	25.0965	24.8182	24.1376	23.6306	25.9259	27.5061	27.2961	25.4793	25.6	26.7641	16.9277	19.8619	26.3871	26.4146	24.9005	28.0593	23.8143	26.5175	25.9053	24.9636	26.3771	25.9039	26.7989	25.9389	25.6748	25.1581	25.5078	27.7535	25.8768	25.7678
TG(18:1/18:1/18:1)+NH4	902.817	C57 H108 O6 N1	23.429	15.0869	15.79	14.9733	15.6075	14.2428	14.6983	14.791	13.7485	15.9689	19.2691	17.6251	17.2975	15.5105	18.037	11.2887	12.2563	16.8262	16.8554	16.0834	19.5874	15.68	16.923	17.1091	16.945	17.0841	17.5016	17.9622	17.0119	16.6722	16.9614	16.1574	18.5725	17.0133	17.9493
TG(18:1/18:1/18:2)+NH4	900.801	C57 H106 O6 N1	22.451	26.2297	27.2544	25.2123	26.2968	25.6386	25.9123	24.7749	24.8676	26.6604	27.7441	27.6901	25.7583	25.8925	26.7052	18.6657	22.2159	27.095	27.4645	25.614	28.2442	24.0828	27.3098	26.4105	25.7425	27.0019	26.6524	27.7849	26.424	26.4607	26.0977	26.1538	28.3939	26.4062	26.1287
TG(18:1/18:1/18:2)+NH4	900.801	C57 H106 O6 N1	22.562	24.2564	25.1674	23.1257	24.4582	23.8826	23.8658	22.7917	23.2847	25.3022	26.1958	25.7671	24.1138	24.3298	25.2068	18.0797	22.5065	25.2214	25.4813	23.5281	26.0532	22.9742	25.6031	24.4807	24.4911	25.2163	24.9899	25.4259	24.9553	24.6553	24.1834	24.0867	26.8072	24.3159	25.1489
TG(18:1/18:1/18:2)+NH4	900.801	C57 H106 O6 N1	22.756	19.5056	20.524	19.5083	20.2908	19.9324	19.3801	19.7114	17.6852	19.7413	22.0182	21.2724	21.3416	19.7528	22.2245	11.7474	15.5026	20.547	20.9394	21.3978	23.2682	20.4099	20.8974	22.2086	20.6625	21.5714	22.1212	23.1235	21.8285	21.5822	20.1872	20.6793	22.5016	21.8288	23.3473
TG(18:1/18:1/18:2)+NH4	900.801	C57 H106 O6 N1	22.869	17.1229	17.4121	18.6193	20.6276	17.3319	18.9844	18.4804	17.9034	18.5039	22.1472	21.1869	21.8358	18.4613	21.2899	12.5654	13.9325	19.4487	20.9884	19.2215	21.561	19.4838	21.1923	21.4927	21.1066	20.8712	21.3935	21.5106	22.007	21.9026	20.546	20.3455	21.2938	21.1742	22.7415
TG(18:1/18:1/20:2)+NH4	928.833	C59 H110 O6 N1	22.846	18.1232	20.1833	17.5558	20.555	17.5071	19.213	18.5711	16.7824	17.755	21.2512	21.1095	20.9793	19.0883	21.126	12.4589	14.4347	20.8483	21.1198	19.5693	20.9267	18.1067	21.3534	21.7907	19.9511	21.5379	21.5304	22.4054	21.2193	21.7502	20.5654	19.1934	22.3923	21.7325	21.4163
TG(18:1/18:1/20:2)+NH4	928.833	C59 H110 O6 N1	23.175	19.0575	20.7967	17.7826	20.1579	18.1263	18.9624	18.7675	17.9982	19.9381	22.5138	20.6615	20.2311	20.4639	21.3807		14.2237	20.3571	21.1639	19.1676	22.3568	18.4035	21.0283	21.0426	20.275	21.7265	21.0909	21.7594	21.1596	21.1756	20.483	20.0253	22.5821	20.8295	21.0018
TG(18:1/18:1/20:3)+NH4	926.817	C59 H108 O6 N1	22.658	20.8012	22.2928	21.1622	21.9646	20.898	21.3443	21.1566	20.2198	21.4689	23.7316	23.377	22.9245	21.3754	23.7568	13.9193	17.0922	22.5954	23.0867	21.7379	24.4125	21.3702	23.06	22.6414	22.3162	22.548	23.0513	24.0914	22.8779	23.1599	21.696	22.1222	23.7641	23.1856	23.6164
TG(18:1/18:1/20:4)+NH4	924.801	C59 H106 O6 N1	22.158	23.211	24.5772	22.9165	24.2116	22.8788	23.4514	23.2276	21.8332	23.245	25.0889	24.7466	24.8252	23.1321	24.3869	16.0506	18.6636	24.5017	25.0472	23.8463	25.4045	23.0839	25.5724	24.7195	24.0661	24.543	24.5687	26.0252	24.3989	24.5294	23.7141	23.6435	25.7429	24.6714	24.8028
TG(18:1/18:1/20:5)+NH4	922.786	C59 H104 O6 N1	21.834	22.536	22.7577	22.0854	24.0013	21.0117	21.459	22.5589	20.7964	20.9091	23.334	24.2003	24.3107	22.777	23.0542	16.546	19.9701	24.329	23.407	23.9147	23.0734	22.9174	25.8419	23.2328	22.7803	25.0451	23.9022	24.6132	23.7171	23.059	22.6379	21.0801	24.4609	24.2983	23.3713
TG(18:1/18:1/22:3)+NH4	954.848	C61 H112 O6 N1	23.134	15.1287	16.7286	14.5611	15.4837	14.475	14.7853	15.3489	14.234	15.875	18.3664	18.6811	15.3533	17.2088	17.9015			17.5603	17.0827	15.2513	18.7401	15.3541	17.3673	16.8614	17.2099	17.7293	18.0527	18.4831	16.8677	17.7724	16.0036	15.6685	18.9971	16.9159	17.5355
TG(18:1/18:1/22:4)+NH4	952.833	C61 H110 O6 N1	22.63	18.8622	20.1219	18.5109	19.8692	18.1631	18.7884	18.3131	17.2734	18.3894	21.3324	21.4206	20.0739	19.5152	20.6088	11.8264	14.6283	20.7056	20.4435	18.8183	21.8372	18.3012	20.7293	20.3737	20.1796	20.7588	20.4176	21.9591	19.8123	20.6451	19.237	19.1195	22.0709	20.6393	20.9166
TG(18:1/18:1/22:5)+NH4	950.817	C61 H108 O6 N1	22.346	17.1909	18.2359	17.3406	19.4233	15.7635	17.3509	17.052	15.2209	16.8412	18.5427	19.5365	19.7432	17.887	20.4141	11.574	13.3351	19.9804	18.4867	17.1026	19.7819	16.7984	19.3316	19.3527	17.2028	19.6152	20.0223	21.5251	20.1334	20.5394	19.0869	17.0845	20.6599	20.6761	20.9739
TG(18:1/18:1/22:6)+NH4	948.801	C61 H106 O6 N1	21.833	20.8835	20.7482	20.021	22.6802	18.8654	19.0927	19.4261	18.1893	18.7226	20.8902	22.1577	22.083	19.7797	20.0623	13.9589	17.1508	22.841	21.4881	21.4352	21.0496	20.0504	23.1089	21.9279	20.2586	23.5007	21.8669	23.0549	21.4367	21.1551	20.6086	18.3089	23.2778	22.3886	21.162
TG(18:1/18:2/18:2)+NH4	898.786	C57 H104 O6 N1	21.275	21.5193	21.6544	21.0487	20.0768	22.4311	20.1061	19.805	20.8437	22.1473	22.7018	21.2658	21.2045	20.645	20.1859	14.1505	18.0714	21.3435	22.7165	20.6539	21.3176	19.582	22.9463	20.8374	21.6994	21.7066	21.5869	22.0167	20.5009	21.3716	21.0956	21.3959	23.4024	20.6392	20.9345
TG(18:1/18:2/18:2)+NH4	898.786	C57 H104 O6 N1	21.851	26.1165	27.2225	25.1315	25.6869	26.2577	25.6384	24.0265	25.0098	26.7523	27.1899	27.3105	25.3203	25.6707	25.6299	18.3237	22.5676	26.6611	27.1994	24.8419	27.1534	23.4524	26.8812	25.6699	25.4285	26.2942	26.0711	27.1091	25.9063	25.7817	25.5016	25.6237	28.6019	25.6056	25.8048
TG(18:1/18:2/18:2)+NH4	898.786	C57 H104 O6 N1	22.212	24.0207	24.5806	24.3582	25.0497	24.0189	24.2425	23.7609	23.3502	24.7373	25.8789	25.6484	25.6112	23.7262	25.9997	17.3312	19.7453	25.2551	25.8139	25.0754	25.7275	24.0494	25.6332	25.2892	24.6786	25.1443	25.2041	26.4524	25.6482	25.3142	24.2017	24.6694	26.2104	25.3675	26.2524
TG(18:1/18:2/20:2)+NH4	926.817	C59 H108 O6 N1	22.464	20.4389	21.6093	18.9993	19.8908	20.5163	20.2203	17.9404	19.2711	20.6378	21.924	22.0063	19.0903	21.648	18.4485	12.6993	16.7164	21.4909	21.4147	17.6041	22.4646	17.0959	21.478	20.9647	20.6166	21.4156	20.9753	21.4773	20.9541	20.018	19.8384	19.9788	23.4858	19.0254	19.2923
TG(18:1/18:2/20:3)+NH4	924.801	C59 H106 O6 N1	21.254	20.0349	20.6421	18.9736	19.3436	20.3401	19.7922	18.5072	19.4561	21.5258	21.6902	21.1293	19.815	20.1121	19.8248	13.7752	17.4049	20.8953	21.6087	19.5039	20.9619	18.3021	21.5717	19.7658	20.0447	20.7159	20.399	21.3266	20.0082	19.8846	19.5091	19.7141	22.8276	19.4233	19.7934
TG(18:1/18:2/20:3)+NH4	924.801	C59 H106 O6 N1	21.922	21.5727	22.4216	20.6193	21.7082	21.2477	21.2311	19.9546	20.3054	22.0691	23.206	21.5213	21.2297	22.0567	21.4162	13.3706	16.7306	21.6437	22.3518	20.8441	22.3428	18.0815	22.3699	21.5401	21.2526	22.4228	21.6027	23.0726	21.866	21.8739	21.4373	21.3268	24.1234	21.3434	21.393
TG(18:1/18:2/20:4)+NH4	922.786	C59 H104 O6 N1	21.551	23.248	24.3299	23.7612	24.3768	23.8266	23.6106	22.5938	22.5705	23.7292	24.7294	24.1247	24.7532	22.4978	23.7181	16.7845	19.1562	24.2069	25.3508	23.5355	23.7318	22.6896	25.5595	24.6246	24.1228	24.3441	24.3566	25.9768	24.4016	24.4305	23.5611	23.8137	25.938	24.1834	24.7046
TG(18:1/18:2/22:0)+NH4	958.88	C61 H116 O6 N1	24.637	12.2411	17.6809	11.2061	11.7235	12.2771	10.5795	10.004	11.1593	13.8596	16.1228	14.675	12.6348	11.4124	13.0157			14.0447	16.0925	11.3722	16.8333	9.72967	13.1662	12.2894	12.5438	13.6176	12.6581	13.9241	13.0525	13.933	13.1106	14.4949	18.6579	12.3814	14.6027
TG(18:1/18:2/22:4)+NH4	950.817	C61 H108 O6 N1	22.07	18.8663	20.234	19.5253	20.2339	19.3331	19.1661	18.6371	18.2031	19.0116	21.4049	20.729	20.2423	19.3645	20.3907	12.3649	14.9045	20.5762	21.0493	19.6308	21.2471	18.4209	21.2454	20.5777	20.4747	20.7411	20.723	22.298	20.3287	20.786	19.8709	19.6468	22.5822	20.8968	20.6889
TG(18:1/18:2/22:5)+NH4	948.801	C61 H106 O6 N1	21.65	16.5564	17.3945	18.7835	17.9698	16.9209	16.9273	16.7084	15.8927	16.8162	20.0771	16.2952	19.1128	17.923	17.0409	7.46785	14.1887	17.304	20.2326	19.0675	16.4321	18.7758	20.2148	19.704	17.8157	20.8648	19.6347	21.115	19.059	19.1377	18.8793	18.0883	20.1859	18.6112	20.8589
TG(18:1/18:2/22:6)+NH4	946.786	C61 H104 O6 N1	21.216	21.5292	21.3509	21.4179	23.2883	20.7195	20.4085	19.7268	20.1312	19.9268	21.717	21.2432	22.7389	20.5326	20.2342	15.2518	16.9534	22.3319	22.4748	21.7805	20.6533	20.7689	24.0831	22.1517	21.2726	24.0549	22.4456	23.3232	22.2075	21.851	21.5162	20.359	24.2533	22.6638	22.5483
TG(18:1/18:3/20:3)+NH4	922.786	C59 H104 O6 N1	20.589	18.1656	19.3583	18.8125	16.8337	20.8721	18.8384	16.8507	19.939	21.1188	21.1246	18.3697	18.513	18.779	17.0109	12.1245	16.3843	18.5652	21.2363	17.8272	18.1505	16.9462	21.8077	17.6595	19.9133	19.7536	19.357	19.5938	19.1518	18.9263	19.2544	19.5595	22.844	18.1548	19.5463
TG(18:1/20:4/22:4)+NH4	974.817	C63 H108 O6 N1	21.724	15.437	17.2054	16.8968	17.5299	16.0384	16.2979	15.7496	14.6717	15.7117	17.6836	17.6673	18.325	15.3072	17.6373		12.0166	17.8105	18.1704	16.4393	18.7993	16.6615	17.7071	18.4777	17.8527	19.0232	17.8636	19.8718	17.905	18.3132	16.2213	17.0301	18.8093	18.2568	19.5137
TG(18:1/20:4/22:4)+NH4	974.817	C63 H108 O6 N1	21.929	15.8616	16.8751	15.4125	18.3129	14.2202	16.1418	15.7918	14.1401	13.5461	17.5466	17.7767	18.41	15.859	16.773	10.9375	13.5243	17.7094	17.8503	17.3932	17.6484	15.6764	19.1046	18.1386	17.3588	19.0685	18.0319	19.4201	17.8962	18.387	16.4684	15.8405	19.1305	18.3512	18.7054
TG(18:1/22:6/22:6)+NH4	994.786	C65 H104 O6 N1	20.575	13.424	13.2751	15.1652	16.7252	12.9929	12.0431	13.4961	12.3892		13.0073	14.5019	17.0861	12.8158	12.7831	11.2038	11.8914	16.1515	14.9387	15.1017		15.2288	18.126	15.5915	15.0823	18.432	16.0725	16.8734	15.5141	14.6207	14.5051	12.3644	17.1807	16.2683	15.2499
TG(18:1e/16:0/18:2)+NH4	860.807	C55 H106 O5 N1	23.436	14.9504	16.627	14.682	15.5796	14.8481	13.8532	12.4555	13.9555	16.0634	17.2418	17.3481	17.1203	15.4025	15.6268			16.2009	17.2135	13.8851	18.3834	14.441	16.0775	15.84	15.6227	16.3446	16.6128	16.9576	15.858	14.7085	15.6898	16.1344	17.0799	14.7441	16.1855
TG(18:2/13:0/18:2)+NH4	830.723	C52 H96 O6 N1	20.86	15.1417	13.4621	16.014	13.7466	17.5477	15.6637	16.5453	17.336	17.7731	17.6205	15.4653	15.1689	14.5299	14.5552	9.31701	13.4846	13.9458	15.3372	14.6165	15.7964	15.359	17.4984	14.7606	17.4847	14.8391	15.9279	14.7074	16.2648	16.9849	17.1999	17.7701	15.136	15.1014	17.2103
TG(18:2/14:1/18:2)+NH4	842.723	C53 H96 O6 N1	20.518	20.558	19.6959	21.5823	17.4536	23.057	19.8597	19.591	22.1065	22.0101	22.1554	18.5308	19.8945	20.0322	18.8905	13.1686	18.1793	18.6575	21.936	18.9837	20.6499	20.1404	21.9725	18.7501	21.6995	20.5878	19.9361	20.179	20.7743	20.9751	21.0767	21.8632	21.1829	18.4515	21.8684
TG(18:2/17:1/18:2)+NH4	884.77	C56 H102 O6 N1	21.52	20.3444	20.5361	20.0814	19.3312	20.7569	19.8901	18.9913	20.0735	20.7647	21.882	19.2908	19.9388	19.6321	19.841	12.4393	15.6392	19.1199	21.4544	19.525	19.83	18.6019	21.8059	19.6308	20.2545	20.5755	20.161	21.3899	20.8352	20.974	20.2926	20.1609	22.1282	20.3638	21.0935
TG(18:2/17:1/22:6)+NH4	932.77	C60 H102 O6 N1	20.856	14.7528	13.3832	15.4518	15.1753	13.8861	12.8743	13.4852	13.8842	12.9475	14.7417	13.7935	15.9931	12.9014	13.4989		11.3887	15.046	15.1905	15.35	14.3536	14.2026	17.2701	15.34	14.6609	16.7132	14.8018	16.5721	15.5039	15.3541	14.8281	14.0864	16.5239	15.6275	16.377
TG(18:2/18:2/18:2)+NH4	896.77	C57 H102 O6 N1	21.258	24.4883	25.0113	23.943	23.5354	25.5887	24.015	22.514	24.2834	25.6293	25.9492	23.6459	23.6451	23.7632	22.7603	16.2524	19.9343	23.5677	26.0799	23.1117	23.537	22.3142	26.0806	23.4218	24.4272	24.6784	24.2343	25.1111	24.2781	24.5105	24.3014	24.7518	27.5616	23.7477	24.6789
TG(18:2/18:2/20:4)+NH4	920.77	C59 H102 O6 N1	20.95	20.3046	20.7484	22.1258	21.2805	22.0486	20.6692	19.2968	20.4537	21.3523	20.831	21.5703	22.1401	18.7954	19.7389	15.3986	17.5398	21.3766	23.1666	21.6786	20.5844	20.6302	22.4183	21.6256	21.19	21.7649	21.2076	23.1692	21.4861	21.1921	20.6985	20.7795	23.6328	20.7981	22.6624
TG(18:2/18:2/22:6)+NH4	944.77	C61 H102 O6 N1	20.591	18.8877	19.1096	21.0439	20.3976	19.6327	18.5432	17.6274	19.0934	19.2661	19.2491	20.0139	22.133	17.7143	17.9882	13.6799	15.6123	20.0538	21.228	18.1071	19.0775	19.2367	22.0109	21.1911	19.952	21.4793	19.6332	22.0409	20.1973	20.3888	19.496	19.878	22.139	19.762	21.3912
TG(18:2/18:2/22:6)+NH4	944.77	C61 H102 O6 N1	20.7	17.3609	19.1096	21.0439	18.5493	19.6327	18.5432	17.6274	16.068	19.2661	17.6179	20.0139	22.133	16.8711	15.6365	12.7813	15.6123	20.0538	19.1068	19.6009	19.0775	19.2367	21.491	21.1911	19.952	19.3846	19.6332	20.6407	18.5185	20.3888	17.5971	19.878	19.8762	19.762	20.0438
TG(18:2/20:4/22:6)+NH4	968.77	C63 H102 O6 N1	20.243	15.5295	14.7646	18.44	18.6723	15.8547	15.3602	15.1078	15.5475	14.7821	15.112	17.1939	19.3319	14.411	14.9358	12.5765	14.4365	18.3688	17.9411	17.0827	14.8141	17.1549	17.8813	18.0901	17.6649	18.82	17.4569	19.1489	17.9049	17.0978	16.775	16.2854	18.6446	16.9521	17.8892
TG(18:2/22:6/22:6)+NH4	992.77	C65 H102 O6 N1	19.886	13.5029	12.0716	14.4902	16.4736	11.6888	11.5517	11.8102	12.3304		12.421	15.2861	15.8627	11.3393	11.4601			16.1261	14.3704	14.4794		14.2595	16.9456	14.2845	13.8109	17.2964	14.9334	15.8042	14.0911	14.3415	13.667	11.7789	16.1942	15.1832	14.3464
TG(18:3/14:1/18:2)+NH4	840.708	C53 H94 O6 N1	19.688	14.9671	14.21	17.1449	11.8917	17.6809	14.8459	14.9111	16.9768	17.2969	17.184	14.0009	14.8232	14.7829	14.4		14.2007	14.0811	16.5624	14.5352	15.5611	15.4654	16.2276	14.1145	16.753	15.0577	14.7876	15.3948	16.3603	15.5455	16.2324	16.9616	16.0456	13.2872	17.3859
TG(18:3/17:1/18:2)+NH4	882.755	C56 H100 O6 N1	20.913	17.2602	16.7787	17.5303	15.2899	18.6432	16.4902	15.8382	17.5954	18.1068	18.8183	15.6225	17.0536	16.1559	15.8441	10.8369	13.5662	15.5413	18.9291	15.855	16.6034	15.509	19.1047	16.4274	17.5233	17.5003	16.6295	17.8583	17.5467	17.6475	17.1758	17.7544	18.9795	16.6367	18.5951
TG(18:3/18:2/18:2)+NH4	894.755	C57 H100 O6 N1	20.59	22.1678	22.1424	22.7721	19.9703	24.5545	21.6835	19.6999	23.4433	24.0095	23.7909	20.7313	21.4093	21.1521	19.3522	14.1907	18.5733	20.8882	24.6612	20.3678	20.5119	19.9173	24.6015	20.8143	22.6338	22.4	21.711	22.5854	22.0183	22.2193	22.3169	22.9702	26.0101	21.0071	23.0863
TG(18:3/18:2/18:2)+NH4	894.755	C57 H100 O6 N1	21.164	20.9306	19.4842	21.0129	20.604	20.1395	19.9774	21.146	20.3468	19.6788	21.4005	20.1906	22.763	21.0885	20.3085	14.1766	17.6549	20.2933	21.4356	22.0313	20.3839	21.8326	23.5179	20.8219	21.9713	22.9986	21.5882	22.3433	22.3598	21.7479	21.417	20.3453	22.1906	22.1959	22.22
TG(18:3/18:2/18:3)+NH4	892.739	C57 H98 O6 N1	19.935	17.5996	17.5929	18.3631	14.8842	21.3954	16.8853	15.4887	19.5393	19.9195	19.7879	16.7641	16.6016	16.591	14.8147	10.6639	15.2028	16.9559	20.6738	15.7369	16.0565	15.8174	20.5684	16.1128	18.5429	17.7729	17.1158	17.5618	16.9893	17.6259	17.7224	19.4634	21.4082	15.704	19.0656
TG(18:3/18:2/18:3)+NH4	892.739	C57 H98 O6 N1	20.044	17.3739	17.7424	18.2543	15.6815	19.273	16.4256	15.7012	17.2849	19.3498	18.7571	15.8323	17.2308	16.1263	15.417	11.8384	15.9283	17.6063	20.0799	17.6697	16.6637	16.3787	18.3808	17.339	16.0754	17.6183	17.6485	19.4688	17.7929	17.1156	17.431	17.3565	20.5104	16.6472	18.256
TG(18:3/18:2/20:3)+NH4	920.77	C59 H102 O6 N1	20.718	17.0443	17.3	17.2518	16.077	19.027	16.5488	15.2154	17.9711	18.9088	18.9174	15.1033	17.5465	16.7928	15.1194	10.4128	15.1605	16.5399	18.8962	16.7432	16.4814	16.3101	17.7817	16.6259	16.928	17.3263	16.6016	18.1203	17.1813	17.3019	17.1774	18.0057	19.5105	16.0492	18.5713
TG(18:3/18:2/20:4)+NH4	918.755	C59 H100 O6 N1	20.295	18.5926	18.2707	20.1026	19.0149	20.7065	18.0877	16.7796	19.646	19.4966	19.2322	18.4279	19.6632	16.8188	16.3498	13.5561	16.1605	18.8877	20.8238	19.2395	17.5846	18.3042	19.9616	18.9746	19.4564	19.4714	18.3864	20.215	19.3827	18.8217	18.8249	19.8545	21.1666	17.9913	20.3087
TG(18:3/18:2/20:5)+NH4	916.739	C59 H98 O6 N1	19.662	15.521	14.5746	16.2708	14.6638	17.6632	14.1715	13.4997	16.5151	15.7296	16.2706	14.7643	15.9771	13.3481	13.3329	10.5636	13.3668	16.668	17.4151	16.0001	14.2183	14.9975	17.8611	15.0839	16.0889	15.9174	15.1208	16.2696	15.2499	15.2928	15.1571	16.5228	17.9869	14.0599	16.5074
TG(18:3/18:2/22:5)+NH4	944.77	C61 H102 O6 N1	20.256	14.1282	14.3607	15.3818	14.3913	16.9974	14.2491	12.8416	15.7653	14.201	16.2757	13.9556	14.9698	13.6507	11.6149		12.0544	13.6489	16.805	14.5935	14.2488	14.1043	18.0118	14.1761	15.742	15.9769	14.1156	15.6254	15.1082	15.3843	14.9861	15.6625	17.2455	14.5604	15.9533
TG(18:3/18:2/22:6)+NH4	942.755	C61 H100 O6 N1	19.969	16.235	15.5142	17.9615	17.8738	17.2561	15.2508	15.0829	16.543	16.1182	16.4495	17.4545	19.4238	14.5217	14.0153	13.1239	14.9806	18.1843	18.2375	18.1227	16.827	17.382	19.9447	18.6071	17.9286	18.6048	17.2666	19.6362	17.3601	17.0817	16.6234	17.3221	18.8056	16.6567	18.3651
TG(18:3/18:3/18:3)+NH4	890.723	C57 H96 O6 N1	19.639	13.2815	13.3204	14.4655	13.6	13.7922	12.1773	12.8645	11.8711	15.242	13.6952	13.8032	16.0613	12.8493	12.1031		11.9806	14.5648	14.6267	15.7593	15.1869	15.8349	13.6206	14.4067	13.2251	15.4798	13.1946	16.5668	14.9434	13.5464	13.7311	15.017	13.7211	12.6131	15.7223
TG(18:4/15:0/18:1)+NH4	856.739	C54 H98 O6 N1	21.151	17.1685	16.786	17.7774	16.7999	17.6835	16.7836	16.5056	16.6293	18.435	18.203	16.3726	18.1292	16.4633	17.3933	11.1214	14.1905	17.8176	17.7784	18.0908	17.5218	17.2889	20.1728	17.6572	17.8959	18.0705	17.4573	18.6476	18.7589	17.3347	17.5824	17.3614	18.0981	18.6544	18.8578
TG(18:4/15:0/18:2)+NH4	854.723	C54 H96 O6 N1	20.387	14.2606	14.3441	15.3872	14.216	16.0901	13.3949	13.4132	15.3844	15.7467	14.9333	14.1335	14.3019	13.4597	12.6124		13.5487	15.7175	16.3128	15.1906	14.6502	14.7602	17.1368	13.5216	14.1458	14.9598	13.9234	15.3571	15.5099	14.0878	14.5886	15.3083	15.3969	15.0404	15.0032
TG(18:4/16:0/17:1)+NH4	856.739	C54 H98 O6 N1	21.881	17.344	17.6174	16.2697	17.2984	16.5576	16.5389	15.5729	16.8632	17.9678	18.7536	18.0214	17.4395	16.986	16.2706		14.2012	16.8708	18.0644	16.2072	18.0197	15.4699	19.0054	16.602	17.8002	17.3964	17.9095	18.1515	16.9249	16.8963	16.9058	16.5113	18.2978	16.1987	16.5852
TG(18:4/16:1/18:2)+NH4	866.723	C55 H96 O6 N1	20.192	17.4493	16.0959	18.9079	16.1804	18.7999	16.0929	16.6685	18.2648	18.3042	18.275	16.5922	18.1058	15.9884	15.777	11.8263	16.0642	16.361	18.3828	18.6897	17.6645	18.6001	18.7105	17.1999	18.6384	17.7557	16.6727	18.4766	18.7761	18.0776	17.6978	18.9779	18.356	16.3174	19.5026
TG(18:4/18:2/18:3)+NH4	890.723	C57 H96 O6 N1	19.37	14.2141	14.0173	15.5052	11.704	16.9201	12.6	12.4185	15.0025	16.2149	15.6576		13.9438	12.7345	11.585		13.3262	14.4315	16.9457	14.0751	13.4816	13.7381	15.0529	13.4656	13.0055	14.0934	13.7212	15.4274	14.5373	13.4273	14.3891	15.4817	16.5327	12.9609	14.6618
TG(19:1/18:0/18:1)+NH4	918.848	C58 H112 O6 N1	24.161	14.0564	14.4944	12.74	13.7314	12.1301	12.1716	12.2234	11.8624	13.5029	17.3989	15.7181	14.3878	13.7043	16.1196			14.7102	14.7916	13.3336	17.2964	12.4142	15.146	14.6138	13.8756	15.3249	15.0692	15.4464	15.3957	15.264	14.6772	14.3496	16.4089	14.8404	15.3848
TG(19:1/18:1/18:1)+NH4	916.833	C58 H110 O6 N1	21.82	20.6524	20.3357	20.0816	19.716	20.0183	20.2167	19.7325	19.5819	21.2702	21.386	22.2025	20.631	20.2875	21.0072	14.997	18.3462	20.8467	20.736	20.3683	23.0256	19.5625	21.603	20.2417	20.6178	20.6368	20.6858	21.2166	20.9165	19.9605	19.3736	19.477	21.2248	19.462	20.0248
TG(19:1/18:1/18:1)+NH4	916.833	C58 H110 O6 N1	21.928	17.8517	16.9558	16.7075	15.2815	17.3	16.3133	17.7637	16.8882	18.5633	18.4575	18.7235	16.2449	17.8773	18.0493	12.2239	15.888	15.8462	18.4882	17.6785	20.4538	16.8176	18.5238	17.1215	17.3427	17.3396	16.0777	18.0318	18.4098	17.084	15.5137	16.1986	18.2611	16.4516	18.24
TG(19:1/18:1/18:1)+NH4	916.833	C58 H110 O6 N1	23.383	17.4388	17.6806	15.6994	16.779	15.6687	15.8704	15.6816	15.2901	16.9712	20.3999	18.2824	17.5608	17.3076	19.3043		12.0553	17.2755	18.2006	16.353	20.2113	15.6098	18.3874	17.7296	17.2804	18.476	18.0951	18.8074	18.3806	18.5393	17.8217	17.588	19.5997	18.3757	18.458
TG(19:1/18:1/18:2)+NH4	914.817	C58 H108 O6 N1	21.147	19.5026	19.1673	19.3318	17.5125	20.2179	18.7917	18.2065	19.2863	20.1518	20.6444	18.4388	18.5283	19.1462	18.4411	11.4855	17.1254	18.2721	20.0618	18.0985	20.0299	18.0144	20.0653	18.4459	19.5426	19.3917	19.0797	19.8014	19.829	19.4067	19.0304	19.3334	20.6159	17.8616	19.3041
TG(19:1/18:1/18:2)+NH4	914.817	C58 H108 O6 N1	21.321	17.4244	16.4197	16.6598	16.4249	16.7406	16.6318	16.5763	16.062	18.4227	18.2927	16.3906	17.3388	16.535	17.3068	10.6676	15.1371	16.6788	17.8263	18.0344	18.7595	17.3242	18.5406	16.9419	18.0231	16.1949	17.1282	18.3942	17.6338	16.7518	16.2797	17.1504	17.6347	16.4174	18.8539
TG(19:1/18:1/18:2)+NH4	914.817	C58 H108 O6 N1	22.753	18.3655	19.1295	17.3793	18.0018	17.0837	17.4186	17.2413	16.6439	18.2138	20.9573	18.562	18.4246	18.3839	19.7406	0	12.6564	18.0047	19.5989	17.8394	19.9531	16.8844	19.4422	18.8207	18.4039	19.5327	18.9363	20.0002	19.2108	19.4607	18.8212	18.7874	20.6295	19.2308	19.5202
TG(19:1/18:2/18:2)+NH4	912.801	C58 H106 O6 N1	21.878	16.9594	18.1961	16.2698	17.1034	17.0467	15.8992	15.486	15.9275	17.15	17.8151	18.7693	17.0796	16.1215	17.0211	12.375	15.1247	18.2488	17.4941	16.8032	18.5305	15.2777	17.4621	17.0888	16.4017	17.2303	16.9886	17.7727	16.7531	16.5092	16.1117	16.0378	18.1805	16.214	16.8254
TG(19:1/18:2/18:2)+NH4	912.801	C58 H106 O6 N1	22.2	18.2183	18.6138	17.4636	17.9919	17.5825	17.4006	16.9062	16.8116	18.4054	19.8863	18.9166	18.1517	17.7565	18.6643		13.7789	18.1618	19.0673	17.5801	19.4043	16.8045	18.928	18.0655	18.0717	18.8841	18.2872	19.4137	18.4741	18.4699	17.791	17.8797	20.2134	17.8497	18.552
TG(19:1/18:2/18:3)+NH4	910.786	C58 H104 O6 N1	21.602	17.3621	17.7305	17.417	17.4615	17.5093	17.2096	16.0591	16.7145	17.8541	18.7719	18.0713	17.4071	16.6523	17.5746	11.1684	13.2455	17.6407	18.4302	16.8029	17.3341	15.8565	18.4412	17.3466	17.3935	17.9749	17.4491	18.5963	17.7997	17.7357	16.8843	17.1014	19.0727	17.0343	18.0481
TG(20:0/16:0/16:0)+NH4	880.833	C55 H110 O6 N1	24.04	12.9238	12.1868	15.3989	10.7562	13.5832	12.4035	13.1052	11.9039	12.3658	14.3022	13.6308	15.3156	11.0342	14.3686	10.5888	11.1902	13.829	13.4343	12.3899	14.5385	14.1691	9.39312	13.4602	14.1647	13.9231	13.7193	13.4902	14.9181	12.6339	14.834	13.1479	16.0795	11.5856	13.3482
TG(20:0/16:0/18:1)+NH4	906.848	C57 H112 O6 N1	22.695	15.3393	16.1	16.6852	14.5324	14.7716	14.3052	16.2827	14.8159	16.1971	17.6302	15.753	16.5189	15.659	17.7622	10.7985	13.754	15.5409	16.3528	15.826	18.5964	16.102	16.746	16.1335	17.0533	15.8199	16.3484	15.5678	17.9832	16.3541	17.1912	16.9876	15.6802	15.055	16.8079
TG(20:0/16:0/18:1)+NH4	906.848	C57 H112 O6 N1	23.783	19.2175	20.8062	17.5629	19.9323	18.8066	18.5912	18.0493	17.7961	20.2435	23.6087	21.5155	20.5207	20.4018	22.4038	11.9671	14.3859	20.3327	21.2662	19.9632	23.7059	18.7722	21.4564	20.9952	20.225	21.6841	21.231	21.7396	21.5256	20.9204	20.0016	19.9476	22.3123	21.0156	20.6924
TG(20:0/18:1/18:1)+NH4	932.864	C59 H114 O6 N1	22.773	18.4937	17.961	17.2423	17.6422	17.2581	17.7616	18.0758	16.8523	18.689	20.1038	18.7028	18.2587	18.1295	19.2731	11.4556	13.7893	18.1588	17.7927	18.1345	19.3592	17.654	18.6992	18.3355	17.7179	17.7378	18.3517	18.5181	18.9856	18.9138	18.6144	18.2076	18.506	18.6319	18.9476
TG(20:0/18:1/18:1)+NH4	932.864	C59 H114 O6 N1	23.784	18.8167	20.1001	17.1826	19.34	18.1706	18.1527	17.639	17.2984	19.6945	22.1316	21.2668	19.825	19.644	21.1325	11.6843	13.6753	19.8887	20.2783	18.7814	22.4891	17.7239	20.2112	19.6684	19.0349	20.1369	20.0609	20.321	19.8575	19.8784	19.0214	18.9892	21.2696	19.5027	19.5582
TG(20:1/18:1/18:1)+NH4	930.848	C59 H112 O6 N1	23.726	17.3962	19.5341	15.7295	17.2851	16.2148	16.5061	15.3686	15.3164	17.9901	21.6312	19.3033	18.118	18.3726	19.6199		12.2585	19.1017	20.0907	16.5789	21.2024	15.8615	19.0751	17.757	18.2425	19.7462	18.2521	19.6307	19.4076	19.6998	18.749	18.7532	20.7061	19.568	19.6475
TG(20:1/18:1/18:2)+NH4	928.833	C59 H110 O6 N1	21.54	17.0964	17.127	17.2617	16.1459	17.5221	16.4184	16.1884	16.86	17.833	18.1843	16.9276	16.8878	16.4935	17.5373	10.9822	14.6694	16.5722	18.2158	16.7914	18.5109	16.8584	18.3285	16.4826	17.3297	17.1503	17.3267	18.3687	18.3439	17.1815	17.2526	17.6657	18.2557	16.3183	18.1373
TG(20:1/18:1/18:2)+NH4	928.833	C59 H110 O6 N1	23.024	20.6528	22.4285	19.1513	20.579	20.0638	20.2188	19.0123	19.027	20.9914	22.9425	22.5653	20.7477	21.1303	21.4872	11.6997	14.725	22.032	21.978	19.5631	23.6686	18.7161	21.8421	21.163	20.9174	22.2765	21.4933	22.6437	21.1793	21.4356	20.9302	21.3119	23.9886	21.1853	21.2805
TG(20:3/18:2/18:2)+NH4	922.786	C59 H104 O6 N1	21.006	18.551	18.2301	19.0333	19.3327	19.6187	18.4122	17.9672	18.4146	19.0934	19.8872	18.5959	20.2329	17.5454	17.8282	13.0057	16.5875	18.8679	20.4908	20.0665	19.0793	18.6025	21.4977	19.0755	19.6964	20.039	19.3254	20.576	19.4244	18.869	18.5042	19.2256	21.043	19.0591	19.3682
TG(20:3/18:2/18:2)+NH4	922.786	C59 H104 O6 N1	21.236	20.0793	19.8013	20.2517	21.3748	20.4338	18.1918	18.8885	18.6655	20.6594	20.0437	18.3037	20.7336	18.9603	18.0068	13.4613	15.8984	19.7478	20.5703	20.3913	14.3653	19.3465	22.982	19.161	20.2805	22.0176	20.662	20.5275	20.7466	20.1266	19.7341	19.8084	21.8592	20.986	19.7763
TG(20:3/18:2/18:2)+NH4	922.786	C59 H104 O6 N1	21.367	19.0678	20.4869	18.6827	19.0784	20.0284	19.9708	17.3166	19.6502	20.7737	21.6206	17.2099	19.4599	19.2788	18.0822	11.7609	14.5189	18.2926	20.4844	17.5568	18.9644	17.6343	19.7939	18.9574	18.6027	19.4055	19.0029	20.0908	18.6515	19.2569	18.6985	19.1124	22.059	18.5392	18.9392
TG(20:4/11:1/20:4)+NH4	848.676	C54 H90 O6 N1	19.053	12.3482						12.1052					13.8272				14.3259						15.2003	11.3034						11.1732					15.0359
TG(20:5/18:2/20:5)+NH4	940.739	C61 H98 O6 N1	19.35	13.4103	12.6917	15.2651	14.3315	13.7055	12.3054	11.9957	14.1032	13.1413	13.4703	13.5397	16.69	10.9311			12.5151	15.4929	15.1216	17.4752		15.0646	15.934	14.9645	15.0884	15.4797	14.2653	16.2699	13.7855	13.4371	13.8905	14.8991	15.9051	13.4856	14.7488
TG(20:5/18:2/22:6)+NH4	966.755	C63 H100 O6 N1	19.624	13.5286	12.1532	15.0158	16.1433	13.5429	12.6333	12.1765	13.76	11.8782	12.7807	14.7066	16.8386	11.0566		10.6693	11.8501	15.8816	14.8937	15.6707		15.4298	16.8685	15.4307	15.1795	16.7642	14.6862	16.0026	14.4782	14.1071	13.5378	13.4609	16.0143	14.2875	14.7418
TG(22:4/18:2/18:2)+NH4	948.801	C61 H106 O6 N1	21.234	19.085	18.9388	19.0039	20.892	18.3057	18.4121	18.5511	17.9792	17.7849	20.0342	20.259	20.957	19.0927	19.3747	14.2878	16.8091	20.8394	20.0128	20.2824	18.7486	18.6298	22.3182	19.6768	19.4889	21.9929	20.7365	21.476	19.7187	19.2739	18.8137	17.6454	21.2616	19.9916	19.5453
TG(22:4/18:2/18:2)+NH4	948.801	C61 H106 O6 N1	21.514	19.1394	20.32	19.1999	20.5597	19.6227	19.4427	18.2911	18.4299	18.6135	20.7906	19.3866	20.7241	18.6781	18.1283	12.8757	14.7912	19.5607	21.2292	19.5702	19.6847	18.7995	21.9155	20.3604	20.0713	20.9211	20.1548	21.9507	20.3164	20.8162	20.1055	19.8637	22.5194	20.8477	20.8649
TG(22:4/18:2/20:4)+NH4	972.801	C63 H106 O6 N1	21.219	16.9342	17.7966	17.5574	19.2128	16.6014	17.1235	16.477	15.4974	16.5356	17.7958	17.7801	19.1458	16.2255	16.5416	11.0703	13.3432	17.9956	18.5265	17.7684	17.7071	17.0926	19.5002	18.9013	18.1921	19.1579	18.3602	20.4171	18.0408	18.4753	17.2961	17.4475	19.7283	18.4876	19.069
TG(22:5/18:2/20:4)+NH4	970.786	C63 H104 O6 N1	20.583	14.708	15.4801	16.7937	17.0904	16.1595	15.2729	14.1544	14.5856	14.7616	15.8847	15.754	18.0268	14.0314	13.7039	11.3334	12.8705	16.3126	17.7511	15.9503	15.7408	16.1152	18.9605	17.0919	16.6562	17.8201	16.5978	18.4358	16.6296	16.3972	16.1101	16.2287	18.4668	16.9437	17.4114
TG(4:0/11:0/11:2)+NH4	512.395	C29 H54 O6 N1	8.958	14.4329	18.7645	15.2894	18.0363	15.7601	12.6678	12.6516	16.3591	16.5715	18.5876	19.3834	18.971	19.3763	19.1397	19.8268	19.4274	17.7937	19.5377	19.9309	17.9193	19.7118	19.9857	15.8312	19.8209	19.1197	16.4874	16.2299	19.8936	20.2862	21.1878	20.4849	19.1929	18.7196	19.1289
TG(4:0/14:0/16:0)+NH4	628.551	C37 H74 O6 N1	17.118	13.3546	13.0424	15.5771	12.4612	15.0478	12.4685	12.9796	15.7119	16.5585	15.197	13.3786	12.5795	16.0022	12.1425	11.4395	14.3631	12.6602	12.2345	13.089	15.8039	15.4551	12.9178	12.6993	14.8171	13.1157	12.5118	13.9342	12.7997	11.7593	14.9405	16.341	13.7308	12.0791	15.7739
TG(4:0/14:2/18:1)+NH4	650.535	C39 H72 O6 N1	13.351	17.2849	17.3231	16.0925	16.3125	16.6123	18.0594	17.786	16.5353	16.9402	17.0388	17.2628	16.7432	17.8344	17.5521	16.8029	15.3114	18.1015	16.4058	18.8756	16.1077	15.8329	17.5655	17.4306	17.1557	15.9545	17.2386	17.4787	15.7667	16.4656	15.4898	14.9879	17.4433	18.5414	16.3873
TG(4:0/16:0/16:0)+NH4	656.582	C39 H78 O6 N1	18.354	13.9942	14.3876	16.4988	13.3279	16.8268	12.8827	13.4265	17.0955	18.8169	16.8316	15.1472	14.6852	17.8185	13.9664	11.983	13.946	15.2994	13.7229	15.2505	17.2082	17.1205	14.6633	14.0141	16.1277	14.0522	13.2861	14.9647	14.383	13.2152	15.5051	18.5129	15.3604	13.4224	17.6562
TG(4:0/16:0/16:1)+NH4	654.567	C39 H76 O6 N1	17.179	12.1599	15.3096	15.5862		15.1913	13.782	11.735	16.1177	17.8817	15.648	14.0902	12.8838	17.184	12.7131		15.8169	15.3516	14.366	14.7224	15.3561	16.3604	11.5198	12.4888	13.7821	12.1441	11.2321	11.7908	12.6815	9.8361	13.7598	17.1256	13.7493	12.1976	16.4351
TG(4:0/16:0/18:1)+NH4	682.598	C41 H80 O6 N1	18.377	15.288	12.9127	16.926	12.0512	18.1808	12.226	15.1081	18.5738	20.6766	18.55		15.5534	19.3743	14.4581	11.5468	17.1294		13.2164	17.0401	17.3651	18.9562	14.0914	13.0195	17.2364	12.6325	14.9482	12.9053	15.8309	13.0534	15.7465	19.9381	12.6027	12.173	19.4977
TG(4:0/16:0/18:2)+NH4	680.582	C41 H78 O6 N1	17.365	16.5105	17.8223	17.7889	0	19.7585	12.8584	15.9802	20.128	21.6879	19.7931		16.2821	19.565	15.3431		16.6126	16.6965	15.8521	17.5238	18.2294	18.6371	14.4717	13.3764	17.9529	15.8463	13.6654	12.2065	16.4487	14.2786	15.8732	20.256	12.677	12.4924	19.0869
TG(4:0/16:0/18:3)+NH4	678.567	C41 H76 O6 N1	16.422	12.1376	13.8587	13.0427		15.9673			16.4814	17.3713	15.3821	13.9575		15.3031			13.5964	15.3528	13.7427	12.8615	14.2443	14.726			14.6933				13.6996	13.4729	13.381	16.6123	13.4771		15.7079
TG(6:0/14:0/14:0)+NH4	628.551	C37 H74 O6 N1	16.987	11.8143	12.3322	14.7608	12.192	12.5102	12.5514	11.3917	14.523	16.4313	16.5584	14.3247	11.9803	13.5958	13.0767	11.0014	16.2236	13.6989	11.9391	16.2917	13.1096	11.8949	13.0039	12.4808	14.038	12.5055	14.4097	13.2453	16.3975	13.5109	16.6263	12.4115	11.32	12.3652	13.9031
TG(6:0/18:1/18:1)+NH4	736.645	C45 H86 O6 N1	19.694	15.8654	13.9874	15.5096	12.7212	18.9399	14.5844	15.1036	18.2	18.4144	17.7999	14.6676	15.3274	17.3094	14.9202	11.775	14.487	13.1906	16.3465	17.2973	15.4964	17.1447	16.3415	13.0862	16.02	15.4202	13.7735	14.2548	15.7314	14.753	14.3637	18.1166	14.5255	12.7725	18.6712
TG(8:0/12:0/12:0)+NH4	600.52	C35 H70 O6 N1	15.395	15.2435	16.7556	17.0824	16.2683	15.8825	17.2972	16.6957	16.829	16.1128	15.7001	17.7295	15.0378	18.6784	16.7631	14.8638	17.8719	18.0046	15.136	19.3444	17.4505	14.5567	15.5574	14.7315	15.9067	15.8296	15.2558	16.0285	16.3873	17.6741	17.4157	14.9629	17.0345	16.7702	16.3036
TG(8:0/18:2/18:2)+NH4	760.645	C47 H86 O6 N1	18.497	12.9608	14.9095	16.6467	12.7478	15.4606	13.0006	12.7197	16.962	17.8201	15.884	13.7448	13.6182	14.3619	13.2365	10.7825	14.6941	13.3789	15.0465	15.0168	15.5855	15.2795	13.4339	13.7669	16.4582	13.8883	12.9924	13.9397	16.2573	14.9375	14.8895	16.3121	14.7019	12.5401	16.704
TG(8:0/18:2/18:3)+NH4	758.629	C47 H84 O6 N1	17.657			14.4894		13.8545	10.4115	11.1201	15.8155	16.3726	16.0988		10.812	11.2718			12.64		13.0776	13.1379		13.6395			14.699	11.9752	10.838	12.0133	13.3801	12.6222	12.8078	15.087	12.832	10.7701	15.01
TG(9:0/18:1/18:2)+NH4	776.676	C48 H90 O6 N1	19.82	13.0976	13.311	15.733		15.3234	12.1232	13.3756	15.6993	17.6599	15.0022		13.7115	13.6432	13.7621		13.933		14.0712	14.5265	15.1512	14.7166	14.7153	12.2744	15.5351	13.5012	12.5588	12.4303	15.9743	13.7934	15.2522	16.1642	13.5548	12.0991	16.0703

## Sheet: Lectin-binding Lipids
Supplementary Data S3: Lipids identified per patient from exosomes extracted using the lectin-binding plasma exosome extraction method.
LipidIon	CalcMz	IonFormula	BaseRt	Patient 1	Patient 2	Patient 3	Patient 4	Patient 5	Patient 6	Patient 7	Patient 8	Patient 9	Patient 11	Patient 12	Patient 13	Patient 14	Patient 15	Patient 16	Patient 17	Patient 18	Patient 19	Patient 20	Patient 21	Patient 22	Patient 23	Patient 24	Patient 25	Patient 26	Patient 27	Patient 28	Patient 29	Patient 30	Patient 31	Patient 32	Patient 33	Patient 34	Patient 35
AcCa(12:3)+H	338.233	C19 H32 O4 N1	5.826	18.4895	18.4975	18.4649	19.3479	18.3168	18.5779	17.4599	17.5763	18.1863	18.6314	20.1765	19.4259	18.3801	19.785	20.6515	19.1882	19.0435	18.8304	19.6182	19.7127	18.1316	18.4174	19.3929	21.1361	20.2922	19.2954	19.5108	18.9168	18.3569	18.0775	18.3295	19.7984	18.5928	19.441
Cer(d18:1/16:0)+HCOO	582.51	C35 H68 O5 N1	14.051	16.8597	16.5928	16.0448	17.4688	16.2955	16.9077	16.3725	16.3768	16.8471	17.12	17.0766	16.4677	15.9714	16.6182	17.4986	15.9936	17.1827	16.2174	16.0546	16.3563	16.4012	16.4785	16.489	17.055	16.398	16.6168	15.5365	16.3246	16.2233	17.6558	16.5714	16.2308	16.5485	15.9658
Cer(d18:1/22:0)+HCOO	666.604	C41 H80 O5 N1	18.382	17.3195	17.2965	16.6091	17.4685	16.9737	16.6676	17.0005	16.8516	17.4074	17.6787	17.3164	17.2885	17.0064	16.8213	17.747	16.9775	17.3464	17.4294	16.9595	16.5981	17.6161	16.3703	17.4088	16.5472	17.1169	16.9517	16.1528	17.2445	16.1982	18.3962	17.6921	17.4885	16.6002	16.5767
Cer(d18:1/23:0)+HCOO	680.62	C42 H82 O5 N1	18.988	17.1419	16.9749	16.6485	16.7185	16.7224	16.4692	16.9744	16.8054	16.8464	16.6087	16.7815	16.9652	16.6417	16.6306	17.1025	16.812	16.3383	16.9974	17.0346	15.9576	17.2288	16.4647	17.2661	15.9911	17.5878	16.9734	15.8027	17.4077	16.5215	18.3361	17.1784	17.4611	16.3773	16.6719
Cer(d18:1/24:0)+HCOO	694.635	C43 H84 O5 N1	19.577	18.8764	18.9967	18.5824	18.6265	18.4296	18.3435	18.5159	18.3861	18.7969	18.6724	18.6271	18.8533	18.1604	18.2564	18.532	18.5927	18.2724	18.5068	18.4927	18.4798	18.6644	18.0179	18.5687	17.0733	19.1048	18.1786	17.4099	18.9297	17.6332	19.7482	18.8032	19.0467	18.2387	17.971
Cer(d18:1/24:1)+HCOO	692.62	C43 H82 O5 N1	18.266	16.93	16.5236	15.9913	17.8173	16.3606	17.087	17.0003	16.7388	17.0683	16.475	17.7131	16.9761	16.8716	17.2832	18.2313	16.7999	18.2145	17.3597	16.5135	17.1649	17.0589	17.3864	17.1633	17.4793	17.7927	16.8731	16.699	17.1229	16.5407	16.755	16.7127	17.2283	17.5528	16.6437
Cer(d18:2/24:0)+H	648.629	C42 H82 O3 N1	18.491	16.0169	16.2804	15.5366	15.3678	15.9878	15.2845	16.0231	15.7142	16.4191	15.9896	15.545	15.5143	15.3966	15.1588	15.4072	15.8421	15.204	15.7276	15.4361	15.2073	16.402	15.2144	15.2207	16.439	15.7213	15.0577	15.2215	16.4026	14.8609	15.9087	15.8632	16.1539	14.7938	14.7069
Cer(d20:0/20:0)+H	624.629	C40 H82 O3 N1	18.895	14.7077	14.3783	14.7744	14.9974	14.4988	13.9096	14.7015	14.8115	13.5932	17.9992	15.0812	15.4477	14.1829	14.7681	15.2819	13.9351	14.4978	14.8576	14.3641	14.3106	14.7625	14.2742	15.0514	15.964	15.4464	13.8094	14.4758	15.091	14.5482	18.8277	15.751	15.9136	14.8918	14.7471
Cer(d20:0/22:0)+H	652.66	C42 H86 O3 N1	20.074	15.0392	15.2413	15.3951	15.2189	14.5188	14.6188	14.8235	15.147	13.9219	16.2928	15.0525	15.4645	14.976	14.9623	15.5362	13.9935	14.9291	15.5696	14.8399	15.1373	15.0998	14.5474	15.0589	16.329	15.8792	14.2142	15.3413	15.1193	14.8251	19.6046	15.942	16.2732	15.055	15.5205
Cer(m18:1/22:0)+H	606.618	C40 H80 O2 N1	18.456	14.9962	14.3059	12.8654	13.6895	14.7153	14.5491	14.2952	14.3714	15.0262	14.0515	15.2403	14.6552	15.5007	13.838	13.4831	13.6429	12.9878	13.9802	14.3743	14.9265	15.2929	14.7832	13.3736	14.6232	12.9867	12.3896	13.9113	14.5395	13.7959	13.4503	15.742	15.0804	14.2735	14.0071
Cer(m18:1/24:0)+H	634.65	C42 H84 O2 N1	19.637	15.2806	14.4407	13.6852	13.4085	14.1649	14.2987	14.0266	14.0635	14.8754	14.084	15.1988	14.4628	15.0221	13.4447	13.3794	13.9596	12.3178	13.5151	13.9107	15.0894	14.9633	14.442	13.3713	15.0551	13.198	13.1108	13.5679	14.887	13.6568	13.7753	15.1674	15.0056	13.5415	13.7194
ChE(18:1)+NH4	668.634	C45 H82 O2 N1	23.618	21.3759	22.2226	22.1035	22.1792	21.6033	21.3853	21.6028	20.9213	21.8598	21.3569	21.77	21.8384	21.4929	21.9337	21.7281	21.9135	21.8045	21.6105	20.577	21.5842	21.4365	21.6964	22.3428	19.9449	21.6039	22.0777	21.4655	21.5012	21.3138	21.6104	21.3193	21.943	21.8779	21.3591
ChE(18:2)+NH4	666.618	C45 H80 O2 N1	22.783	25.4167	25.9192	25.2772	26.1282	26.0707	25.2867	25.2695	25.2682	25.6585	25.305	24.8491	25.2419	25.3894	24.767	24.8626	25.5528	25.427	25.3128	23.4165	24.8331	25.1441	24.8612	25.5601	23.8898	25.2646	25.7119	24.9456	25.1077	24.6346	25.3814	24.7662	25.5953	24.9481	24.6409
ChE(18:3)+NH4	664.603	C45 H78 O2 N1	22.087	18.5006	18.6761	17.8957	17.7231	19.3072	18.3915	19.2501	18.1006	19.7138	18.3175	15.9115	18.3442	17.6053	17.1693	15.7682	18.6487	18.3538	18.4179	16.9998	17.2838	19.8323	17.384	18.1271	16.4758	16.2836	17.7835	18.1216	18.0806	16.646	17.8288	18.9913	16.88	18.1086	18.46
ChE(20:3)+NH4	692.634	C47 H82 O2 N1	22.819	19.6848	20.5098	19.5984	20.7852	20.0039	20.2071	20.2515	19.9355	20.8793	19.8478	18.9767	20.0816	20.1271	19.4139	18.3459	20.322	20.3093	20.4229	17.7646	19.0934	19.7949	19.6998	20.4586	18.1194	20.1809	20.3001	19.4556	19.2309	18.9737	19.8204	19.2909	19.1933	19.5372	18.7852
ChE(20:4)+NH4	690.618	C47 H80 O2 N1	22.269	22.6807	23.7613	23.2659	23.4516	23.2519	23.1718	22.9449	22.1231	21.6571	22.0058	22.995	23.322	21.4833	21.8945	23.3068	22.0271	24.0749	22.7996	20.643	20.6815	22.2569	22.1136	23.1925	19.9833	22.2478	23.7208	23.9454	22.7011	23.5052	22.6994	21.2556	23.249	23.7649	23.4276
ChE(20:5)+NH4	688.603	C47 H78 O2 N1	21.558	17.8094	16.8596	16.3288	18.0365	17.4764	17.4644	17.7667	16.6218	15.9935	16.4082	16.1088	18.636	15.1982	14.7314	17.4671	18.5257	18.1171	16.9328	17.7238	15.791	18.6836	18.5386	17.3758	16.7759	17.2564	17.8043	16.9027	17.0059	16.3197	17.5284	16.9002	17.1871	17.9579	16.5402
ChE(22:6)+NH4	714.618	C49 H80 O2 N1	21.768	17.9517	18.0138	19.5981	18.6851	18.3472	17.5802	18.2819	17.6686	15.3701	17.1214	17.5714	18.0538	16.2779	16.7263	18.271	18.2062	19.1407	18.2329	16.9195	13.6586	17.4749	19.5581	17.7378	15.8847	18.1391	19.0863	18.8966	17.7034	17.9833	18.192	16.0093	18.5126	19.0127	17.1332
Co(Q10)+NH4	880.718	C59 H94 O4 N1	20.788	17.3996	17.6323	18.8275	17.1441	17.044	17.39	17.4949	17.6458	17.3446	16.4887	17.8332	18.2722	17.9497	16.6169	16.7132	16.8859	16.9841	17.7823	16.8816	18.4315	17.1574	16.7347	17.7523	17.2063	17.3237	16.7529	16.696	18.2887	16.7703	17.1147	17.4743	19.8338	16.7835	17.4689
DG(16:0/16:0)+NH4	586.541	C35 H72 O5 N1	16.598	19.2984	18.4846	18.7025	18.2809	17.8292	17.5594	17.6793	16.8673	17.2556	17.3196	18.6039	17.9592	17.3858	18.4354	19.1067	18.0381	18.5359	17.8476	18.0562	18.1185	17.2703	17.4013	18.4985	19.0945	18.6199	17.7402	17.9523	18.1316	17.3135	19.3906	17.5684	19.0158	17.7259	17.8284
DG(16:0/18:1)+NH4	612.556	C37 H74 O5 N1	16.692	16.9348	15.2584	15.8049	15.7601	16.1843	17.7046	17.3756	17.4806	16.9322	16.8773	16.9249	15.6268	17.8929	17.1769	16.5674	16.0169	15.5978	17.1246	17.8051	16.7888	17.621	17.2281	15.7171	17.1846	16.0965	15.3285	16.4948	16.8517	17.3042	18.9001	18.0117	16.2808	17.1786	17.4302
DG(16:0/18:2)+NH4	610.541	C37 H72 O5 N1	15.539	16.4769	14.6437	15.3479	15.0592	16.1672	17.4409	16.2471	17.8766	16.6687	16.3578	16.1327	14.2776	17.1359	15.2609	16.3822	16.1876	14.9075	17.2607	16.9917	16.1892	16.6297	17.3627	14.6429	16.6719	15.5276	14.8599	15.8375	16.5464	16.966	18.1399	17.9251	16.7061	16.6156	17.2728
DG(16:0/22:1)+NH4	668.619	C41 H82 O5 N1	19.047	17.0108	15.8245	14.9648	14.5502	13.36	13.1586	13.0917	12.4598	12.5643	12.8961	13.9449	13.1715	12.997	13.3402	14.7147	13.426	12.662	12.7554	13.8167	13.4059	12.4524	12.9144	13.6249	14.5715	14.033	12.3927	12.8151	12.9042	12.8335	13.5252	12.739	13.8046	13.3989	13.4067
DG(18:0/16:0)+NH4	614.572	C37 H76 O5 N1	17.929	20.3552	19.3092	19.0302	18.3986	17.9159	17.4881	17.5826	16.9144	17.2078	17.3567	18.6544	17.8907	17.3318	18.2956	18.9214	17.7181	18.3097	17.8206	18.224	17.7139	17.1024	17.1937	18.3277	18.7642	18.4676	17.4706	17.5721	17.5169	17.2405	17.9185	17.4619	19.2338	17.5488	17.5928
DG(18:0/18:0)+NH4	642.603	C39 H80 O5 N1	19.122	19.3837	18.2811	17.8932	17.1621	16.769	16.1104	16.3241	15.6337	15.9941	16.0945	17.4235	16.6786	16.0141	17.049	17.6615	16.6749	16.9398	16.5279	17.1137	17.1108	15.8004	15.9829	17.3762	17.741	17.5982	16.5194	16.39	16.2011	16.0513	16.7877	16.1585	17.753	16.5625	16.3066
DG(18:0/22:1)+NH4	696.65	C43 H86 O5 N1	20.092	16.9546	15.9061	15.0781	14.5245	13.6207	13.2327	13.0408	12.1257	12.5567	13.0954	14.3056	13.4987	12.5092	14.0498	14.6559	13.4302	13.1131	12.9095	13.6241	13.9558	12.651	12.736	14.1864	14.481	13.3794	12.8719	13.0881	12.783	12.7135	13.5059	12.5238	13.7138	12.7259	12.9955
DG(18:1/18:2)+NH4	636.556	C39 H74 O5 N1	15.622	18.668	17.7852	17.4459	17.5662	18.4675	19.364	18.492	19.2045	18.4115	18.3636	18.3711	17.0731	19.0548	18.0718	18.2396	17.9234	17.0813	18.6944	18.7897	16.9426	17.7363	18.8135	17.0701	18.1397	17.6097	16.9388	18.0397	17.963	18.5702	18.1815	18.6054	18.6202	18.6209	18.4615
DG(18:2/18:2)+NH4	634.541	C39 H72 O5 N1	14.48	17.5806	16.3671	16.4287	16.2878	17.7495	18.4411	16.7437	18.4907	17.5897	17.554	17.1061	15.2913	17.6391	16.2825	17.1221	16.8698	15.7651	17.995	17.1375	15.4038	16.424	17.8429	15.5754	17.2108	16.5259	16.0755	17.0574	16.7621	17.4393	16.7816	17.5601	17.9294	17.0135	17.0451
LPC(15:0)+H	482.324	C23 H49 O7 N1 P1	6.392	18.1791	17.5561	18.0724	18.338	18.2675	17.168	17.2221	17.1439	17.1292	18.1441	19.0379	17.9764	17.8126	18.8861	16.3811	17.984	17.9257	17.626	18.8826	18.389	17.1886	18.1233	18.8913	18.8786	15.877	18.2134	18.519	18.3083	17.3913	17.7267	17.6444	19.1333	18.8716	18.219
LPC(16:0)+H	496.34	C24 H51 O7 N1 P1	6.919	21.7833	21.9519	21.947	21.7088	21.9755	21.4835	20.4634	21.3419	22.2244	21.0253	19.9587	21.2531	20.9351	20.0997	17.7465	20.8666	22.0927	21.0455	20.4867	21.607	21.5088	20.2234	21.1912	22.0045	17.5978	23.6013	21.653	20.3191	20.2303	21.0541	21.1598	21.4823	20.5206	20.4729
LPC(16:0e)+H	482.361	C24 H53 O6 N1 P1	7.33	15.1132	15.2789	15.3386	14.6631	14.9205	14.8064	14.0245	14.3945	15.3341	14.7268	14.0436	14.8212	13.9917	14.8194	13.7305	14.4015	16.2271	14.6777	13.8511	14.6717	15.0947	14.3299	15.4961	16.1288		18.2921	15.3423	14.1292	13.9687	14.8089	14.7269	14.7604	14.8913	14.3871
LPC(16:1)+H	494.324	C24 H49 O7 N1 P1	6.118	14.31	14.1426	15.0587	13.6507	14.48	14.585	13.5928	14.1003	16.5218	15.0338	13.4387	14.3154	14.4777	13.6452		14.1997	15.6487	13.7576	12.1366	16.6023	15.7774	13.3886	15.0543	15.4557	12.8532	16.5004	15.9078	14.1447	13.773	14.0718	14.6063	14.0255	13.8115	14.719
LPC(18:0)+H	524.371	C26 H55 O7 N1 P1	7.882	20.5343	20.3684	19.9542	19.7838	20.5394	19.5961	19.7203	20.1991	20.746	19.7809	19.4533	19.7158	19.5663	19.6059	18.5193	19.7016	20.4028	19.9102	19.1238	18.8225	19.9692	18.7061	19.6227	19.8931	16.6142	21.8549	20.515	19.8477	19.625	19.6928	20.1807	19.575	19.5236	19.0303
LPC(18:1)+H	522.355	C26 H53 O7 N1 P1	7.124	18.8574	19.3844	19.0408	18.0506	18.712	18.1172	17.6896	17.9876	20.3485	18.72	18.5926	18.5232	18.3671	18.2867	15.1428	18.6194	20.0904	18.382	17.0495	19.5502	19.0123	17.6334	18.6222	19.6216	14.7268	20.1539	19.5844	18.1032	17.1977	18.3196	18.7208	19.3868	17.9387	18.5481
LPC(18:2)+H	520.34	C26 H51 O7 N1 P1	6.471	19.5465	19.7395	19.3118	17.8857	19.1129	17.8272	18.0261	18.6061	20.7494	19.6241	17.9173	18.2567	18.0097	16.9595	13.1816	18.5381	20.5015	19.4657	17.739	20.1555	19.1494	17.5796	19.3315	20.235	15.6527	20.712	19.3014	18.4795	16.7523	18.7853	18.4824	19.5734	17.2909	18.9141
LPC(18:3)+H	518.324	C26 H49 O7 N1 P1	6.919	18.2773	18.6582	18.5324	18.0683	18.6759	17.4411	17.6593	17.9497	19.0911	18.1788	17.0143	17.8003	17.4666	17.1948	14.0073	17.2613	18.6597	18.2343	17.0462	18.2076	18.0871	16.788	17.7614	18.6031	14.7165	20.6275	18.2564	17.0061	17.3342	17.0437	18.5079	18.2285	17.7821	17.1841
LPC(20:3)+H	546.355	C28 H53 O7 N1 P1	6.829	15.6873	16.0012	15.3937	15.5485	15.7199	15.1914	15.0015	15.7416	18.1418	16.2207	13.4485	14.8867	16.053	14.8654		14.797	17.1751	15.7026	13.7892	16.3277	16.0867	13.9844	15.5406	16.7219		17.699	16.2469	14.3922	14.159	14.9154	15.6936	15.1833	13.98	15.2471
LPC(20:3)+H	546.355	C28 H53 O7 N1 P1	7.881	17.8097	17.5538	17.0859	17.0494	17.4197	16.5548	16.8199	16.4283	17.5228	16.4599	16.4644	16.2779	16.3621	16.2727	15.1727	16.7093	17.5345	16.9031	16.2876	15.8668	16.6349	15.9106	16.9943	17.0647	14.4733	18.6012	16.9818	15.8208	16.1343	16.8691	17.5118	17.089	16.3171	16.3097
LPC(20:4)+H	544.34	C28 H51 O7 N1 P1	6.427	16.7303	16.3384	17.1613	15.59	16.3305	16.0521	14.8171	15.7027	17.2067	16.6662	16.0655	16.4541	15.683	14.8492	14.5435	15.5792	18.8897	16.41	14.8923	16.6792	16.5556	13.793	17.0671	17.4057	13.0079	18.8807	17.7609	15.0995	15.6208	15.8305	15.0069	16.676	15.9419	17.2252
LPC(20:4)+H	544.34	C28 H51 O7 N1 P1	7.12	16.9988	17.3605	17.1928	16.7119	16.7507	16.4654	15.8768	16.1777	17.6622	16.9009	15.8337	16.5104	16.6949	15.6542		16.4892	18.2818	16.5325	14.8961	17.6102	17.1379	15.4494	16.5145	16.9462		18.0395	17.6107	15.8524	15.6081	16.1817	16.71	16.6618	15.7555	16.3616
LPC(35:0)+H	762.637	C43 H89 O7 N1 P1	12.267	18.8769	18.7245	19.4383	19.6631	18.8953	18.4695	18.5155	17.9711	18.4042	18.926	19.9191	19.4673	18.291	19.7762	19.7731	19.0567	18.8788	18.7032	19.293	19.3247	18.2196	18.8428	19.5839	18.9373	18.9526	18.5634	19.2751	18.7984	18.6866	19.1164	18.5004	19.9066	19.317	18.8072
MG(12:0)+H	275.222	C15 H31 O4	6.058	16.546	16.0619	17.4321	17.2263	16.7183	15.7889	16.0575	15.6557	15.314	15.6904	16.9576	16.8305	15.7752	17.7569	17.8577	16.8192	17.5142	16.3574	17.4663	16.6653	16.1741	16.4382	17.5626	18.0683	16.3556	16.8219	16.5241	16.1636	16.5204	17.3537	16.0215	18.4929	16.0086	15.8906
MG(14:0)+H	303.253	C17 H35 O4	7.231	18.6421	18.3204	19.5807	19.1777	18.7637	17.2076	18.3056	17.7188	18.5695	18.4426	19.659	18.7477	18.58	19.6878	20.1806	18.6979	20.169	18.2617	19.017	18.6141	17.3174	17.8426	19.5808	20.4239	19.1116	19.1724	17.5224	18.5752	17.619	19.1487	18.9271	20.3376	17.9012	17.7872
PC(16:0/16:0)+H	734.569	C40 H81 O8 N1 P1	13.999	18.6891	18.5372	18.3045	19.0509	18.1807	19.1214	18.739	18.5181	19.1175	17.9757	18.9889	18.4821	18.6825	18.5357	18.7679	18.1492	19.0185	18.2346	17.6416	18.8559	18.6087	18.7189	17.9982	18.5135	18.2228	19.2009	18.7242	18.3917	18.2256	18.1624	18.4593	18.1517	18.546	17.8933
PC(16:0/16:1)+H	732.554	C40 H79 O8 N1 P1	12.552	17.9704	17.2775	18.018	18.3341	17.9202	19.6235	19.2756	18.6467	20.0073	18.249	17.9499	19.1696	19.4721	17.9041	18.1114	17.9155	18.1237	17.8367	17.7252	20.1845	19.8158	18.1129	18.2025	19.5577	17.2746	18.4394	18.5622	18.2068	18.5026	17.3408	18.8506	16.8952	17.8879	18.8011
PC(16:0/18:1)+H	760.585	C42 H83 O8 N1 P1	14.05	22.3937	22.2559	21.8233	22.6045	21.7959	22.9537	22.9757	22.2908	23.5897	22.2505	22.3286	22.3123	22.9687	22.2674	22.2012	22.1259	22.501	21.8459	22.1001	22.5729	23.1455	22.4059	21.9529	22.6399	21.4921	22.5342	22.4204	22.0477	22.2463	21.7692	22.3272	21.7657	22.4002	22.3981
PC(16:0/18:2)+H	758.569	C42 H81 O8 N1 P1	12.831	24.4964	24.5353	23.8562	24.4924	24.8916	24.9257	24.2043	25.019	25.5209	24.2392	23.5124	23.3688	25.0815	23.05	23.3465	24.0075	23.8554	24.005	23.1095	24.2129	24.0207	24.0491	23.3154	24.1143	23.5241	24.3182	23.4603	24.2997	23.2105	23.8253	24.1405	23.8239	22.8304	23.1835
PC(16:0/18:3)+H	756.554	C42 H79 O8 N1 P1	12.066	18.7845	18.9192	19.2217	19.4577	19.3032	19.3507	19.3381	18.8939	20.1855	19.332	19.1168	19.2094	19.0244	18.777	19.0137	19.2502	19.2392	19.113	19.4826	19.8516	19.6806	18.7047	19.1072	19.5197	18.7361	18.6342	19.1239	18.9871	18.3676	18.6519	19.0886	19.4694	19.2019	19.0061
PC(16:0/20:3)+H	784.585	C44 H83 O8 N1 P1	13.163	22.347	22.2014	21.7766	22.9113	21.9321	22.7194	22.6764	22.3771	22.881	22.4463	21.2475	21.7266	23.0772	22.2095	21.1304	22.2415	21.8805	21.9318	21.6897	21.9681	22.1988	21.9011	22.0502	22.2612	21.979	22.1052	21.5008	22.1032	21.6481	22.0913	22.0696	21.6086	21.7418	21.5782
PC(16:0/20:4)+H	782.569	C44 H81 O8 N1 P1	12.559	22.4776	22.4547	22.3529	22.7061	22.5001	23.4401	22.703	22.2214	22.0554	21.7601	22.5902	22.7116	22.2102	21.6729	22.7283	21.8039	23.1721	22.4271	22.2005	21.9189	22.7518	22.1555	22.4928	22.5799	22.2649	23.2018	23.3108	22.4533	23.2353	22.2875	21.585	22.6203	22.6413	23.3581
PC(16:0/20:5)+H	780.554	C44 H79 O8 N1 P1	11.677	18.6123	17.469	17.7168	18.7183	18.2122	18.2514	18.1241	17.7445	17.4678	17.7453	17.5645	18.8739	17.1685	16.0954	18.492	18.7655	18.2504	17.9305	19.8036	17.7784	19.4655	19.232	18.491	19.8991	18.8915	18.4218	17.7648	18.2135	17.6086	18.0886	18.0786	18.3353	18.0667	18.4983
PC(16:0/22:4)+H	810.601	C46 H85 O8 N1 P1	13.639	16.6573	17.2142	16.9656	16.8312	17.2987	17.5383	17.5839	16.9913	17.5182	16.9507	16.884	16.555	17.3974	17.2093	16.3797	16.6709	16.8597	16.7733	15.9784	16.9402	17.4123	16.6455	17.0503	17.3336	16.5369	17.3023	16.9742	16.8947	16.931	16.5206	17.1378	16.4327	17.0647	17.1999
PC(16:0/22:5)+H	808.585	C46 H83 O8 N1 P1	12.649	19.2393	19.7515	19.5875	19.2496	19.7701	20.1657	19.5364	19.0689	19.1536	18.9041	19.3775	19.0929	19.2191	18.604	19.3378	19.1497	19.621	19.4736	18.8601	18.9216	19.5897	19.4682	19.2114	19.3849	18.9369	19.6589	20.0728	19.2204	19.6354	19.1859	18.8918	19.6479	19.2568	19.7376
PC(16:0/22:6)+H	806.569	C46 H81 O8 N1 P1	12.159	22.3104	21.7442	22.7658	22.7244	22.43	22.3516	22.7251	22.4877	20.9482	21.7395	21.9175	22.2598	22.1723	21.0237	21.6461	22.2838	23.032	22.3752	21.8679	19.7951	22.3678	23.4552	21.5175	20.7816	21.8616	23.0895	22.8438	22.3274	22.3834	22.2331	20.6448	22.3044	22.4815	21.4465
PC(16:0e/20:4)+H	768.59	C44 H83 O7 N1 P1	13.557	17.9868	18.1191	17.9732	17.9987	18.2787	17.987	17.7008	17.4961	17.6275	17.1553	18.3042	18.2551	17.9109	17.9059	18.1444	17.5264	18.4101	17.7705	17.1258	18.0421	17.5819	17.9164	18.3485	17.6162	17.8776	18.5679	18.1039	17.9731	17.0992	17.9208	17.3036	17.6128	18.1144	18.1641
PC(16:1e/20:4)+H	766.575	C44 H81 O7 N1 P1	13.146	19.4913	19.02	19.6211	19.5827	19.0703	19.0434	18.7775	18.7164	19.2205	18.2231	20.1731	19.0379	18.5421	18.2902	19.3026	19.017	19.7506	18.9099	18.339	19.2033	18.6112	18.9214	18.8505	17.8682	18.707	19.6958	19.1879	19.389	18.4639	18.7097	18.5791	18.8372	19.0061	18.945
PC(17:0/18:2)+H	772.585	C43 H83 O8 N1 P1	13.627	17.2846	17.5154	17.0905	17.4001	17.307	16.9198	17.1083	17.4817	17.7381	17.339	16.5421	16.3235	17.114	16.8027	16.8324	17.2162	17.0661	16.9351	16.7426	16.1198	16.6023	17.3505	17.0444	16.8783	17.0028	17.5437	16.7242	17.3639	16.7457	17.2858	17.1306	16.9908	16.6706	16.3209
PC(18:0/18:1)+H	788.616	C44 H87 O8 N1 P1	15.773	18.8251	18.6366	14.5545	18.6371	18.3198	18.3177	18.6774	18.4304	19.5447	16.8341	17.3645	18.38	18.6532	16.4451	18.5477	18.6963	18.7692	18.3012	18.697	18.4807	18.9519	18.3342	18.5616	17.3742	18.3093	18.715	18.2928	18.7946	18.0534	18.5727	19.0438	17.4247	17.8767	18.3057
PC(18:0/18:2)+H	786.601	C44 H85 O8 N1 P1	14.402	23.5371	23.421	22.7208	23.3354	23.7045	23.4886	22.9492	23.482	23.9824	23.5224	23.0818	22.3354	23.544	22.7659	22.6856	23.2829	23.1939	23.0399	22.7741	22.6503	22.9679	22.7377	23.007	22.9947	22.6961	23.2676	22.8072	23.3403	22.5008	23.2194	23.2624	22.6185	22.3553	22.2196
PC(18:0/20:3)+H	812.616	C46 H87 O8 N1 P1	14.799	19.5786	19.0082	18.5234	19.7413	19.0076	19.5946	19.7235	19.5099	19.8163	19.8485	17.8849	18.1727	19.883	19.1673	17.9393	19.3382	18.7073	18.6076	18.6687	17.9496	19.0693	18.9681	19.2181	19.0392	19.1243	19.2574	18.7852	18.9191	18.887	18.9866	19.3312	18.1689	19.1724	18.3582
PC(18:0/20:4)+H	810.601	C46 H85 O8 N1 P1	14.056	21.8356	21.603	21.1564	21.5487	21.6312	22.3608	21.8177	21.3152	21.2276	21.2035	21.4408	21.1927	21.1183	20.8625	21.7942	21.113	22.2537	21.28	21.3802	20.0756	21.5254	21.1377	21.6527	20.9624	21.1471	22.2671	22.5552	21.3238	22.4267	21.5271	20.8585	21.4526	22.0568	22.0977
PC(18:0/20:5)+H	808.585	C46 H83 O8 N1 P1	13.096	19.2163	18.5975	18.9853	18.9123	19.4412	19.2845	19.3539	18.8456	18.7374	18.8407	18.7856	18.7342	18.6439	19.1603	18.2231	19.1493	19.1405	18.864	19.4327	18.3677	19.4459	19.2002	19.0467	18.9276	18.3916	19.4435	19.5243	19.2367	19.083	18.8587	18.8138	18.9025	19.1644	19.269
PC(18:0/22:5)+H	836.616	C48 H87 O8 N1 P1	14.099	17.2112	17.3265	17.0366	17.2393	17.6539	17.9072	17.4859	17.0332	17.4113	17.1667	16.9544	16.6003	17.0141	16.6114	17.0022	16.9823	17.1153	16.7678	16.4761	15.8125	18.0062	17.5794	17.0157	16.6478	16.3436	17.4872	17.8596	16.4867	17.6117	16.7789	17.4016	16.8363	17.4632	17.1286
PC(18:0/22:6)+H	834.601	C48 H85 O8 N1 P1	13.613	19.1197	17.9896	19.5638	19.3043	19.1372	18.6323	19.0937	18.8563	16.997	18.8624	18.8296	18.629	18.3253	18.1811	19.0513	19.1235	19.6552	18.6474	19.2021	15.779	18.657	20.0362	18.7898	18.2073	19.1236	19.8249	19.4048	18.6849	19.2258	18.5078	17.5497	19.0185	19.8609	18.2186
PC(18:1/18:2)+H	784.585	C44 H83 O8 N1 P1	12.94	20.3622	21.0602	20.1734	19.658	21.085	20.5359	19.6628	21.0057	21.571	20.3524	19.813	18.9125	21.0462	19.3135	18.8268	20.3219	20.1775	20.2124	19.1972	20.1323	19.4699	19.5748	19.3536	19.9126	19.6805	20.1003	19.958	20.4686	18.9907	20.2882	20.1669	20.274	18.8853	19.0275
PC(18:1/20:3)+H	810.601	C46 H85 O8 N1 P1	13.293	18.0082	18.1811	17.611	17.9619	17.9021	18.4295	18.1014	18.2812	18.5749	17.9148	16.9258	16.3796	18.8602	17.7377	14.4827	18.0256	17.3585	17.4276	17.0008	17.6039	17.1939	17.5267	17.4987	17.4597	17.7033	17.3185	17.8144	18.0659	17.3067	17.9055	17.7708	17.4587	17.5199	17.1691
PC(18:2/18:2)+H	782.569	C44 H81 O8 N1 P1	11.894	18.4028	19.3572	19.0971	16.9303	19.6841	17.6521	17.6227	18.9618	19.5693	18.5816	17.2391	17.1994	18.7901	17.2097	16.1602	18.5883	17.903	18.7117	17.4887	18.3067	17.675	16.8385	17.3111	18.1687	17.8946	18.4477	17.4374	18.963	15.7343	18.1262	18.6826	18.5531	15.6762	17.5023
PE(16:0/18:1)-H	716.524	C39 H75 O8 N1 P1	14.127	15.0954	14.2025	13.5869	15.2637	13.3259	15.2846	14.3094	15.3052	16.0438	15.0605	15.4698	14.1982	15.4943	16.1389	15.7969	14.6788	16.3416	15.1144	15.4173	15.4175	15.7586	14.5857	15.891	16.1012	14.9751	14.6607	14.2243	14.8914	14.6033	14.4572	15.8665	14.8309	14.9952	15.8432
PE(16:0/18:2)-H	714.508	C39 H73 O8 N1 P1	12.981	16.1695	14.9348	14.9554	16.0469	15.1399	16.6163	14.7927	16.7172	17.7479	16.0601	16.0318	14.3879	16.9076	16.43	16.0171	15.9262	16.5504	15.8079	16.2552	16.1323	16.0981	15.5273	15.6795	17.3528	15.6301	15.7706	14.311	16.0949	15.1566	15.6338	16.9907	15.8143	14.5897	16.0623
PE(16:0/20:4)-H	738.508	C41 H73 O8 N1 P1	12.74	15.9186	14.8954	14.8448	16.3702	14.6602	16.6009	15.5073	15.9704	16.2811	15.8176	16.7589	15.3073	16.1464	16.5069	16.6821	15.7861	17.0214	15.5386	16.6693	15.9668	16.4072	15.6215	16.3248	17.2756	16.2956	16.4893	15.417	15.6961	15.9947	15.7942	15.9357	16.451	16.0611	16.3511
PE(16:0/22:6)-H	762.508	C43 H73 O8 N1 P1	12.362	16.3762	14.9164	16.2412	16.9664	15.0681	16.0471	15.793	15.8015	15.1625	16.2716	16.6874	15.2798	16.562	15.7647	17.7607	16.392	17.0121	15.0513	17.5222	14.7709	16.4977	17.5179	16.1845	17.2815	16.7076	16.9414	16.3887	15.7736	16.4604	15.7552	15.5873	16.8035	16.8047	16.1546
PE(16:0p/18:2)+H	700.528	C39 H75 O7 N1 P1	13.657	15.0925	14.7402	14.6595	13.8772	15.2277	13.3162	13.8406	15.5643	15.2313	14.833	14.2997	13.8692	14.1873	13.9405		14.4259	14.3192	14.2516	14.1435	14.4524	14.4881	13.7239	14.1083	14.488	15.0835	13.9119	14.2854	14.9642	12.8745	14.4088	15.3024	14.8192	12.0885	14.278
PE(16:0p/20:4)+H	724.528	C41 H75 O7 N1 P1	13.364	17.4189	16.9122	17.4721	16.3632	17.6011	15.5393	16.2502	17.9245	15.906	16.6691	17.7127	17.3056	16.2837	16.2198	16.2597	16.5075	16.7412	16.5126	16.1134	16.366	16.4944	16.5997	16.917	16.6962	17.2133	17.0155	17.5844	17.1959	16.4376	16.2297	16.6492	17.3327	16.57	17.6316
PE(16:0p/22:5)+H	750.543	C43 H77 O7 N1 P1	13.475	16.0003	15.8772	15.8297	15.1187	16.0855	14.8954	14.88	16.0703	15.3528	15.0865	16.1817	15.5683	15.2234	14.6969	15.1632	14.8514	15.6018	14.9276	14.6574	15.0803	15.1982	14.9947	16.1916	15.4662	15.8661	15.5851	16.2912	16.0352	14.6856	15.4459	15.2628	15.9454	15.305	16.1811
PE(16:0p/22:6)+H	748.528	C43 H75 O7 N1 P1	12.947	16.1043	15.4922	15.9146	15.9496	15.6795	15.2123	15.1772	16.4285	15.0842	15.2597	15.842	16.1082	15.5887	14.8959	15.3214	15.3138	16.1111	15.3081	15.0132	14.1469	15.5124	16.1142	15.5858	15.8074	16.2409	16.3414	15.5722	15.9186	14.8389	15.531	15.0434	15.7626	15.5734	15.4368
PE(16:1e/20:4)-H	722.513	C41 H73 O7 N1 P1	13.391	17.4991	17.0575	17.2166	16.0433	17.4163	15.638	16.0992	17.5265	16.2163	16.5097	17.7725	17.3758	16.1407	16.1749	16.4985	16.7274	17.1734	16.6913	16.2044	16.4527	16.7269	16.5629	17.371	17.0198	17.796	17.4503	16.7902	17.4795	16.2167	16.5732	16.7172	17.4296	16.5146	17.7276
PE(16:1e/22:6)-H	746.513	C43 H73 O7 N1 P1	12.966	15.9411	15.3874	16.2431	16.0567	15.9372	15.0993	15.3811	15.9391	14.1937	15.3339	16.0047	16.2656	15.3545	15.0244	15.8093	15.8101	16.2464	15.6601	15.6453	14.3828	15.516	16.1118	15.9591	16.4083	16.7119	16.6	15.4263	16.0788	15.0423	15.2914	14.931	16.1197	16.043	15.9514
PE(18:0/18:1)+H	746.569	C41 H81 O8 N1 P1	15.619	14.7637	14.0416	14.4219	13.9112	14.2553	14.5168	13.8812	15.5214	15.1295	15.4308	14.6083	13.4811	15.0665	15.1522	15.2223	14.4701	14.9142	14.4696	15.6459	14.7094	14.7809	13.7212	14.6125	15.0265	14.2027	13.6767	14.5563	15.3805	14.5785	15.4836	15.4794	14.5651	13.9274	15.6232
PE(18:0/18:2)+H	744.554	C41 H79 O8 N1 P1	14.434	17.7753	16.8627	16.7794	17.4051	17.135	18.0181	16.2378	18.3409	19.1542	18.2192	17.8615	14.9792	18.6452	17.7763	17.4988	18.0231	17.5017	17.6456	18.0378	17.0389	17.3595	17.0355	16.0474	18.6485	16.5748	16.2703	16.4572	18.2433	16.7579	17.8207	18.7186	17.0065	16.7584	17.5635
PE(18:0/20:4)-H	766.539	C43 H77 O8 N1 P1	14.164	17.5278	16.6618	16.4623	17.6664	16.5909	17.8408	16.5155	17.2565	17.1123	17.4272	18.2048	16.6052	17.6406	17.4429	18.3669	17.0011	17.9264	16.8623	18.1345	17.1084	17.5087	17.1306	17.0702	18.371	17.6542	17.6214	16.6108	17.5165	17.8319	16.9946	17.1861	17.5271	17.3292	18.0928
PE(18:0/22:6)-H	790.539	C45 H77 O8 N1 P1	13.747	15.4133	13.4252	15.2845	16.1293	14.2179	15.7375	15.1597	15.72	14.1618	15.76	15.6212	14.3191	15.7503	15.382	16.9951	15.546	16.0652	14.409	16.9449	13.5433	15.3425	16.8409	15.0531	16.3122	15.811	15.8909	15.07	15.0027	16.2606	15.163	14.7135	15.5204	16.3385	15.306
PE(18:0p/18:2)+H	728.559	C41 H79 O7 N1 P1	15.151	15.2626	15.0287	14.7527	14.3734	15.057	13.3836	14.0971	15.4696	16.0235	15.0882	14.7618	14.6778	14.6362	14.1155	13.5566	15.1504	15.0757	14.7414	14.4216	15.3398	14.65	13.383	15.0633	15.5775	15.4229	14.4788	14.2028	15.5098	13.4132	15.0323	15.5009	15.6184	13.4647	14.9006
PE(18:0p/20:4)+H	752.559	C43 H79 O7 N1 P1	14.822	16.9938	16.5735	16.8852	15.7958	16.5796	14.7416	15.9017	17.3141	15.7799	16.1923	17.0324	17.202	16.079	15.3948	15.6608	15.9518	16.7601	16.1702	15.8051	16.2475	16.385	15.3219	16.8604	16.9307	17.2062	16.922	16.8717	17.1941	15.9665	16.0716	15.9094	17.0908	16.3663	17.2255
PE(18:0p/22:6)+H	776.559	C45 H79 O7 N1 P1	14.365	16.4285	16.1724	16.8882	16.3502	16.3011	15.7292	15.464	16.5125	15.436	15.865		16.0369	15.9663	13.9735		17.3609	16.387	16.2058	16.8394	15.095	16.1877	16.0882	16.6658	16.4362	17.5521	17.0989	16.4083	17.0202	16.5608	16.7236	16.0786	17.2299	16.8092	15.6922
PE(18:1/18:2)+H	742.538	C41 H77 O8 N1 P1	13.107	15.6523	15.3702	15.2414	14.7311	15.2926	14.9145	13.9959	15.7901	17.1222	15.354	14.0007	13.396	15.6697	15.2729	14.0493	14.892	14.9785	15.4442	14.7953	15.3323	14.1808	14.0935	14.8897	15.2402	14.23	14.3358	15.0973	15.2476	13.9072	15.5484	16.1625	15.006	13.5878	15.0246
PE(18:1e/18:2)-H	726.544	C41 H77 O7 N1 P1	15.18	15.5376	15.2185	14.8172	14.5608	15.234	13.5096	14.4153	15.8453	15.9279	15.2161	14.7944	14.5918	14.86	14.7192	14.2251	15.0156	15.125	14.8978	14.9539	15.6765	14.8793	14.1081	15.2856	15.6111	16.1317	15.2485	13.4913	15.7669	13.5119	15.0561	15.7945	15.8368	13.5984	14.7965
PE(18:1e/20:4)-H	750.544	C43 H77 O7 N1 P1	14.854	17.3463	17.1703	17.4162	16.2298	16.96	15.6607	16.6146	17.6299	16.1841	16.5518	17.796	17.8353	16.7039	16.161	16.8492	16.7106	17.6244	16.9735	16.7709	16.7875	16.9497	16.2948	17.9433	17.5946	18.3295	17.5786	16.5731	17.7113	16.3014	16.5518	16.6598	17.395	17.1497	17.6834
PE(18:2e/20:4)-H	748.529	C43 H75 O7 N1 P1	13.491	16.2201	16.166	16.1279	15.2885	16.2677	14.8492	15.3579	16.3588	15.5041	15.5361	16.4248	15.9338	15.4544	14.9595	15.4198	15.4536	16.1767	15.6856	15.0393	15.4333	15.6775	15.3192	16.5466	16.3192	16.68	16.1416	15.8083	16.4375	14.7926	15.7579	15.4894	16.0323	15.8988	16.4351
PI(16:0/18:1)-H	835.534	C43 H80 O13 N0 P1	12.393	15.0175	15.2166	14.497	14.0555	14.5249	15.2882	15.2906	14.4883	15.8397	15.0638	15.1415	15.1003	15.8466	15.2418	14.5267	14.7542	14.8971	14.8563	15.6737	16.3166	15.9069	14.7409	14.9948	15.7363	15.6416	15.2897	14.1637	15.3893	14.2505	15.0597	15.7756	15.3375	15.3441	14.8777
PI(16:0/18:2)-H	833.519	C43 H78 O13 N0 P1	11.441	15.2779	15.5642	15.2154	15.0881	16.2097	16.6194	15.316	15.6423	16.6421	15.5137	15.7677	15.4539	16.4682	15.9029	15.5565	15.6546	14.7241	15.6384	16.1039	15.8841	16.2613	15.5708	15.2456	15.519	15.4367	16.1108	14.7535	15.4143	15.1372	14.7993	16.1738	15.8738	15.7513	14.8234
PI(16:0/20:4)-H	857.519	C45 H78 O13 N0 P1	11.281	15.3514	15.278	15.6234	14.6457	15.1925	15.9834	14.8648	15.6208	15.7633	15.171	16.0325	14.6465	15.0011	15.7334	15.3203	15.465	14.9428	15.2809	16.3498	15.5567	16.7548	15.3384	15.9037	15.7294	15.8596	15.96	15.2311	15.6389	15.27	14.893	15.7408	15.9272	15.9678	15.8451
PI(18:0/18:1)-H	863.566	C45 H84 O13 N0 P1	13.737	14.5206	15.6394	14.3028	13.5524	15.4581	14.6172	15.126	14.9305	15.4521	15.7643	14.9709	15.0186	15.7889	15.0337	14.3132	14.9864	15.0297	15.0222	15.5613	15.7052	15.2155	14.387	14.529	15.6969	15.6284	14.7618	13.4782	15.128	14.1811	15.2155	15.4176	14.7759	15.2814	14.8535
PI(18:0/18:2)-H	861.55	C45 H82 O13 N0 P1	12.705	16.8166	17.4545	16.207	16.8969	17.4902	17.5475	16.672	17.1963	17.7281	17.059	16.8502	16.9936	18.0413	16.5943	16.6835	16.9085	16.3652	17.0642	17.1176	17.3045	17.5055	17.3813	16.6062	17.4708	17.1186	17.1513	15.928	16.3899	16.6525	16.239	17.0616	17.1701	17.3462	15.9711
PI(18:0/20:3)-H	887.566	C47 H84 O13 N0 P1	13.043	15.8788	16.0708	15.0202	14.7003	15.578	15.7823	15.6956	16.1121	16.9779	16.5627	14.3278	14.6738	17.0122	15.3417	13.5646	15.4952	14.716	15.67	15.3477	15.8495	16.3177	15.4965	15.4508	16.815	16.6278	15.784	14.2712	15.5592	15.1547	15.7369	15.9929	15.5079	14.7468	14.9063
PI(18:0/20:4)-H	885.55	C47 H82 O13 N0 P1	12.513	18.42	18.8871	18.5813	18.0654	18.6164	18.7049	18.3493	18.6388	18.1612	18.2855	18.9238	17.7515	18.4488	18.5035	18.8319	18.2394	18.3601	18.7031	19.3742	18.1437	18.9994	18.6177	19.0094	19.3301	19.3245	19.0814	18.1403	18.7902	18.6926	18.3924	18.3754	19.0839	19.1039	18.8216
SM(d14:0/18:1)+H	675.544	C37 H76 O6 N2 P1	10.817	17.8113	18.2411	18.4757	18.5823	17.8766	17.7658	18.2796	17.6191	17.9765	17.938	18.0035	18.6151	18.1775	17.9547	17.9313	18.1118	17.9931	18.2286	17.3414	18.1492	17.7443	18.2943	18.6209	18.8756	18.2608	18.4614	18.0824	18.0512	17.954	18.1678	18.0578	17.9274	17.716	17.1471
SM(d14:0/20:4)+H	697.528	C39 H74 O6 N2 P1	10.816	15.3124	15.7971	15.9442	16.1942	15.6693	15.3609	15.8882	15.2118	15.759	15.5848	15.4959	16.1341	15.5833	15.4231	15.6994	15.6403	15.707	15.7363	15.3299	15.8093	15.3017	15.9616	16.2525	16.3084	15.9085	16.3253	15.6069	15.5711	15.7282	15.7294	15.5066	15.685	15.5936	14.7688
SM(d17:1/16:0)+H	689.559	C38 H78 O6 N2 P1	11.458	17.0316	17.3838	17.467	17.8371	17.0947	16.8682	17.388	16.6977	17.4813	16.7383	17.0017	17.2465	16.947	17.3495	17.8706	17.1371	17.3779	17.0674	16.5203	16.2576	16.6553	17.466	17.7422	17.2662	17.5401	17.5442	17.1775	16.8343	16.9389	17.1498	16.6999	17.082	16.8396	16.0619
SM(d18:0/16:0)+H	705.591	C39 H82 O6 N2 P1	12.786	17.3912	17.3739	16.9506	17.7059	17.412	17.4883	17.2128	17.1662	17.6843	17.0066	16.9804	17.0879	17.4717	16.4142	16.7893	16.6298	17.3454	16.8153	15.7332	17.139	17.1245	17.2369	16.7215	16.5852	16.9773	17.2019	16.967	16.6296	16.6236	16.8059	16.6903	17.0203	16.9158	16.5563
SM(d18:0/18:0)+H	733.622	C41 H86 O6 N2 P1	14.404	15.6186	13.9604	16.2024	17.0827	16.0101	17.2652	16.1952	14.8283	15.536	16.196	14.4724	17.7143	16.3223	12.5314	17.7539	12.6788	15.9282	14.9058	16.4894	17.1095	16.0416	16.261	17.2126	17.3595	15.245	16.3426	15.0578	13.9294	16.3905	14.0266	13.5823	14.0147	16.3534	16.5926
SM(d18:1/16:0)+H	703.575	C39 H80 O6 N2 P1	12.129	24.0629	24.1876	23.6342	24.7851	23.7977	24.3099	23.9825	23.7415	24.5982	23.6128	24.0976	24.0374	23.6277	23.54	24.0029	23.6577	24.7019	23.8136	22.614	23.5624	23.5684	24.1803	23.6123	22.7719	23.3939	24.0837	23.9888	23.6886	23.4622	23.8326	23.6509	23.6942	23.9541	22.5432
SM(d18:1/16:0)+H	703.575	C39 H80 O6 N2 P1	12.806	14.3564	14.431	13.3271	14.7541	13.774	15.0618	14.5212	14.8771	13.5461	14.8561	15.2428	13.8804	14.4348	13.4592	14.3078	12.6969	14.4704	14.2993	13.8558	15.2851	14.1736	14.001	14.952	15.0339	12.7438	14.0065	14.7256	14.9461	13.7674	13.4959	13.3241	13.2263	13.8259	12.9116
SM(d18:1/18:0)+H	731.606	C41 H84 O6 N2 P1	13.733	18.4215	18.277	18.4547	19.683	18.0211	18.6544	18.5051	17.7327	18.4754	18.2921	18.5903	18.878	18.0312	18.4759	19.7561	17.9899	19.3891	18.0804	17.7652	17.8316	17.9035	18.625	18.7824	18.5601	18.7363	18.6715	18.4554	17.882	18.426	17.9784	17.4942	18.1147	18.7445	17.8898
SM(d18:1/18:1)+H	729.591	C41 H82 O6 N2 P1	12.372	17.701	17.4764	17.6515	18.742	17.4364	17.886	17.4561	16.9709	17.8992	17.7335	17.8466	17.7145	16.9598	17.4442	18.6248	17.2246	18.3663	17.3855	17.1287	16.9847	17.5504	17.8075	17.9453	17.5199	17.9655	17.8861	17.8687	17.4145	17.2841	17.384	16.5636	17.4412	17.7416	17.1801
SM(d18:1/18:3)+H	725.559	C41 H78 O6 N2 P1	12.159	21.5243	21.4422	21.6673	22.1363	21.3783	21.7435	21.0409	20.5426	21.4454	20.7886	21.6524	21.4729	20.769	21.7799	21.9093	21.0032	21.7589	20.811	20.6218	21.2572	20.6786	21.4988	21.5084	20.6129	20.6232	21.2145	21.5324	20.8191	20.822	21.265	20.8045	21.5059	21.8231	20.6164
SM(d18:1/18:4)+H	723.544	C41 H76 O6 N2 P1	11.01	16.1498	16.269	16.2193	17.1967	16.1915	16.5666	16.1863	15.9877	16.9143	16.3099	16.7966	16.4333	15.8125	16.0411	17.0239	16.1934	16.5958	16.2594	15.8577	16.7336	15.7148	16.3922	16.2219	16.1462	16.3676	16.5735	16.5122	16.1746	15.8706	16.0323	15.9636	16.5836	16.1977	15.4905
SM(d18:1/20:3)+H	753.591	C43 H82 O6 N2 P1	13.72	16.2931	16.091	16.2817	17.4923	15.7632	16.5935	16.3746	15.7145	16.4118	16.1765	16.2408	16.7538	15.8277	16.0355	16.2511	15.8236	17.3192	15.7588	14.6052		15.7652	16.3842	16.1996		16.2722	16.4776	16.1621	15.6171	16.3284	15.7355	15.1382	14.3442	16.6094	15.7497
SM(d18:1/20:4)+H	751.575	C43 H80 O6 N2 P1	12.352	15.9923	15.7544	16.3271	16.9932	16.0194	16.4053	16.1995	15.6171	16.4694	16.082	16.4033	16.1921	15.1864	15.7312	16.8295	15.48	16.684	15.3568	15.6079	15.3202	15.6786	16.0488	15.9791	15.487	15.9668	16.1087	16.0527	15.8367	15.6223	15.7	14.7406	15.7977	16.1326	15.5872
SM(d18:1/22:0)+H	787.669	C45 H92 O6 N2 P1	17.254	17.7118	18.0575	17.7196	18.2803	15.3844	17.5014	17.5997	17.0195	17.7001	17.7146	14.5348	17.965	17.4141	17.0781	17.811	17.489	17.8196	17.1932	16.9097	17.0449	16.9907	16.9079	13.9056	15.8151	15.0465	17.5672	17.4103	17.3455	14.3939	17.4191	15.9474	17.806	17.1569	14.5023
SM(d18:1/22:1)+H	785.653	C45 H90 O6 N2 P1	15.647	17.2863	17.554	17.2488	17.6953	17.1916	17.0654	17.2184	16.6396	17.9185	17.4444	17.2995	17.1121	16.8952	16.8844	17.5253	17.303	17.4615	17.1886	16.6106	16.3714	17.0725	16.9239	17.4523	16.9842	17.3027	17.1967	17.2903	17.2124	16.5945	17.136	16.795	17.5354	16.7053	16.0284
SM(d18:1/22:3)+H	781.622	C45 H86 O6 N2 P1	15.489	15.2934	15.5947	15.5344	15.7983	15.1763	14.966	15.4053	14.8006	15.4919	15.3433	15.0568	15.5626	15.1535	15.0358	15.6066	15.1735	15.7404	15.0259	14.6317	14.3062	14.8154	14.7261	15.3873	15.5775	15.6347	15.3317	15.365	15.0765	15.0313	15.1538	15.0538	15.3221	15.0408	14.6594
SM(d18:1/22:4)+H	779.606	C45 H84 O6 N2 P1	13.971	15.2325	15.0296	15.0111	15.4676	14.7154	15.3398	15.2831	14.838	16.0594	15.0418	14.9101	14.5116	14.5791	14.3862	14.8491	14.4261	15.8522	14.8945	14.2716	13.9623	15.1121	14.7666	14.4583	14.6772	13.8942	14.9118	15.4135	14.6875	14.8292	14.3591	14.0544	14.3645	14.8899	14.2231
SM(d18:1/23:0)+H	801.684	C46 H94 O6 N2 P1	18.262	16.3914	16.1076	16.4141	16.3472	16.0604	15.9321	16.2501	15.6642	16.0296	15.9427	11.2355	16.4346	15.8906	15.4421	15.9676	15.8392	16.0542	15.6794	15.4269	15.0535	15.4125	15.3856	16.5217	16.1468	16.2912	16.1815	15.9473	15.9648	15.8789	16.5571	15.4254	16.162	15.3425	15.354
SM(d18:1/24:0)+H	815.7	C47 H96 O6 N2 P1	19.21	16.4057	16.9334	13.3203	16.7351	16.157	16.2003	16.09	15.6993	16.648	16.314	16.0252	16.7888	15.9675	15.4987	16.1657	15.9857	16.5564	15.8031	15.5457	16.1669	15.6573	15.4749	16.7076	15.2647	16.4616	16.2737	16.1636	16.1086	13.6501	12.5063	15.793	16.7033	12.5129	12.4938
SM(d18:1/24:0)+H	815.7	C47 H96 O6 N2 P1	19.337	14.2993	14.2641	16.386	12.3691	16.157	13.5868	12.1279	13.5313	14.0011	13.4825	13.4366	14.4568	13.1888	13.3131	16.1657	13.6842	16.5564	15.8031	15.5457	13.9802	13.243	15.4749	16.7076	16.5017	14.1079	13.3679	16.1636	13.5299	16.0194	16.2866	11.9349	16.7033	15.7135	15.6095
SM(d18:1/24:2)+H	811.669	C47 H92 O6 N2 P1	13.137	14.0353	18.1599	18.5317	18.7103	18.1314	17.7271	17.5613	17.1975	17.2676	18.3682	19.495	18.9958	17.9669	19.3835	20.5802	19.128	18.6853	15.8321	19.1103	19.5064	18.078	15.7587	20.1787	21.1609	20.5956	19.1225	18.8531	16.7655	18.5387	18.5175	18.275	19.7	19.2635	18.8925
SM(d18:1/24:2)+H	811.669	C47 H92 O6 N2 P1	15.564	17.9495	17.9298	17.6756	18.7521	17.7992	18.1394	17.7161	17.4261	18.293	17.7682	18.6085	18.0295	17.4261	18.1863	18.8956	17.8293	18.9508	17.891	16.8742	17.6314	17.2739	18.14	18.2265	17.8473	18.358	18.0555	18.3164	17.6961	17.7647	17.6387	16.9761	18.2572	18.2078	17.0158
SM(d18:1/24:3)+H	809.653	C47 H90 O6 N2 P1	17.249	13.8706	14.1625	14.8495	16.5151	14.5722	12.9295	15.6688	13.1003	15.849	15.8053	13.5871	14.1802	13.2079	13.6654	13.8194	15.6411	14.0867	13.6488	13.405	12.5862	15.0151	13.0659	14.5263	13.9386	14.448	13.1666	13.6642	13.2273	15.2519	13.7241	14.3721	14.4834	14.3415	13.7133
SM(d18:1/24:4)+H	807.637	C47 H88 O6 N2 P1	15.631	15.4199	15.7044	15.3877	15.6962	15.3379	15.1086	15.2917	14.9148	15.8795	15.5898	15.4767	15.2384	14.9777	15.128	15.5823	15.4468	15.553	15.2017	14.8163	14.8054	15.1649	14.7991	14.6363	14.8665	15.4691	15.3227	15.4774	15.3338	13.9079	15.224	15.0294	14.4488	14.811	14.3174
SM(d18:2/16:0)+H	701.559	C39 H78 O6 N2 P1	11.012	18.5888	18.6791	18.5214	19.2678	18.5618	18.737	18.4122	18.1147	19.0319	18.412	19.2578	18.5171	18.0452	18.334	19.3466	18.7378	19.1224	18.6665	18.1419	18.7762	18.0688	18.621	18.6168	18.5817	18.5554	18.8896	18.7705	18.3516	17.9892	18.4688	18.1843	18.6473	18.5368	17.7846
SM(d18:2/18:1)+H	727.575	C41 H80 O6 N2 P1	12.768	16.1384	16.296	15.8302	16.2055	15.9671	16.4521	15.8402	15.6695	16.4382	15.4424	15.6171	15.6467	15.8754	14.4118	14.9441	14.7942	15.8246	15.5878	13.8976	15.2522	15.7908	15.5947	14.7646	15.4527	15.1009	15.9516	15.3786	15.2696	15.0089	15.4563	15.402	14.9141	15.366	14.8936
SM(d19:1/23:1)+H	813.684	C47 H94 O6 N2 P1	17.079	18.4723	18.3339	18.1383	19.4805	18.0152	18.5815	18.2216	17.7054	18.4775	17.7395	18.9565	18.6417	17.9229	18.5627	19.3643	18.1034	19.6131	18.032	17.3304	18.2442	17.4216	18.5708	18.6354	18.3323	18.7587	18.5044	18.6908	17.8876	18.2743	18.1514	17.3509	18.6828	18.9617	17.8285
SM(d20:0/18:1)+H	759.637	C43 H88 O6 N2 P1	15.493	17.2134	17.491	17.4906	17.7868	17.1861	16.956	17.292	16.7351	17.4786	17.2085	17.0392	17.4035	17.1002	16.827	17.6384	17.282	17.6237	17.0226	16.6264	16.3304	16.7981	16.7831	17.4726	17.3849	17.5919	17.4026	17.3792	16.848	16.9961	17.1313	16.9687	17.3254	17.009	16.7232
SM(d20:0/24:4)+H	837.684	C49 H94 O6 N2 P1	19.194	12.7397	15.037	13.1784	14.946	14.3978	12.3803	14.3826	13.9471	14.9712	13.146	12.4919	15.1063	14.3595	12.2418	13.0105	12.3766	14.8294	11.9918	12.0053	14.5759	14.0332	13.8858	14.8814	13.646	15.1665	12.7765	14.4761	14.5257	12.7266	11.72	14.205	15.0275	14.1374	14.0508
SM(d20:0/24:5)+H	835.669	C49 H92 O6 N2 P1	17.069	16.5332	16.4652	16.1809	17.6255	16.1323	16.7	16.338	15.9642	16.7537	15.9874	17.0689	16.8145	16.0079	16.8237	17.4884	16.223	17.7839	16.1385	13.4623	16.3991	15.6685	16.6767	16.7936	16.5463	17.0043	16.6014	16.8144	15.9155	16.3678	16.1816	15.4336	16.5461	17.1357	15.8016
SM(d20:0/24:6)+H	833.653	C49 H90 O6 N2 P1	15.559	15.9581	16.1209	15.7944	16.7696	15.604	16.3854	15.8234	15.6243	16.3874	15.6891	16.6019	16.1825	15.53	16.1705	16.9507	15.9813	17.0803	15.933	15.2386	15.7059	15.3036	16.3058	16.012	16.15	16.3758	16.0442	16.2928	15.6819	15.6116	15.754	15.0962	16.3052	16.3906	15.2154
SM(d20:1/18:1)+H	757.622	C43 H86 O6 N2 P1	13.986	16.597	16.5812	16.3486	16.9668	16.3195	16.7316	16.7873	16.1805	17.348	16.5209	16.3952	16.2463	16.2294	16.0095	16.8863	16.409	16.9764	16.4078	15.9219	15.1869	16.3069	16.447	16.5723	16.314	16.8656	16.7863	16.9461	16.2182	16.2915	16.1868	15.5227	16.4561	16.4299	15.9775
SM(t18:1/18:0)+H	747.601	C41 H84 O7 N2 P1	13.168	16.7793	17.2582	16.4832	17.9007	16.6641	16.906	17.3782	15.9306	16.2568	17.213	17.7014	17.6791	15.9235	17.8496	17.6455	17.6666	16.8723	16.923	17.5767	18.1782	15.7871	16.3816	17.2055	16.8779	17.2384	16.9827	16.783	16.8906	16.9282	16.441	16.9877	17.1581	17.485	17.0483
SM(t18:1/22:6)+H	791.57	C45 H80 O7 N2 P1	13.181	19.3123	19.5672	19.9156	20.1693	19.7907	19.143	19.0347	18.3523	18.5787	19.3802	17.8406	20.073	18.9412	20.522	21.4605	19.9392	19.7277	17.8974	20.3014	20.4624	19.0801	19.3035	20.551	21.5656	21.0969	19.7339	19.9082	19.5804	19.6236	19.4799	15.6834	20.6725	20.1587	19.8567
SPH(d24:0)+H	386.399	C24 H52 O2 N1	9.043	16.0805	14.1248	15.8971	14.9238	14.9914	14.1545	14.7219	13.8132	14.7042	14.7799	17.3025	16.5908	14.0855	18.3101	15.799	15.3829	16.8923	15.4563	13.4738	15.2105	10.9266	15.6666	17.8696	17.4549	15.8846	14.7947	14.4504	15.1631	17.3295	18.8536	14.633	19.2105	13.996	15.5752
SPH(t16:0)+H	290.269	C16 H36 O3 N1	4.054	18.74	18.1389	19.0427	19.0698	18.7569	18.0947	17.9237	17.1243	18.1666	18.3908	19.6076	18.4148	17.9767	19.9014	17.2766	18.8752	19.9421	18.8558	19.3126	19.1069	18.0754	18.3605	20.3048	18.611	16.5766	18.8901	18.4075	19.1543	17.7951	18.7251	17.5992	20.6041	17.9596	18.3484
SPH(t20:1)+H	344.316	C20 H42 O3 N1	5.706	15.8676	16.8099	17.0417	17.0802	17.2678	16.786	16.2762	13.2034	16.1416	15.4167	18.5057	15.9036	16.5376	17.1962	18.4416	16.7774	16.1541	16.795	17.0813	16.1521	15.3131	14.4949	17.262	20.1471	17.43	16.3786	15.7073	14.7492	15.7717	16.1174	15.9678	17.2925	16.3598	16.9913
TG(10:0/18:1/18:2)+NH4	790.692	C49 H92 O6 N1	20.465	14.7003	13.1576	17.0994	11.6929	15.9655	14.0918	15.6991	17.9428	15.4141	16.4467	14.0666	13.7778	16.2401	15.898	12.8393	17.2419	12.2921	15.9192	16.7788	16.4578	16.7482	13.9271	14.1977	16.3478	15.2447	14.0586	14.7471	17.8187	16.9676	18.0269	17.4307	13.3413	14.3584	17.7551
TG(12:0/12:0/12:0)+NH4	656.582	C39 H78 O6 N1	18.254	16.8784	15.6314	17.1865	16.0341	15.9986	15.6725	17.2784	15.4403	15.5768	16.282	17.3819	17.4542	15.7209	16.719	18.7892	18.6179	17.5624	16.0639	18.0567	17.053	15.5233	16.1881	17.6235	18.9189	17.6477	18.2278	17.0886	16.5313	19.0386	21.5798	19.0138	17.8561	16.7016	17.0351
TG(12:0/12:0/14:0)+NH4	684.614	C41 H82 O6 N1	19.382	16.4029	15.4145	17.3601	15.8152	15.5098	14.9745	17.1979	16.0557	15.15	16.1508	16.9661	17.4071	15.5589	16.7898	18.6217	18.7245	17.4599	16.0998	18.3237	16.5601	15.7012	15.9875	17.421	18.4184	17.3249	18.2228	16.7286	17.7989	19.2549	21.9589	18.6204	17.4519	16.7063	17.3352
TG(12:0/12:0/18:2)+NH4	736.645	C45 H86 O6 N1	19.526	11.9617	11.1732	15.7619		13.4291	11.7905	12.6047	16.6915	15.1856	14.6827	12.6391	12.5055	14.12	13.984		16.445	10.7293	13.2462	15.4855	14.994	15.4495	10.7283	11.6969	15.4314	12.75	12.6574	13.7035	17.0418	19.2252	17.7746	15.9868		12.6398	17.341
TG(12:0/14:0/14:0)+NH4	712.645	C43 H86 O6 N1	20.385	16.4204	15.1234	17.9111	15.7432	15.1909	15.1098	16.7729	17.4147	15.4038	15.9035	16.9358	17.4743	16.187	16.9473	18.4682	19.2749	17.4406	16.3718	18.3515	17.3588	16.7678	15.8946	17.5471	18.4954	17.2779	17.8246	16.99	19.0558	20.0446	22.2022	18.3748	17.2457	17.1332	18.1882
TG(12:0/18:2/18:2)+NH4	816.708	C51 H94 O6 N1	20.539	16.0147	14.2238	17.0348	12.0314	17.6592	15.284	15.263	18.4248	15.7553	17.0126	14.1805	12.7065	16.3811	15.5657	13.1822	17.1129	12.2842	17.721	16.0945	16.4164	15.6936	15.4224	14.2954	16.1236	15.6196	14.8886	16.4405	17.3877	18.5399	17.1456	17.2466	15.4305	14.6844	18.4149
TG(14:0/14:0/18:2)+NH4	792.708	C49 H94 O6 N1	21.291	17.2149	14.6763	19.334	14.1751	18.5066	17.3779	18.3679	20.9939	18.0392	18.9207	15.3207	16.5392	19.2165	18.2715	14.5917	19.9713	14.2066	18.5815	19.0101	18.8962	19.4077	17.1457	16.5896	18.5073	17.1311	16.8786	17.6562	20.6353	20.334	21.5513	19.6368	15.6173	16.6079	20.2616
TG(14:0/18:2/18:3)+NH4	842.723	C53 H96 O6 N1	20.69	16.6728	14.278	16.6002	13.8032	17.9975	16.5068	16.2781	18.8224	16.4603	17.0646	13.6118	13.1978	16.0924	15.1773	14.041	16.6966	12.0386	17.5706	16.2261	14.3827	15.8495	17.1354	14.7062	16.1461	15.8299	14.3797	16.2674	16.3395	16.8269	16.214	17.4137	16.3786	14.2077	17.7021
TG(15:0/12:0/14:0)+NH4	726.661	C44 H88 O6 N1	20.838	12.3597	11.8258	15.1788	12.2364	12.4948	11.6346	13.4767	14.9365	13.1274	12.0819	13.448	12.9988	13.15	13.9841	14.0939	16.3842	13.1714	12.7495	15.4094	13.0649	13.8057	12.2473	13.8542	14.4756	13.9614	13.4353	12.943	16.6071	14.6344	18.9317	14.573	13.0261	14.0797	14.2712
TG(15:0/14:0/16:0)+NH4	782.723	C48 H96 O6 N1	22.262	16.171	15.7096	18.0218	15.8209	16.1362	15.7367	17.3401	17.3995	15.4448	16.1086	17.2413	16.9456	16.3517	17.1358	17.5925	18.4718	17.2794	16.4281	17.5201	16.279	17.4387	16.127	17.2649	17.0406	17.2991	16.9766	17.4326	19.7786	16.7641	22.3768	18.0837	17.3964	18.5606	17.5518
TG(15:0/14:0/16:0)+NH4	782.723	C48 H96 O6 N1	22.383	15.8023	15.3223	17.7316	15.2563	16.1909	15.683	17.0624	17.6393	15.6873	16.3562	17.2104	16.5711	16.6726	17.5225	17.3615	18.7497	16.3954	16.2738	17.9057	16.3574	17.3552	15.901	16.689	17.1974	16.9842	16.4552	16.6563	19.2158	16.8188	21.4339	17.6785	16.9333	17.9021	17.6456
TG(15:0/16:0/16:0)+NH4	810.755	C50 H100 O6 N1	22.918	15.4154	15.0526	17.9192	15.0991	15.8102	15.0658	17.2759	17.0916	15.3365	16.2061	16.5362	16.4251	16.5178	17.1951	17.1793	18.0527	15.766	15.6956	17.5351	16.0938	17.3862	15.5508	16.3303	16.8577	16.6709	15.971	16.2966	19.1862	15.989	21.6414	18.0262	16.7697	17.3644	17.4299
TG(15:0/16:0/16:0)+NH4	810.755	C50 H100 O6 N1	23.04	16.2892	15.3527	18.0651	16.0901	16.8875	16.0105	17.5032	16.7718	16.1417	17.1154	17.0086	16.8587	17.5049	17.9306	17.4681	18.8828	16.4661	16.2709	18.056	16.855	17.9908	16.318	17.045	17.4131	17.563	16.7004	16.6297	17.9718	16.9951	20.6906	17.4713	17.266	18.0187	17.0035
TG(15:0/16:0/18:1)+NH4	836.77	C52 H102 O6 N1	22.865	17.23	15.5861	18.7704	15.715	16.4294	17.1706	19.641	18.7177	17.5308	18.05	15.5364	17.0472	18.4016	18.8178	15.4464	18.6693	15.1928	17.0388	18.7573	17.2711	18.9447	17.2996	16.5276	17.0135	16.7332	16.4728	15.4253	19.9664	17.856	20.5092	18.9205	14.9243	16.7113	18.8159
TG(15:0/16:0/18:1)+NH4	836.77	C52 H102 O6 N1	22.983	19.0388	16.7767	19.316	18.0748	18.6507	19.5682	20.6503	20.6351	19.1925	19.678	18.4829	18.2498	20.4012	19.9684	18.0705	19.9557	16.9835	18.5327	20.128	18.6256	20.1333	19.6479	18.0898	18.2414	18.2847	17.9006	17.4423	20.8661	19.5608	22.3745	20.5325	17.0923	18.8614	20.1674
TG(15:0/18:1/18:2)+NH4	860.77	C54 H102 O6 N1	22.329	20.6777	18.9597	19.8045	19.2852	20.1895	21.1242	21.3854	21.7248	20.2869	20.6328	19.4126	19.0321	21.0946	20.4611	19.6026	20.0411	18.9712	20.4846	20.8132	18.853	20.1706	21.2717	18.9706	18.4095	19.2614	19.0401	19.8426	20.5377	21.0492	21.1695	20.794	19.423	20.3653	20.8535
TG(15:0/18:2/18:2)+NH4	858.755	C54 H100 O6 N1	21.695	17.9338	16.3763	17.6083	16.3681	18.3257	18.2235	18.052	19.6357	17.6658	17.8903	16.339	15.7815	17.9611	16.9833	16.7835	17.7412	16.1366	18.2635	17.5318	15.7368	17.056	19.0429	16.2162	16.3841	16.8921	16.51	17.1135	18.0399	18.2196	18.2806	18.1026	17.3651	17.0673	17.9511
TG(16:0/12:0/14:0)+NH4	740.676	C45 H90 O6 N1	21.262	16.357	15.0719	19.3838	15.3023	15.973	15.4831	17.5755	18.9925	15.6435	16.9585	16.894	17.0558	17.7933	18.0146	18.1266	20.146	16.7937	16.6797	19.1447	17.8204	18.2384	15.9161	17.0627	18.1145	17.3729	17.5548	16.9579	20.591	20.1744	22.8251	19.1824	17.2223	17.544	19.1263
TG(16:0/12:0/20:4)+NH4	816.708	C51 H94 O6 N1	20.972	14.0638	11.8727	15.3119	12.2404	14.6091	13.7411	14.6029	16.1496	14.2314	14.6444	13.5537	14.1881	14.8076	14.5453	13.4323	15.587	12.4111	14.9183	15.7056	15.0718	15.6119	13.2612	14.1506	14.9518	14.1605	13.1596	14.5578	16.3512	17.1769	16.3218	15.6605	13.4951	14.2243	16.5605
TG(16:0/14:0/14:0)+NH4	768.708	C47 H94 O6 N1	22.032	17.9807	16.4884	21.0674	17.3543	18.1142	17.4698	19.0313	20.6308	18.1342	19.4411	18.1853	18.4006	20.1742	19.2583	18.8176	21.9384	18.1191	18.8214	20.8804	20.2329	20.7929	17.6821	18.3443	19.4877	18.8891	18.968	18.2605	22.5477	21.0565	23.352	20.3592	18.348	18.8383	21.1009
TG(16:0/14:0/16:0)+NH4	796.739	C49 H98 O6 N1	22.72	19.208	17.5642	21.6455	18.4656	20.0694	19.3504	20.77	21.3479	20.1357	20.8262	19.381	19.6687	21.7304	20.7449	19.1922	22.2909	18.9342	19.7658	21.3888	20.7475	21.9792	19.017	18.985	19.9233	19.6021	19.3728	18.5583	22.4777	20.7466	24.1491	21.3908	18.8037	19.9275	21.519
TG(16:0/14:0/16:1)+NH4	794.723	C49 H96 O6 N1	21.989	19.3108	16.7823	21.1018	16.9119	19.9643	19.2146	21.0704	21.7921	20.4329	21.0357	18.0891	18.6489	21.7679	20.2621	17.0112	21.6928	16.37	19.8325	21.0223	21.4497	21.8786	18.9277	18.4196	20.1443	19.0047	18.9872	18.9293	22.611	21.9836	23.522	21.7092	17.0455	19.177	21.9509
TG(16:0/14:0/18:1)+NH4	822.755	C51 H100 O6 N1	22.667	22.0618	19.6666	22.7627	20.4833	22.3306	22.5682	23.6233	23.7652	23.0031	23.3625	21.6779	21.8815	24.1375	23.0986	21.0129	23.4176	19.7982	21.9789	23.5065	23.3296	24.0094	22.2181	21.0516	21.8512	21.5307	21.1447	20.9149	24.2306	22.8846	24.5314	23.8283	20.3237	21.7759	23.737
TG(16:0/14:0/20:4)+NH4	844.739	C53 H98 O6 N1	21.724	16.5054	14.0359	18.0342	15.3793	17.3572	16.6362	17.8513	19.1016	17.2611	17.4986	15.9131	17.0132	17.3428	17.385	16.3694	17.6402	14.9693	17.845	18.4158	17.2672	18.7498	16.4347	16.1073	16.915	16.0406	15.7381	16.8368	18.968	18.5725	18.523	18.4787	15.5083	16.5002	20.0191
TG(16:0/14:0/20:5)+NH4	842.723	C53 H96 O6 N1	21.125	13.161	12.0467	14.6725	13.4803	14.1045	14.3205	14.0009	15.1447	13.4307	13.9415	12.7876	13.7342	14.0834	12.095	13.5431	15.1702	12.1122	14.0419	17.285	14.1202	16.3911	14.2496	13.5381	14.6823	13.9294	12.7903	13.1641	15.7282	14.5125	15.2905	15.698	13.3496	13.6672	15.6466
TG(16:0/14:0/22:6)+NH4	868.739	C55 H98 O6 N1	21.341	14.8625	12.2307	15.9414	13.6115	15.3229	14.246	16.674	17.374	13.6309	15.0429	12.4141	15.2493	16.669	14.3241	14.465	16.5421	13.2416	15.4238	16.8036	13.3199	17.7073	17.4265	13.59	14.7746	15.8883	14.2434	14.4928	17.3241	16.1495	16.9055	15.4903	13.8234	15.6656	16.6648
TG(16:0/16:0/16:0)+NH4	824.77	C51 H102 O6 N1	23.379	19.5921	18.3403	21.3759	18.9736	19.9571	21.1989	20.9736	20.5908	20.4646	21.0933	20.2918	20.1662	22.0237	21.4893	19.9085	21.7624	19.6996	21.3479	21.6638	20.9827	21.8408	20.1089	19.351	20.1822	20.3908	19.4057	19.0156	20.3934	20.6575	22.5711	20.2064	19.1351	20.4578	20.6294
TG(16:0/16:0/17:0)+NH4	838.786	C52 H104 O6 N1	23.754	16.1812	15.3465	18.4	16.5755	17.163	17.2503	17.861	16.8993	16.6053	17.6235	17.0264	17.0158	17.8909	18.037	16.7429	18.6621	16.7373	17.2413	17.7107	16.8466	18.3145	17.2049	16.6162	16.3444	17.0706	16.9626	16.2169	16.6528	17.4404	19.1145	16.3319	16.7921	17.6809	16.7289
TG(16:0/16:0/18:1)+NH4	850.786	C53 H104 O6 N1	23.314	24.0028	21.7396	23.2617	23.342	23.4411	25.1048	24.9336	25.2092	24.588	24.7334	24.1654	23.2122	25.6057	24.4785	22.8599	23.8651	22.3737	24.1853	25.1779	24.3193	24.9368	24.4412	22.124	22.3216	22.6844	22.6732	22.1402	24.9122	24.2174	24.9026	25.1368	22.2611	23.7797	25.0564
TG(16:0/16:0/18:1)+NH4	850.786	C53 H104 O6 N1	23.524	15.1736	14.6454	15.9409	15.8253	15.1314	7.7905	16.1023	16.4283	15.241	16.2005	16.8508	16.0727	16.3014	16.8392	15.5	16.2895	14.023	14.4663	17.3278	16.5573	17.2436	14.6424	15.7644	15.4297	15.6699	15.0188	14.7908	17.7855	14.193	18.3631	17.3509	14.4485	14.3359	17.1606
TG(16:0/16:0/18:2)+NH4	848.77	C53 H102 O6 N1	22.634	24.2553	22.4855	23.3116	23.0206	23.6882	25.0864	25.0311	25.127	24.5383	24.4572	24.2852	23.5138	25.6897	24.4312	23.3941	23.9947	22.8379	24.1118	25.0143	24.8025	24.9022	24.3698	22.962	22.7535	23.3399	23.1826	23.3311	24.4894	25.0161	24.3462	24.6025	22.9705	24.203	25.2861
TG(16:0/16:0/20:4)+NH4	872.77	C55 H102 O6 N1	22.402	17.8923	15.42	18.4088	17.981	17.9215	19.4442	19.119	20.2167	18.3703	18.5533	18.7935	18.9641	18.6942	18.8455	18.7967	18.3548	18.1321	18.5872	20.3476	18.8537	19.5877	18.3554	17.8431	17.6272	17.9737	18.0551	18.1203	19.6825	19.4822	19.4168	20.4581	17.4076	18.3623	21.5657
TG(16:0/16:0/20:5)+NH4	870.755	C55 H100 O6 N1	21.868	16.1766	13.7831	15.9544	16.1276	16.0468	16.4798	16.7597	17.544	15.7553	16.2913	15.6954	16.8878	16.1664	15.3668	16.1771	16.8387	14.8665	16.4435	19.271	16.068	18.1007	17.709	15.7383	16.3578	16.7112	15.0742	15.6045	17.381	16.3717	17.3115	17.9119	16.0258	16.1411	18.0212
TG(16:0/16:0/22:6)+NH4	896.77	C57 H102 O6 N1	22.041	18.4762	15.099	18.0384	18.5953	17.9165	18.2506	19.4453	19.6706	16.5559	17.6828	18.0163	18.344	19.5391	17.149	18.7349	18.8063	17.334	18.5792	20.0929	15.729	20.1249	21.2015	16.7889	16.914	18.6613	17.4233	17.6835	19.6164	18.9719	19.156	18.4326	17.8839	19.1127	19.3448
TG(16:0/16:1/16:1)+NH4	820.739	C51 H98 O6 N1	22.021	21.1118	18.9224	21.6973	19.175	22.3167	21.3168	22.3127	23.3304	21.9408	22.1153	19.8328	20.0859	22.8153	21.2469	19.2205	22.3074	18.5426	21.9014	21.7842	21.7193	22.4498	21.4011	19.5618	20.6445	20.4363	19.68	20.2294	23.0638	21.9897	23.276	22.8768	19.4974	20.1535	22.7574
TG(16:0/16:1/17:1)+NH4	834.755	C52 H100 O6 N1	22.622	21.6426	22.2519	22.7183	22.9785	21.8563	20.7777	21.2654	19.6328	20.7178	21.6774	23.2927	22.9217	20.7707	23.1838	24.195	22.7306	22.5569	21.9544	22.6694	23.2273	21.2666	21.2848	23.8573	24.2184	24.1676	22.5524	22.4943	22.2215	21.366	21.9376	21.3996	23.4041	22.6445	21.9524
TG(16:0/16:1/18:2)+NH4	846.755	C53 H100 O6 N1	21.997	23.1447	20.8503	22.4	21.3599	23.3462	24.0993	23.9686	24.6132	23.6495	23.601	22.2603	21.8177	24.3968	22.5593	21.7744	23.044	21.1159	23.1631	23.4163	22.7291	23.4029	23.5724	21.2315	21.5715	21.654	21.4842	22.5006	23.2206	23.8238	23.2145	23.7217	21.9838	22.5709	23.6789
TG(16:0/16:1/22:6)+NH4	894.755	C57 H100 O6 N1	21.319	16.9974	13.9508	16.8731	16.7083	15.9552	16.7854	18.3128	18.3973	15.218	16.4851	16.1063	17.2499	18.203	16.1488	17.7147	17.4578	16.1656	17.0919	18.5112	15.1994	18.6752	19.5307	15.813	16.4495	17.7445	16.0019	17.0426	17.7594	17.9684	17.3956	16.1806	16.2377	18.0094	18.0685
TG(16:0/17:0/18:1)+NH4	864.801	C54 H106 O6 N1	23.664	18.9522	17.2775	19.3764	18.8034	18.9552	19.4481	20.2569	20.2717	19.6341	20.0146	18.6451	18.6157	19.729	19.9422	18.1866	19.5414	17.5713	18.6661	19.9426	18.5044	20.051	19.6442	18.3193	17.1888	18.1932	18.2493	17.3935	20.5459	19.6315	21.2362	20.2416	17.5762	19.2705	20.222
TG(16:0/17:1/18:1)+NH4	862.786	C54 H104 O6 N1	22.923	20.6847	18.7461	19.595	19.5167	19.5322	21.0303	21.4991	21.1181	20.3336	20.7841	19.9092	19.3546	21.4406	20.7272	19.7856	19.9663	18.8612	19.7411	21.1758	19.8249	20.7722	20.9819	19.2911	18.5577	19.3012	18.9275	19.4706	20.6871	21.1326	21.8175	21.0443	18.7662	20.4607	21.0771
TG(16:0/17:1/18:1)+NH4	862.786	C54 H104 O6 N1	23.612	16.4663	15.2198	17.0022	16.1983	15.9264	16.6865	18.4049	17.0321	16.0472	17.4466	15.7065	16.2061	17.0424	18.4491	16.775	17.5649	16.0666	16.5908	18.2023	17.2485	17.4727	17.2994	16.5166	15.9907	16.8251	16.713	15.5429	17.8276	17.3232	18.0447	17.4657	14.1529	15.6987	17.4895
TG(16:0/17:1/20:4)+NH4	884.77	C56 H102 O6 N1	22.031	16.7219	13.3316	16.4403	15.56	16.4641	16.5723	17.3897	17.0408	16.4379	16.5659	15.6191	15.7617	16.5741	16.5131	16.5479	16.4302	15.7958	17.0054	17.8994	15.453	17.1256	17.3719	15.2345	14.6548	15.6811	14.3641	16.6036	17.2088	16.9169	16.5567	17.2798	15.5721	16.9034	18.055
TG(16:0/18:1/18:1)+NH4	876.801	C55 H106 O6 N1	23.251	26.1503	24.7169	24.4106	25.7031	25.2709	26.6882	26.5779	26.0967	25.8163	26.1238	26.2018	24.6895	26.8136	26.4247	25.5931	25.1427	24.9517	25.695	27.0851	25.7066	25.947	26.3624	24.5034	23.0864	24.7232	24.5158	25.0459	25.4967	26.4275	25.418	26.1039	24.8175	26.7286	26.34
TG(16:0/18:1/18:2)+NH4	874.786	C55 H104 O6 N1	22.647	26.4227	25.3782	25.3465	26.1156	26.3142	27.0051	26.4199	26.7917	26.1912	26.3953	26.3915	25.2449	26.8593	26.4002	26.3973	25.9279	25.5156	26.5165	26.9863	25.5819	25.7507	27.0161	25.3849	24.3778	25.7737	25.4281	25.8607	26.0528	26.7328	25.7532	26.346	26.1764	26.6713	26.3953
TG(16:0/18:1/20:4)+NH4	898.786	C57 H104 O6 N1	22.36	20.9789	19.3906	20.6795	21.1005	20.6488	21.9515	21.7199	21.815	20.7945	20.7784	21.3376	21.034	21.1201	21.4407	22.0124	20.823	21.0291	21.6482	22.9814	20.9204	21.8753	21.5137	20.6993	19.4654	20.5662	20.0141	21.6561	21.257	22.182	20.7978	21.4866	20.749	21.8954	23.1989
TG(16:0/18:1/20:5)+NH4	896.77	C57 H102 O6 N1	21.741	20.7215	18.9934	20.7509	20.7803	21.2414	21.7242	20.797	22.1373	20.6912	20.4757	20.8737	20.5686	20.434	20.6594	21.7703	20.7524	20.7443	21.891	21.7575	19.4227	20.7034	21.4865	20.1282	19.2675	20.3461	19.8818	21.1644	20.8831	21.6427	20.1924	21.1101	20.982	21.0531	22.4972
TG(16:0/18:1/22:5)+NH4	924.801	C59 H106 O6 N1	22.673	16.4035	14.9025	16.9823	17.0436	16.6446	16.6624	17.772	18.3566	15.7133	16.7653	16.7103	17.1891	17.3118	16.8423	17.1143	17.3135	15.534	16.2895	18.9789	13.6834	18.8184	19.019	15.9017	16.2212	17.4417	16.017	16.2017	18.7478	18.1929	17.9487	16.7757	16.8474	17.7666	17.5934
TG(16:0/18:1/22:6)+NH4	922.786	C59 H104 O6 N1	22.005	20.6171	18.4047	19.9806	21.0999	19.8401	20.3599	21.7072	20.963	18.3691	19.889	20.0664	20.5325	21.5287	19.4227	21.4365	20.6132	20.3828	20.9152	22.3583	17.8478	21.4662	23.3872	19.3366	18.4022	21.2745	19.6041	20.6541	20.9567	21.2771	20.2773	19.5845	20.5441	21.9575	21.0754
TG(16:0/18:2/18:2)+NH4	872.77	C55 H102 O6 N1	22.037	24.9034	23.1469	23.7171	23.8359	25.264	25.665	24.5558	26.0102	24.8828	24.7671	23.9772	22.7696	25.2198	23.5636	23.9561	24.3489	23.7863	25.258	25.054	22.956	23.6903	25.813	22.5171	22.3586	23.2907	23.8111	23.8309	24.1459	24.8508	23.9405	25.1881	24.6827	24.2312	25.0289
TG(16:0/18:2/18:3)+NH4	870.755	C55 H100 O6 N1	21.691	18.1996	15.9933	18.4506	17.3554	18.5836	18.9355	19.3851	19.9579	19.0303	18.6935	18.0552	18.9064	18.8735	18.8765	18.643	18.7727	17.6581	19.0903	20.0132	19.0205	19.8458	18.4625	18.092	17.8846	17.7244	17.2433	18.854	19.1985	19.5099	18.5979	19.6448	17.5312	18.4015	21
TG(16:0/18:2/20:3)+NH4	898.786	C57 H104 O6 N1	21.747	16.4057	15.0748	17.1863	17.3232	16.8016	18.0981	17.0611	18.7596	16.6961	17.1329	17.4039	18.0237	16.9435	17.3504	18.5109	17.055	17.5929	17.6768	18.2037	16.1578	16.9797	17.4143	16.8952	16.0794	16.3833	16.3487	17.7966	17.0633	18.2906	16.7099	17.6484	17.0765	17.6745	19.0709
TG(16:0/18:2/20:5)+NH4	894.755	C57 H100 O6 N1	21.171	18.2343	15.8057	17.5273	17.9163	18.3767	18.2409	17.918	19.1557	17.0967	17.8004	17.0941	18.1721	17.2298	16.3893	18.4577	18.3002	17.3954	18.8827	20.2809	16.4349	18.6944	19.7733	17.3916	17.5068	18.2033	16.6796	18.0331	17.9472	18.1493	17.5864	18.6792	18.4518	17.786	19.1586
TG(16:0/18:2/22:0)+NH4	932.864	C59 H114 O6 N1	24.986	13.7768	15.3712	14.4887	13.2089	14.4227	14.3622	14.3394	15.6575	16.2106	14.7194	13.4325	13.2285	14.3541	13.9263	13.6553	14.4179	11.5106	15.5507	15.3737	14.2041	13.551	13.1609	13.0799	13.0247	14.1118	12.9821	11.8625	14.8399	14.6948	15.716	15.3932	14.6206	14.8804	15.7401
TG(16:0/18:2/22:6)+NH4	920.77	C59 H102 O6 N1	21.374	19.483	17.0902	18.534	19.3758	19.0768	19.0176	19.2853	20.6474	17.0058	18.6252	18.3726	18.89	19.3585	17.6623	20.5637	18.8913	19.2588	19.8568	20.2616	15.7105	19.2025	22.0921	17.9926	17.6393	20.279	18.582	19.2468	19.3478	19.9909	19.1264	18.1358	19.9508	19.9982	19.4427
TG(16:0/20:4/22:6)+NH4	944.77	C61 H102 O6 N1	21.09	13.9813	11.7678	14.4402	15.5159	13.2959	14.529	14.9815	14.4698	11.2807	13.3748	14.7346	16.0531	14.4779	12.9582	16.7838	14.4961	16.0496	15.2103	16.4593	12.1954	15.5914	16.641	14.6279	13.733	15.9293	14.1246	15.3568	14.9485	15.7934	14.361	13.4113	15.1518	15.8667	16.204
TG(16:0/22:5/22:6)+NH4	970.786	C63 H104 O6 N1	21.03	14.9984	13.2503	15.1403	16.0026	13.2701	14.2162	14.8928	14.4167	12.5041	13.1929	14.5719	16.4766	13.6828	14.0924	17.5482	15.1651	15.9948	15.1773	16.8151	13.0014	15.6505	17.2455	16.0029	14.4668	16.4663	14.6639	15.9809	15.3227	15.5772	14.4529	13.6131	16.0934	16.0237	15.5634
TG(16:1/12:0/14:0)+NH4	738.661	C45 H88 O6 N1	20.388	13.3383	12.6635	17.1536	11.199	13.8969	11.6717	15.0831	17.5417	15.5658	15.544	14.0026	14.6407	15.5939	16.2034	12.5871	18.3683	11.8246	14.2035	17.5572	16.7279	17.0108	12.4264	14.2908	16.6873	14.2091	14.7324	14.4569	18.668	19.9028	20.2935	17.4123	12.1769	14.9774	18.1079
TG(16:1/12:0/16:1)+NH4	764.676	C47 H90 O6 N1	20.468	14.2011	12.9953	17.7575	11.6018	15.9575	13.4473	15.3376	18.8108	15.5381	16.6362	13.7828	14.308	16.447	16.3563	12.3288	18.2269	11.6999	15.881	17.5891	16.5454	17.3243	13.0632	14.4711	17.127	15.576	14.3128	15.1308	19.1063	18.7853	19.8344	17.9734	13.0016	14.7562	18.3512
TG(16:1/14:0/14:0)+NH4	766.692	C47 H92 O6 N1	21.237	15.7308	13.6312	19.0464	13.2382	16.9216	15.3354	17.9357	19.8982	17.0363	18.3328	14.6809	16.5426	18.2645	17.8659	12.7284	19.9025	13.0711	16.7291	19.0261	18.9311	19.3322	15.0835	16.4013	18.358	16.7926	16.4002	16.4017	20.7087	20.2779	21.8658	19.3284	14.113	16.7206	19.4739
TG(16:1/14:0/18:2)+NH4	818.723	C51 H96 O6 N1	21.274	18.637	16.5187	19.5901	15.3819	19.7879	18.8573	19.5995	21.2136	19.4894	19.7287	16.9117	17.4733	20.0528	18.8949	16.6154	19.7089	15.9918	19.8528	19.4523	19.4609	20.0164	18.6362	17.3243	18.7283	17.9111	17.5208	18.4987	20.2312	21.3285	20.4761	20.3969	17.3464	17.8412	20.8629
TG(16:1/16:1/18:2)+NH4	844.739	C53 H98 O6 N1	21.327	19.8867	17.7527	20.0897	17.8171	20.8613	20.0631	20.0501	22.3895	19.8137	20.5738	18.4302	17.3022	20.5978	18.9406	18.223	20.0157	17.4664	20.5991	19.6856	18.7202	19.7078	20.4816	18.0249	18.9379	18.6964	18.3259	19.4767	20.4366	20.6459	20.3473	20.5624	19.33	18.8794	20.7343
TG(16:1/18:2/18:2)+NH4	870.755	C55 H100 O6 N1	21.431	20.8507	19.1082	20.3897	19.2102	22.4671	21.6335	20.748	23.1621	21.6151	21.4515	19.471	19.4232	21.1621	19.2193	19.7003	19.9751	19.4163	22.1546	19.8001	18.8464	19.3424	22.6272	19.0132	19.581	19.9601	19.5627	19.1129	20.0924	21.1132	20.4636	21.6666	21.144	19.9611	21.3992
TG(16:1/18:2/18:2)+NH4	870.755	C55 H100 O6 N1	21.545	20.8507	19.1082	20.3897	19.2102	22.4671	21.6335	20.748	23.1621	21.6151	21.4515	19.471	19.4232	21.1621	19.2193	18.8853	20.6681	19.4163	20.9305	21.3767	18.8464	20.1643	22.6272	19.0132	19.581	18.6672	19.5627	20.3476	20.0924	21.1132	20.4636	21.6666	21.144	19.9611	21.3992
TG(16:1/18:2/18:3)+NH4	868.739	C55 H98 O6 N1	20.701	17.0095	14.9201	16.0928	14.4345	18.1086	17.4454	16.5031	18.9745	17.3346	17.4202	15.6849	15.0066	17.5188	14.815	15.5976	15.9231	15.039	17.4943	16.6936	14.8402	15.9168	17.927	14.7133	16.2194	16.0376	15.2176	16.5925	15.6566	17.3382	16.5902	16.9454	17.1973	15.5592	17.1306
TG(17:0/18:1/18:1)+NH4	890.817	C56 H108 O6 N1	23.599	20.9217	19.544	19.8869	20.5926	19.9844	20.4666	21.1893	20.6199	20.3436	21.0696	20.4936	19.5911	21.1174	21.3487	20.5602	20.0265	19.6227	20.2374	21.6838	19.7012	20.4674	20.9262	19.8602	17.8756	20.2254	19.4832	19.7189	20.6913	21.2103	21.1322	20.8848	19.6234	21.3777	21.0287
TG(17:0/18:1/18:2)+NH4	888.801	C56 H106 O6 N1	22.881	16.4026	18.0906	18.8553	18.3817	18.5394	15.6962	19.7998	19.7279	18.8933	16.6052	16.5909	12.8557	17.0764	14.8731	18.6063	18.3681	17.5691	18.4382	19.2221	15.2483	15.4364	17.1896	15.2793	16.5551	14.4512	17.8866	18.0099	18.8265	19.0452	19.1585	19.4869	18.0396	19.1317	19.2849
TG(17:0/18:1/20:4)+NH4	912.801	C58 H106 O6 N1	22.675	16.6657	15.317	16.903	17.1354	16.2934	16.9811	17.2513	16.6096	15.9617	15.6844	16.5344	16.2389	16.4261	17.5033	17.395	16.2824	16.9729	16.9998	18.1164	14.8035	16.5821	17.2384	16.848	14.1506	16.4845	15.9098	17.049	17.3904	17.492	17.0603	16.7508	16.0233	17.9104	17.9772
TG(17:0/18:2/18:2)+NH4	886.786	C56 H104 O6 N1	22.295	19.4653	18.11	18.209	18.1179	18.9349	19.6421	19.4643	19.8001	18.7901	19.416	18.1336	17.6079	19.6619	18.4647	18.1881	18.0645	18.1655	19.1202	19.0628	17.2069	18.2915	19.5217	17.5558	16.2931	17.9991	17.5164	19.003	18.6411	19.9854	18.9662	18.8036	18.4954	19.4512	19.9793
TG(18:0/15:0/16:0)+NH4	838.786	C52 H104 O6 N1	23.61	17.1477	15.2558	19.4715	16.8682	17.0267	16.818	18.5286	18.1776	16.7274	18.0451	17.9377	17.7923	18.1234	19.2456	17.8682	19.4005	17.3433	17.1947	19.2432	18.1404	18.9156	17.0975	18.2495	17.7192	17.8567	17.4805	16.9179	19.7302	17.6734	21.274	18.5446	17.3132	18.3656	18.5198
TG(18:0/16:0/16:0)+NH4	852.801	C53 H106 O6 N1	24.162	18.1725	17.9456	20.5192	18.16	19.2001	19.2605	19.0986	18.5709	18.6949	20.2723	19.3008	19.587	20.0112	20.3291	18.8534	20.7322	18.3905	19.8565	20.8715	20.0646	20.6191	18.6214	18.799	19.2381	19.5466	18.5035	17.8448	17.3231	19.8289	19.2333	17.1537	18.4677	19.1116	18.5273
TG(18:0/16:0/18:0)+NH4	880.833	C55 H110 O6 N1	25.114	17.3373	17.0624	18.1931	16.7778	16.8282	16.3353	16.6129	16.8562	17.3752	17.7604	16.8777	17.8155	17.5079	18.0538	17.3973	18.0238	16.3598	17.1453	18.5767	17.5236	17.7029	16.0697	17.3294	17.2494	17.7282	16.4237	16.3713	14.5543	17.427	16.2197	13.6067	16.8072	16.7599	15.7383
TG(18:0/16:0/18:1)+NH4	878.817	C55 H108 O6 N1	24.071	21.2044	19.5331	21.3045	20.9411	21.383	21.8381	21.9174	23.0152	22.6752	22.5946	21.2673	21.1777	22.6819	21.933	20.864	21.5099	19.7825	21.2991	22.8689	21.758	22.5143	21.4568	20.1452	20.2577	20.7485	19.9465	19.0664	22.7568	22.1502	22.7405	22.5485	19.9655	21.4342	22.9561
TG(18:0/17:0/18:1)+NH4	892.833	C56 H110 O6 N1	24.507	15.0994	13.8523	15.8899	14.9842	15.1252	14.8324	15.6063	16.1166	15.5758	16.4244	14.8904	15.0214	15.6805	16.2758	15.3911	15.9539	13.754	14.6837	16.7158	15.0069	15.9376	15.1317	14.5706	14.1403	15.0933	14.176	13.4083	16.6758	15.9776	17.6906	16.142	14.0061	15.4548	16.7759
TG(18:0/18:0/18:0)+NH4	908.864	C57 H114 O6 N1	26.278	18.5838	15.4216	15.9099	14.8415	14.6893	14.1291	14.0809	14.5655	16.1893	15.071	15.0658	15.1175	14.6917	15.6092	15.7009	15.3609	14.4485	15.167	16.1869	15.1341	14.6028	13.8971	15.4394	15.1046	16.3534	14.4153	14.2527	12.1347	15.1829	14.2652	11.7576	15.269	14.9743	13.3788
TG(18:0/18:0/18:1)+NH4	906.848	C57 H112 O6 N1	24.986	17.5813	16.7583	18.0291	17.2653	17.865	17.1545	17.1663	19.6474	19.9436	18.5342	17.3437	17.6917	18.1955	18.1581	17.2918	18.1827	16.1979	17.856	19.3593	17.7589	18.2064	16.8924	17.3236	16.6917	17.3774	16.3628	15.7568	18.9198	18.788	19.4604	18.4832	16.6706	17.4521	18.938
TG(18:0/18:0/20:4)+NH4	928.833	C59 H110 O6 N1	23.697	15.7031	14.6699	15.6531	16.2942	15.5864	16.5501	16.1558	16.9566	15.9231	15.9179	15.956	16.0741	16.1774	15.9643	17.0005	15.8982	15.5347	15.342	16.6235	14.4304	16.0153	15.9671	15.9842	14.3961	14.9949	15.1506	14.9256	17.0564	17.2789	16.0689	16.0681	15.3654	16.5982	17.6885
TG(18:0/18:1/18:1)+NH4	904.833	C57 H110 O6 N1	23.985	21.6373	20.4205	20.506	20.9611	21.3661	21.9796	21.5019	22.2431	22.2455	22.0929	21.6071	20.2571	22.6104	21.4927	21.1402	20.5227	20.2829	21.1937	22.6099	21.0552	20.9853	21.2911	20.3946	19.3456	20.8369	19.7426	19.9966	21.9262	22.3283	21.7097	22.0924	20.6053	22.1394	22.4302
TG(18:0/18:1/20:0)+NH4	934.88	C59 H116 O6 N1	26.1	13.8707	15.5539	13.3979	11.7395	14.7953	12.8408	12.9069	14.5575	15.5255	14.3398	13.6883	13.6279	14.2592	13.8965	13.2798	14.5434	12.3036	15.5712	15.5633	14.1229	14.361	13.3675	13.3066	13.8152	13.9354	12.0963	12.0197	14.4705	14.8854	16.667	15.5472	14.0917	12.5826	15.2581
TG(18:0/18:1/20:3)+NH4	928.833	C59 H110 O6 N1	23.324	17.9644	16.8371	16.5304	17.8742	17.3383	19.1091	18.8911	19.004	18.7463	18.6766	17.3034	17.0301	19.6997	18.019	16.9732	17.9516	17.4348	18.3448	18.9843	17.3957	17.8745	18.3104	17.3023	15.651	17.7583	16.5006	17.1206	18.5966	19.0881	18.4813	18.6465	17.4732	18.4445	19.0297
TG(18:0/18:1/20:3)+NH4	928.833	C59 H110 O6 N1	23.561	15.5853	15.127	15.3721	15.9669	14.9164	15.7046	16.4332	15.4652	15.1637	15.5197	16.5427	15.7894	15.6323	16.3281	16.8376	16.35	16.5062	15.3299	17.5269	16.1702	15.5238	15.5206	16.5649	14.0882	16.6587	15.5216	16.078	16.0349	16.5239	15.6162	16.2159	16.0015	16.6374	17.0751
TG(18:0/18:1/20:4)+NH4	926.817	C59 H108 O6 N1	22.976	20.1424	19.3031	18.8978	21.1291	19.2136	21.5052	21.0049	19.9371	18.8645	19.4613	20.7193	20.0638	20.7336	20.0439	22.0166	19.9873	20.6036	20.3359	21.0809	18.7968	19.2442	20.8683	20.7534	18.3631	20.1587	19.5125	20.458	20.5268	21.8836	20.6163	19.6379	19.9611	21.715	21.3071
TG(18:0/18:1/22:6)+NH4	950.817	C61 H108 O6 N1	22.628	17.3398	15.4863	16.6323	18.1964	16.9122	17.3109	18.0367	17.5473	15.579	17.3384	17.4258	17.9709	17.9144	16.6574	18.7811	17.476	17.6416	17.9375	19.7347	15.8512	18.6113	19.365	18.1422	16.1912	19.0539	17.0999	17.4952	18.5478	18.6654	17.632	16.589	17.7971	19.1713	18.404
TG(18:0/18:2/20:4)+NH4	924.801	C59 H106 O6 N1	22.519	17.6356	16.6438	17.2802	18.3406	17.1468	18.4561	18.7589	18.2427	16.6969	17.2304	18.2799	17.9023	18.4193	19.1833	18.8481	17.5701	18.4908	17.847	19.4414	17.482	18.3852	18.6374	17.9412	16.6636	17.9423	17.7916	18.4701	18.2157	19.105	17.6731	17.7173	17.6934	19.2161	19.2839
TG(18:0/20:4/22:6)+NH4	972.801	C63 H106 O6 N1	21.767	14.2629	12.3843	13.5833	15.4821	13.4368	13.9815	14.2927	13.9414	10.5806	12.4779	14.0223	14.9591	13.3992	12.6394	16.9559	14.5526	15.8615	14.1873	16.0942		14.4242	16.8797	14.5834	13.5761	16.103	14.1514	14.8105	14.5401	15.6693	14.1373	11.7803	14.7696	16.463	15.3244
TG(18:1/11:3/18:1)+NH4	800.676	C50 H90 O6 N1	20.415	15.039	0	0	11.9675		11.6334	14.8662	9.88727		12.7559		14.0503				17.5347						16.7317			0				13.727		0	0	0	16.5346
TG(18:1/12:0/20:4)+NH4	842.723	C53 H96 O6 N1	20.925	13.6594	12.446	15.3808	12.3922	14.5508	13.6488	15.0338	15.7245	15.5068	15.0848	12.3596	14.8564	15.4547	14.7099	13.9719	16.3144	12.9932	16.2777	15.6437	16.0049	16.5097	14.3155	14.4558	14.1311	14.2207	13.6717	15.19	15.7867	17.2784	15.5881	15.5496	14.4586	13.8256	17.3444
TG(18:1/18:1/18:1)+NH4	902.817	C57 H108 O6 N1	23.217	23.9933	23.2316	22.0893	23.1135	23.563	24.6103	23.8391	24.2105	24.392	23.9368	23.6912	21.723	24.8389	23.4195	23.4094	23.0266	22.7723	23.7156	24.4116	22.8957	22.6439	23.8253	22.2094	20.5906	22.6108	21.8349	22.8881	23.4382	24.1969	23.198	24.307	22.9973	24.3353	24.0073
TG(18:1/18:1/18:2)+NH4	900.801	C57 H106 O6 N1	22.605	24.5827	24.0458	23.7602	24.2959	24.7132	25.3846	24.423	25.0417	24.7586	24.7884	24.9339	23.0459	25.5157	24.2825	24.775	24.1812	23.6945	24.8715	25.09	23.3185	23.45	24.8573	23.7015	22.1098	23.7365	23.3674	23.9718	24.2105	25.1005	24.0968	25.1759	24.6841	24.6568	24.955
TG(18:1/18:1/20:3)+NH4	926.817	C59 H108 O6 N1	22.795	19.862	19.1625	19.7352	20.2981	19.8469	20.8332	20.9819	20.4974	19.6417	20.1376	20.568	20.1946	20.6232	20.6997	20.6195	19.7788	20.0724	20.5006	20.6696	20.0737	20.4598	20.6467	20.0798	18.3563	19.6485	19.6057	20.6697	20.0813	21.2765	19.3815	20.7925	19.9083	21.4439	21.858
TG(18:1/18:1/20:4)+NH4	924.801	C59 H106 O6 N1	22.295	20.9452	20.6252	20.2845	21.3301	20.8097	21.9773	22.1499	21.1068	20.25	20.7663	21.062	21.2168	21.2575	20.3707	21.7195	20.4078	21.1948	21.616	21.7955	20.2137	21.2667	22.0659	20.887	19.0291	20.5776	20.416	21.8605	20.7194	22.1515	20.7718	20.9897	20.9909	22.0388	22.2056
TG(18:1/18:1/20:5)+NH4	922.786	C59 H104 O6 N1	21.701	20.2923	19.3466	20.0982	20.4951	20.5341	20.9438	20.2193	20.8359	19.9245	19.9369	20.4854	20.2021	19.9388	19.5141	21.3306	19.7943	20.4619	21.482	20.8845	18.9289	19.7975	21.2905	20.2571	18.9429	20.1506	19.3359	21.0277	20.0914	21.1556	19.7237	20.5473	21.0108	20.5129	21.4751
TG(18:1/18:1/22:0)+NH4	960.895	C61 H118 O6 N1	25.961	14.177	16.8987	13.0569	11.7354	15.0385	11.469	10.8908	12.0662	13.1928	12.4459	13.3515	11.7276	12.3589	12.3996	12.3325	12.366	12.0115	14.3044	12.7138	12.7528	10.9939	11.1768	12.1737		12.7308	10.9692	11.856	13.6068	13.5516	14.07	15.3558	13.0383	12.5163	13.5606
TG(18:1/18:1/22:4)+NH4	952.833	C61 H110 O6 N1	22.762	17.6877	17.3714	17.8122	18.1941	17.5988	18.4521	18.4135	17.7563	17.0475	18.0065	18.2477	17.56	19.0019	18.0468	18.7525	17.2768	18.228	17.9041	17.984	17.9588	17.6608	18.6245	17.97	16.2527	17.9429	17.1574	18.9334	17.6575	18.9608	17.3575	18.1365	18.0793	19.0972	18.8283
TG(18:1/18:1/22:5)+NH4	950.817	C61 H108 O6 N1	22.25	17.2598	16.8091	16.8268	18.0181	17.1338	16.5046	17.7095	17.2748	14.6525	16.903	17.122	17.1555	17.3439	13.3471	18.4913	16.5987	17.1469	17.4954	17.6765	15.9164	17.2066	18.3936	16.9447	15.3861	17.1432	16.1357	17.8834	16.8768	18.3777	16.9564	17.0928	17.7606	18.4384	18.0412
TG(18:1/18:1/22:5)+NH4	950.817	C61 H108 O6 N1	22.479	15.8203	15.5333	15.7354	17.1169	15.4067	16.64	16.4714	15.4425	14.9887	14.4924	16.781	16.4126	16.5973	16.9308	17.1438	14.8777	17.2447	15.615	16.2542	15.5851	15.1833	16.2453	16.6162	14.8401	16.883	16.0742	17.0685	15.7954	17.5443	16.2141	15.8678	16.5553	17.3783	16.8244
TG(18:1/18:1/22:6)+NH4	948.801	C61 H106 O6 N1	21.977	18.6206	16.6184	17.682	19.3453	17.6564	18.046	18.7838	18.3969	16.4446	17.3734	18.1045	18.6373	18.7026	17.2882	19.7363	17.9988	19.0263	18.6876	20.1325	16.7316	18.9244	20.3653	18.0053	16.1253	19.4184	17.4117	18.9244	18.5256	19.2136	18.2875	17.4184	18.9331	19.6965	19.1625
TG(18:1/18:2/18:2)+NH4	898.786	C57 H104 O6 N1	22.006	23.6763	22.2481	22.6389	22.5806	24.4546	24.1982	22.7574	24.7503	24.295	23.6085	22.9435	21.0831	24.1499	21.9043	22.784	23.0074	22.2917	24.5585	23.1165	21.5186	21.7596	24.1588	21.5089	20.7504	22.4048	21.6492	23.077	23.0273	23.7287	22.8702	23.9833	24.2396	23.0693	23.9164
TG(18:1/18:2/20:2)+NH4	926.817	C59 H108 O6 N1	22.626	19.1607	18.4967	18.2945	18.9771	19.2862	19.4707	19.5424	19.5096	18.6498	19.6629	18.493	17.5883	20.4901	18.7976	18.542	18.7035	18.2254	19.2344	19.5664	18.3726	17.9689	19.34	18.4808	16.9726	19.2294	17.4386	18.9975	17.6843	19.6248	18.4746	19.4161	19.5611	19.2342	19.4863
TG(18:1/18:2/22:0)+NH4	958.88	C61 H116 O6 N1	24.868	12.9476	17.1748	13.1641	12.1371	14.4337	12.8607	11.3702	14.5567	15.3858	13.1064	13.1545	12.3353	13.0948	12.1652	12.4237	13.7147	10.6318	15.6345	14.1876	12.9115	12.3832	13.2914	11.6868		13.0415	10.9319	11.7238	13.665	14.2004	14.6481	15.5906	14.8708	11.8175	14.622
TG(18:1/18:2/22:5)+NH4	948.801	C61 H106 O6 N1	21.656	16.1272	15.2045	15.4583	17.0003	16.5149	16.8413	16.157	16.5291	14.7954	15.862	15.9564	16.0102	16.4189	14.1147	17.7084	15.6894	16.1106	16.9505	16.9167	14.4743	15.7345	17.7077	15.5778	14.9559	16.824	14.9744	16.6537	15.8101	16.9612	16.0577	16.35	17.1106	16.6808	16.5435
TG(18:1/18:2/22:6)+NH4	946.786	C61 H104 O6 N1	21.356	18.0816	16.0005	17.6777	19.0574	17.6473	17.6698	17.5024	18.6756	16.4855	16.9323	17.4256	18.2527	17.7082	16.302	19.7215	17.5796	18.6737	18.641	19.1298	16.2086	17.7353	20.004	17.8215	16.1171	19.5106	17.3334	18.6131	18.0038	18.5931	17.8202	17.1156	19.3099	18.8324	19.2603
TG(18:2/17:1/18:2)+NH4	884.77	C56 H102 O6 N1	21.683	16.778	15.2287	16.1018	15.2947	16.9717	16.9438	16.3457	17.838	16.3945	16.9072	15.2428	14.5279	16.8828	15.5347	15.8209	15.9486	14.9781	16.8865	16.1999	14.716	15.4699	17.4125	14.7919	14.5386	15.8874	14.4874	16.302	15.9552	16.9398	16.1738	16.4915	16.6133	16.1464	17.2756
TG(18:2/18:2/18:2)+NH4	896.77	C57 H102 O6 N1	21.397	20.4467	19.1407	19.7062	19.1542	22.2797	21.117	19.6265	22.5613	21.8016	20.94	19.2998	17.9624	20.8111	18.2142	19.5363	19.9042	18.8733	22.1108	19.9088	17.9014	18.9154	21.7341	18.2176	18.7328	19.4305	18.481	19.7475	19.5258	20.6657	19.8678	21.1956	21.9172	19.3913	21.1596
TG(18:2/18:2/20:4)+NH4	920.77	C59 H102 O6 N1	21.089	17.8111	16.8478	18.028	17.7056	18.5281	18.2253	16.7004	18.537	17.8114	17.2486	18.0646	17.4868	17.0446	16.7776	18.9287	17.3015	18.0953	19.449	19.3303	16.3054	17.3119	18.2998	17.8079	16.541	18.1154	16.9994	18.6436	17.7433	18.2994	17.4714	18.1097	19.476	17.5358	18.9952
TG(18:2/18:2/22:6)+NH4	944.77	C61 H102 O6 N1	20.723	16.0839	14.7247	17.0813	16.8624	16.449	15.9771	15.2709	16.7771	15.7862	15.5593	16.7396	17.6961	15.1551	15.2067	17.5047	15.7615	16.5777	17.4346	15.6119	15.1705	16.0152	17.9317	17.0189	15.8998	17.1853	15.4591	17.6676	16.347	17.3754	15.6783	16.0392	17.6749	16.2323	17.9391
TG(18:3/18:2/18:2)+NH4	894.755	C57 H100 O6 N1	20.755	18.0293	16.8118	17.8306	15.561	20.5867	18.3169	16.6904	20.7554	19.6743	18.8174	16.4666	15.8446	18.1701	15.6875	16.7392	18.0005	16.3467	20.1034	17.1373	14.8343	16.2942	19.6874	15.6142	16.7968	17.2782	16.3628	17.4915	16.8827	18.0686	17.5435	18.5819	19.9967	16.6159	19.0505
TG(18:4/16:0/18:2)+NH4	868.739	C55 H98 O6 N1	20.938	16.538	14.9319	17.1816	15.0804	17.7185	16.5333	17.0566	18.0567	17.6841	17.3752	15.4377	16.3946	16.5541	16.2465	16.0762	17.9991	16.0061	18.5736	18.2237	16.2229	17.3383	16.4865	16.1782	15.6558	16.4358	15.8716	17.3904	17.1407	17.1672	16.4129	17.7584	16.8967	16.0949	18.1535
TG(20:0/16:0/16:0)+NH4	880.833	C55 H110 O6 N1	24.281	12.4061	11.1395	16.3334	11.8705	12.3768	12.3521	12.4541	13.3015	12.8665	12.6711	12.089	13.8253	12.3298	14.3283	11.9754	14.2801	11.7825	12.7886	14.5581	12.5929	15.1876	11.6457	12.3439	13.2544	14.1805	11.9586	11.3063	15.2104	13.3897	15.3991	13.8259	12.1773	14.3637	13.0935
TG(20:0/18:1/18:1)+NH4	932.864	C59 H114 O6 N1	24.842	15.7577	16.9378	14.9715	14.8552	15.872	15.1556	15.267	15.9908	16.2765	15.8847	15.4367	14.8278	16.4907	15.3703	15.1669	14.8288	14.7354	16.7108	16.4813	15.7148	14.9747	15.2407	14.4239	13.6581	15.5313	12.9818	14.1704	15.7865	15.9195	16.6912	16.9433	15.2584	15.4838	16.0599
TG(20:0/18:1/18:2)+NH4	930.848	C59 H112 O6 N1	23.992	16.1967	17.2869	15.3526	16.1596	16.5635	16.5308	15.8699	17.5485	17.9064	16.6561	16.6698	15.3342	17.2661	15.9937	16.4539	16.0507	15.0586	17.5327	16.9253	15.4496	15.3642	16.5931	15.3475	15.51	16.0941	14.7799	15.7487	16.8264	16.9843	17.1043	17.8317	16.7014	16.1905	17.9407
TG(20:1/18:1/18:1)+NH4	930.848	C59 H112 O6 N1	22.327	16.2568	14.5795	15.2354	14.9277	15.8085	16.1549	16.781	16.6228	15.636	16.0587	15.0624	14.9734	16.4017	16.0711	15.2862	15.6655	14.9878	16.0168	16.1527	14.3031	15.4331	16.9353	15.3509	14.2305	15.6957	15.2091	15.4645	16.061	16.6193	16.5076	16.45	15.1353	16.2898	16.3372
TG(20:1/18:1/18:1)+NH4	930.848	C59 H112 O6 N1	23.874	16.9864	17.5884	15.6713	16.4607	16.5602	17.1425	16.7758	17.4432	16.6899	16.8642	17.097	15.6524	18.4192	16.6637	16.7458	15.6675	16.8179	17.0006	17.1786	16.6044	15.8971	16.8773	16.0934	15.5057	16.9922	15.5715	16.4176	16.3233	17.3845	16.3021	18.1151	16.8812	17.591	17.676
TG(20:1/18:1/18:2)+NH4	928.833	C59 H110 O6 N1	23.195	18.7838	18.8148	17.2899	18.1729	18.8468	19.7818	18.5762	19.307	19.1108	19.0134	18.7177	16.7244	20.3591	17.9162	18.1773	17.3081	18.1773	18.9919	18.6553	17.9632	17.242	19.0347	17.1323	16.0246	18.4357	16.7453	18.1479	17.9297	19.4611	18.3162	20.0033	19.0584	19.3077	19.3164
TG(4:0/16:0/16:0)+NH4	656.582	C39 H78 O6 N1	18.617	14.7139	14.8794	15.3149	14.7085	14.748	14.5097	14.8344	15.0241	14.4513	14.4354	15.7074	15.1949	15.3234	15.9149	16.7033	15.2773	15.377	15.3075	15.2711	14.656	14.7832	15.0257	16.2905	17.7627	15.6815	14.6942	16.0585	15.1531	13.8531	15.6989	15.4197	16.0554	15.3423	15.0237

## Sheet: TIM4-binding Lipids
Supplementary Data S4: Lipids identified per patient from exosomes extracted using the TIM4-binding plasma exosome extraction method.
LipidIon	CalcMz	IonFormula	Base RT	Patient 1	Patient 2	Patient 3	Patient 4	Patient 5	Patient 6	Patient 7	Patient 8	Patient 9	Patient 11	Patient 12	Patient 13	Patient 14	Patient 15	Patient 16	Patient 17	Patient 18	Patient 19	Patient 20	Patient 21	Patient 22	Patient 23	Patient 24	Patient 25	Patient 26	Patient 27	Patient 28	Patient 29	Patient 30	Patient 31	Patient 32	Patient 33	Patient 34	Patient 35
AcCa(10:0)+H	316.248	C17 H34 O4 N1	1.783	20.0113	20.0351	18.567	19.8568	18.2841	20.1621	19.0617	16.2556	15.8448	18.8541	19.9365	16.4831	18.0531	18.5271	22.0059	12.6206	18.9242	19.1192	18.9638	17.5127	18.2544	19.6048	20.7073	20.4188	19.6792	20.1526	20.8305	11.4742	19.4008	19.6435	16.1377	20.1968	18.5678	16.7682
AcCa(10:1)+H	314.233	C17 H32 O4 N1	1.135	20.9195	20.4964	19.116	19.6219	19.5655	20.3539	18.9905	17.501	16.7118	19.6493	20.0112	16.7649	18.7224	18.566	22.0298	13.033	19.1458	20.1739	19.501	17.6353	18.8693	20.0207	20.5857	20.7658	20.0889	20.0168	21.4113	11.6534	19.4515	19.9475	16.9797	21.1629	18.4574	17.703
AcCa(10:1)+H	314.233	C17 H32 O4 N1	1.333	19.4724	18.1314	17.0018	17.6647	17.5607	18.0906	17.2756	15.5628	15.263	17.8911	17.9726	15.2321	16.9216	17.1096	19.3011	11.8957	17.7492	18.2126	17.9435	15.76	16.0144	17.9346	18.9569	19.2898	18.3075	17.9918	17.9073	10.6373	17.5044	18.3482	15.3448	19.8146	17.0136	16.0096
AcCa(10:2)+H	312.217	C17 H30 O4 N1	0.623	17.3414	18.9752	16.1434	16.2361	17.6833	16.3218	15.0227	15.4781	14.0965	18.9239	17.8852	14.3509	14.3249	18.624	16.2409	14.4345	17.9802	13.4267	17.2285	20.145	15.7826	19.8616	14.8742	15.0135	20.116	14.2326	14.5344	10.0028	19.1335	14.7589	14.3804	16.6816	15.5886	15.2591
AcCa(10:3)+H	310.201	C17 H28 O4 N1	0.627	21.7871	18.9696	18.9179	19.3375	20.8436	19.8146	17.4502	18.3332	16.8198	20.2791	20.1531	17.2663	18.284	19.3939	22.0512	14.4137	19.8488	20.9601	21.592	17.6011	18.4415	20.5871	19.9547	20.9611	20.1849	20.624	19.5233	11.6955	20.5611	19.7304	18.2631	22.6529	17.5271	19.1706
AcCa(12:0)+H	344.28	C19 H38 O4 N1	4.128	16.8305	16.2127	15.406	16.5929	15.2048	17.3894	16.1144	12.9542	11.8681	15.8589	16.0023	14.2141	14.7727	15.5369	18.7849	9.73247	16.4404	16.5472	15.9573	15.1809	14.6492	16.7598	18.1047	18.2152	16.5782	17.2162	17.8312	8.10113	16.8024	16.3245	13.6135	17.5447	15.2844	13.5661
AcCa(12:1)+H	342.264	C19 H36 O4 N1	2.956	16.1689	16.0705	15.0803	16.4382	15.6767	17.143	16.5043	13.6299	13.6612	15.8743	16.5653	14.3252	15.3959	15.3271	18.3452	9.96249	16.5208	15.8729	15.8725	15.3935	15.2168	16.5011	18.2076	17.8638	16.3754	17.5031	17.7937	9.2985	16.3075	17.0157	13.7394	16.965	15.5127	13.9961
AcCa(12:3)+H	338.233	C19 H32 O4 N1	5.836	21.1481	19.762	19.8207	20.6206	20.781	20.3372	19.0827	17.8366	18.5682	20.3436	19.3771	17.3516	18.6239	19.5772	19.3817	13.9826	19.7667	18.9493	19.2645	17.5544	18.2288	19.8414	18.8178	19.8082	19.7682	19.8101	17.833	13.8602	19.9505	19.746	18.3486	20.3026	18.107	18.7141
AcCa(14:1)+H	370.295	C21 H40 O4 N1	4.819	15.4985	16.0508	13.2242	15.6247	13.8718	16.1185	15.2953	11.1169	10.6682	13.4012	15.443	13.4739	14.4264	14.9266	17.9457	9.36454	16.1056	15.5965	15.3091	14.5491	14.0241	15.8225	17.4678	16.6596	15.6902	16.6923	17.589	6.48772	15.7654	16.063	12.4479	16.8996	15.1614	13.3012
AcCa(14:2)+H	368.28	C21 H38 O4 N1	3.948	15.9388	16.4386	14.5643	16.4182	15.1525	16.6699	15.6573	13.2819	11.9806	14.4193	16.059	13.2688	14.4413	15.1336	18.3847	9.46224	15.9884	16.0123	15.0608	13.9783	14.0955	16.117	17.649	17.2889	16.1689	16.9648	17.5389	6.49911	15.7351	16.1271	12.4698	17.5985	14.9769	12.9638
AcCa(6:0)+H	260.186	C13 H26 O4 N1	0.498	20.0442	20.066	19.8365	20.5453	21.0764	19.7477	20.1151	18.3793	18.4116	20.6748	19.4981	18.071	18.7415	19.3046	22.345	14.6808	20.0695	20.1089	19.7035	18.0732	19.0742	20.4815	20.1996	20.3134	19.9284	20.7482	19.5808	13.8254	19.5965	19.8506	18.2036	20.5333	19.0308	18.8858
AcCa(8:0)+H	288.217	C15 H30 O4 N1	0.749	21.7995	22.028	20.4454	21.5282	20.515	21.8971	20.6959	18.5999	17.7745	20.7184	21.698	18.6565	20.0233	20.2403	23.4907	14.4593	20.6949	20.9317	20.6325	19.1615	20.4559	21.2883	22.1443	22.0183	21.435	21.9216	22.4508	13.1664	21.037	21.2581	17.9118	21.7059	20.2899	18.9551
Cer(d18:0/16:0)+H	540.535	C34 H70 O3 N1	14.745	13.2909	12.236	11.3243	12.5286	12.1623	14.47		10.8738	10.6163	12.1944	11.0695	11.5892	10.8255	11.671	12.0684	7.5457	11.5835	11.3219	11.3987	10.8069	11.2535	11.2396	12.1624	10.9229	11.551	11.7235	10.8157	7.02072	11.5401		14.6815		10.7877	10.8591
Cer(d18:1/24:0)+HCOO	694.635	C43 H84 O5 N1	19.748	12.5922	15.7183	14.5937	17.1576	15.4527	16.7487	14.8928	14.6348	15.3769	15.5867	16.2056	15.6224	15.6935	15.4072	15.4389	11.5923	16.1706	15.6832	15.6424	14.9532	15.4622	14.8957	16.9114	15.7988	15.4064	15.9999	15.8717	11.4962	15.5739	12.9009	14.8071	14.4743	15.3948	15.1212
Cer(d18:1/24:1)+HCOO	692.62	C43 H82 O5 N1	18.433	12.088	15.5863	13.7009	17.5296	14.7169	16.6529	15.237	15.0428	14.5072	14.6619	16.5925	14.6928	15.7993	15.9567	15.7738	10.4617	17.0223	15.4843	15.6363	13.7422	15.4689	14.7845	17.0796	15.3958	15.4846	14.4756	15.8518	10.081	15.4605	14.7003	14.6663	14.3087	15.7752	14.8206
ChE(18:2)+NH4	666.618	C45 H80 O2 N1	23.039		16.4041	15.2859	12.5898	14.8549	11.9294	14.4004	14.0458	15.4101	12.9457	12.2842	15.2649	14.3546	14.7214	12.929	13.5014	15.002	14.3517	11.1096	15.2533	17.0067	13.1854	14.2031	16.1204	14.1066	14.4138	17.6934	13.2595			11.4519		16.7369	11.3212
ChE(20:4)+NH4	690.618	C47 H80 O2 N1	22.516		13.0096	12.2643		11.6725		11.8577	10.0743			10.7404	13.2046	10.2139	11.7045	11.5659	9.82106	13.5947	11.4353		11.6407	14.3843		12.7106	12.8497		11.984	16.9377	10.8171					16.2064	10.1811
DG(16:0/18:2)+NH4	610.541	C37 H72 O5 N1	15.68	11.515	11.885	12.751	12.5727	12.2378	13.1025	11.8697	12.6949	15.3662	12.5456	11.7065	10.9192	11.6527	11.8442	11.1382	10.5709	11.7877	13.5528	11.6692	13.4808	11.567	12.3635	11.9165	12.6674	12.1054	12.6943	12.2305	10.1706	12.5067	11.6412	13.91	13.4996	15.9878	13.7527
DG(18:1/18:1)+NH4	638.572	C39 H76 O5 N1	16.896	13.354	13.1196	11.9953	12.6424	12.7357	13.2456	13.0419	12.2146	14.0661	13.2148	12.9105	12.0191	13.0459	13.3784	12.668	9.79049	13.08	13.1844	12.9253	13.8315	13.0106	12.9904	12.7913	12.3248	12.6818	13.213	12.2784	9.67746	13.0572	12.9445	14.235	14.1614	15.5353	14.2283
DG(18:1/18:2)+NH4	636.556	C39 H74 O5 N1	15.761	14.5458	14.173	12.9102	13.6186	13.6559	14.2904	13.9009	13.8925	16.6625	14.611	14.0097	12.3505	14.3921	14.5163	13.2433	10.771	13.4656	14.9799	13.9185	14.5478	14.046	14.7674	13.572	13.8684	14.0534	14.631	13.8437	10.7268	14.5992	13.9962	14.8914	14.6308	16.0123	14.5052
DG(18:2/18:2)+NH4	634.541	C39 H72 O5 N1	14.6	13.7948	12.9432	12.1037	12.8015	13.3117	13.6245	12.7952	13.8182	17.2144	13.5363	13.0229	12.1936	13.0416	12.7656	13.3367	10.0551	12.4859	14.078	12.8319	13.3102	12.3318	13.8544	12.3685	12.8798	12.9903	13.726	13.2593	10.1505	13.1018	12.8597	13.5083	14.3985	15.0433	13.6999
LPC(15:0)+H	482.324	C23 H49 O7 N1 P1	6.414	18.0617	17.0988	16.7476	16.5871	17.7978	16.1713	16.0634	15.8759	16.1763	16.8065	16.2192	14.3673	16.1559	16.7454	17.3585	11.8806	16.9303	16.9404	16.8292	15.3549	15.2076	16.8468	17.3357	16.3316	16.9746	17.3697	15.7327	11.6839	16.5313	17.2819	16.0593	18.1629	15.6443	15.624
LPC(16:0)+H	496.34	C24 H51 O7 N1 P1	6.738	16.2605	15.1933	14.6523	15.6646	16.0012	15.7184	15.8409	15.3388	15.5871	15.6561	15.4728	15.2296	15.2903	15.1604	15.522	10.7872	15.049	15.6842	14.989	14.7996	15.8542	16.117	15.3865	15.5901	15.598	16.0076	15.8725	10.475	15.1833	16.6542	15.1368	17.3841	15.5206	15.1287
LPC(16:0)+H	496.34	C24 H51 O7 N1 P1	6.941	20.7636	19.9441	18.8019	19.8508	19.7199	19.7701	19.9611	19.4574	19.7427	19.7703	19.5059	19.5003	19.6074	19.8876	19.3116	15.34	19.6633	19.7224	19.0351	18.8775	19.7892	20.0632	19.4075	19.5436	19.3284	19.2447	19.689	14.4843	19.0602	20.5201	19.1868	20.9685	19.6225	19.1367
LPC(18:0)+H	524.371	C26 H55 O7 N1 P1	7.907	19.2477	19.3027	18.428	19.0124	19.0663	18.6414	19.0178	18.2992	18.48	19.7946	18.1668	19.1435	18.9425	18.444	17.8281	14.1193	18.0237	19.1723	18.7154	17.7176	19.1526	18.6745	19.0503	17.9161	18.3947	19.2154	18.3273	13.4738	18.152	19.4422	18.5419	19.6156	19.2724	18.5627
LPC(18:1)+H	522.355	C26 H53 O7 N1 P1	7.148	17.452	16.4099	15.3297	15.4508	15.0231	15.7937	16.1268	15.1377	16.3143	15.5513	15.9767	15.6006	16.2776	15.8243	15.3836	11.8109	16.5218	16.7505	15.5312	16.1905	16.3849	15.7075	16.0429	17.0079	16.3648	15.7983	16.844	11.582	15.9275	16.4257	15.9604	17.3728	15.7208	15.6157
LPC(18:2)+H	520.34	C26 H51 O7 N1 P1	6.492	17.9992	17.6161	16.5331	14.917	16.5175	16.1667	16.5924	16.5477	17.8291	17.117	16.6318	15.8446	16.4644	16.2708	16.7711	13.1809	17.1117	18.0873	17.0154	17.2687	16.7112	16.4632	17.6938	18.8101	17.6964	16.6601	17.9484	12.3755	15.4764	17.5003	16.8672	18.6519	14.9769	16.6129
LPC(18:3)+H	518.324	C26 H49 O7 N1 P1	6.937	16.5573	15.5477	14.8577	15.2953	15.3141	15.1569	15.4908	15.0391	15.292	15.3607	15.1705	15.899	15.8952	15.0305	14.8946	10.9249	15.2623	15.9903	15.1927	14.5279	16.1999	15.5131	15.493	15.7087	15.5637	15.5514	15.9736	10.6752	15.2329	15.8511	15.4466	16.6101	15.21	14.7993
LPE(18:0)-H	480.31	C23 H47 O7 N1 P1	8.01	14.4719	13.6873	12.8945	14.7598	13.3755	13.9519	14.1082	13.5481	13.8196	13.6723	13.7764	14.1274	14.6769	13.5915	13.2275	8.93231	13.4552	14.1903	13.6934	13.2607	13.8824	13.6	13.9034	13.7311	14.0764	13.7198	14.1361	8.35218	13.7159	14.1996	13.4594	14.337	13.1696	13.0457
PC(16:0/16:0)+H	734.569	C40 H81 O8 N1 P1	14.151	15.6633	16.7565	16.4239	17.2915	16.9326	17.4525	16.8737	16.8186	15.2998	16.6234	17.3762	17.1985	17.1289	16.7005	16.7897	12.0418	17.5225	16.8537	16.7706	15.4653	16.5368	16.6518	17.129	16.4258	17.7527	17.0079	17.9632	11.8744	17.8399	16.425	16.8351	16.4228	16.5362	16.1142
PC(16:0/16:1)+H	732.554	C40 H79 O8 N1 P1	12.679	14.7989	13.9516	14.0421	14.5945	14.0076	15.2407	15.4313	14.58	15.5786	14.4396	14.7985	16.1427	15.9914	14.517	14.1087	11.1744	14.2324	14.6179	14.4092	16.2531	16.3527	14.3677	14.8714	15.7107	14.2327	14.2853	15.4112	10.9512	14.7311	14.5849	14.6319	13.0302	14.8854	14.3837
PC(16:0/18:1)+H	760.585	C42 H83 O8 N1 P1	14.223	18.5896	18.6906	17.9355	18.587	18.3964	18.8397	18.819	18.0761	18.9171	18.1025	18.8575	19.8502	19.607	18.28	18.4484	15.1614	18.5448	18.2271	18.2746	18.6316	19.1303	18.6873	19.1122	18.4569	18.6043	18.49	19.2392	14.7832	19.2757	18.7286	18.38	17.6871	18.7892	18.2613
PC(16:0/18:2)+H	758.569	C42 H81 O8 N1 P1	12.974	20.3575	20.3437	19.4191	19.8879	19.7119	19.9479	19.8453	20.1834	21.0273	19.6415	19.7878	20.0144	20.7314	19.6275	18.7784	17.288	19.3958	20.4211	19.423	20.4906	20.2857	19.7417	19.7518	20.046	19.4896	19.463	19.9831	17.4526	18.9286	20.7312	19.2584	19.097	19.6492	18.9766
[truncated: 193 more rows]

## Sheet: SEC Metabolites
Supplementary Data S5: Metabolites identified per patient from exosomes extracted using the size exclusion chromatography plasma exosome extraction method.
[truncated: 195 more rows]
[truncated: 1 more columns]

[truncated: 2 more sheets: Lectin-binding Metabolites, TIM4-binding Metabolites]
