# Supplementary material for: Detectable Lipidomes and Metabolomes by Different Plasma Exosome Isolation Methods in Healthy Controls and Patients with Advanced Prostate and Lung Cancer
Source: Int J Mol Sci. 2023 Jan 17;24(3):1830. doi: 10.3390/ijms24031830 (PMC9916336; doi:10.3390/ijms24031830)
Supplement: Supplementary file 1 [file ijms-24-01830-s001.zip › SupplementalTables_final.xlsx]

## Sheet: Supplemental Table 1-Enrich
Supplementary Table S1: Metaboanalyst enrichment based on unique molecules for each method in each omic profile.
Omic	Kit	Chemical Structures	Metabolite Set	total	expected	hits	Raw p	Holm p	FDR
Metabolite	TIM4-binding	Super Class	Nucleic acids	182	0.0247	4	1.18e-08	3.18e-07	3.18e-07
			Carbohydrates	136	0.0185	2	0.000162	0.0042	0.00218
			Organic acids	914	0.124	3	0.000262	0.00654	0.00236
			Benzenoids	1890	0.257	3	0.00211	0.0507	0.0143
			Organic oxygen compounds	173	0.0235	1	0.0233	0.535	0.126
			Organoheterocyclic compounds	469	0.0638	1	0.0618	1	0.278
			Fatty Acyls	8120	1.1	3	0.0966	1	0.373
			Sterol Lipids	2380	0.324	1	0.278	1	0.939
		Sub Class	Xanthines	18	0.00245	3	1.83e-09	1.34e-06	1.34e-06
			Amino acids	277	0.0377	3	7.69e-06	0.00562	0.00281
			Imidazolyl carboxylic acids	5	0.000681	1	0.000681	0.496	0.119
			Pyrimidine deoxyribonucleosides	6	0.000817	1	0.000817	0.595	0.119
			Acylaminosugars	6	0.000817	1	0.000817	0.595	0.119
			Alpha-hydrogen aldehydes	8	0.00109	1	0.00109	0.79	0.133
			Monosaccharides	18	0.00245	1	0.00245	1	0.256
			Amino Fatty Acids	23	0.00313	1	0.00313	1	0.265
			Benzoic acids	24	0.00327	1	0.00326	1	0.265
			Saturated Fatty Acids	38	0.00517	1	0.00516	1	0.377
			Hippuric acids	1470	0.2	2	0.017	1	1
			C24 bile acids	150	0.0204	1	0.0202	1	1
			Unsaturated Fatty Acids	267	0.0364	1	0.0357	1	1
		Main Class	Purines	89	0.0121	3	2.53e-07	6.17e-05	6.17e-05
			Monosaccharides	97	0.0132	2	8.23e-05	0.02	0.01
			Amino acids and peptides	723	0.0984	3	0.000132	0.0319	0.0107
			Imidazoles	12	0.00163	1	0.00163	0.393	0.0995
			Aldehydes	18	0.00245	1	0.00245	0.587	0.119
			Fatty Acids and Conjugates	3090	0.42	3	0.00832	1	0.322
			Benzoic acids	74	0.0101	1	0.01	1	0.322
			Pyrimidines	78	0.0106	1	0.0106	1	0.322
			Benzamides	1470	0.199	2	0.0169	1	0.459
			Bile acids	311	0.0423	1	0.0415	1	1
	Lectin-binding	Super Class	Organic acids	914	0.069	4	5.84e-07	1.58e-05	1.58e-05
			Nucleic acids	182	0.0137	2	8.7e-05	0.00226	0.00117
			Benzenoids	1890	0.143	3	0.000358	0.00895	0.00322
			Organoheterocyclic compounds	469	0.0354	2	0.000573	0.0137	0.00387
			Carbohydrates	136	0.0103	1	0.0102	0.235	0.0552
			Fatty Acyls	8120	0.614	2	0.124	1	0.556
			Sterol Lipids	2380	0.18	1	0.166	1	0.639
		Sub Class	Dicarboxylic acids	140	0.0106	2	5.17e-05	0.0378	0.0378
			Pyridoxines	2	0.000151	1	0.000151	0.11	0.0553
			Pyrimidine deoxyribonucleoside monophosphates	4	0.000303	1	0.000303	0.221	0.0737
			Acylaminosugars	6	0.000454	1	0.000454	0.33	0.0774
			Short-chain acids and derivatives	7	0.00053	1	0.000529	0.385	0.0774
			TCA acids	9	0.000681	1	0.000681	0.494	0.0829
			Pyridinecarboxylic acids	14	0.00106	1	0.00106	0.767	0.104
			Phenylacetic acids	15	0.00113	1	0.00113	0.821	0.104
			Benzenes	17	0.00129	1	0.00129	0.929	0.104
			Organic dicarboxylic acids	23	0.00174	1	0.00174	1	0.127
			C24 bile acids	150	0.0113	1	0.0113	1	0.75
			Hippuric acids	1470	0.111	1	0.105	1	1
		Main Class	Pyridoxines	3	0.000227	1	0.000227	0.0553	0.0553
			Short-chain acids and derivatives	7	0.000529	1	0.000529	0.129	0.0553
			TCA acids	9	0.00068	1	0.00068	0.165	0.0553
			Phenylacetic acids	15	0.00113	1	0.00113	0.273	0.0691
			Organic dicarboxylic acids	23	0.00174	1	0.00174	0.417	0.0848
			Pyridines	29	0.00219	1	0.00219	0.523	0.089
			Pyrimidines	78	0.0059	1	0.00588	1	0.198
			Purines	89	0.00673	1	0.00671	1	0.198
			Monosaccharides	97	0.00733	1	0.00731	1	0.198
			Benzenes	151	0.0114	1	0.0114	1	0.277
			Fatty Acids and Conjugates	3090	0.233	2	0.0222	1	0.473
			Bile acids	311	0.0235	1	0.0233	1	0.473
			Benzamides	1470	0.111	1	0.105	1	1
	SEC	Super Class	Organic acids	914	0.327	19	2.27e-28	6.13e-27	6.13e-27
			Carbohydrates	136	0.0486	9	1.82e-18	4.72e-17	2.45e-17
			Benzenoids	1890	0.675	14	6.78e-15	1.7e-13	6.11e-14
			Fatty Acyls	8120	2.9	13	5.57e-06	0.000134	3.76e-05
			Nucleic acids	182	0.0651	2	0.00199	0.0458	0.0108
			Organoheterocyclic compounds	469	0.168	2	0.0124	0.273	0.0559
			Organic oxygen compounds	173	0.0619	1	0.06	1	0.231
			Polyketides	5540	1.98	2	0.593	1	1
			Sphingolipids	27200	9.74	1	1	1	1
		Sub Class	Amino acids	277	0.0992	8	1.29e-13	9.44e-11	9.44e-11
			Dicarboxylic acids	140	0.0501	6	1.53e-11	1.12e-08	5e-09
			Phenylacetic acids	15	0.00537	4	2.05e-11	1.5e-08	5e-09
			Organic dicarboxylic acids	23	0.00824	4	1.33e-10	9.67e-08	2.43e-08
			Disaccharides	9	0.00322	3	3.69e-09	2.68e-06	5.39e-07
			Aminobenzoic acids	7	0.00251	2	2.65e-06	0.00192	0.000323
			TCA acids	9	0.00322	2	4.54e-06	0.00329	0.000474
			Glycosylamines	10	0.00358	2	5.68e-06	0.00411	0.000519
			Amino Fatty Acids	23	0.00824	2	3.18e-05	0.023	0.00254
			Monosaccharide phosphates	24	0.00859	2	3.47e-05	0.0251	0.00254
			Saturated Fatty Acids	38	0.0136	2	8.81e-05	0.0635	0.00586
			Phosphoethanolamines	3	0.00107	1	0.00107	0.773	0.0604
			Beta hydroxy acids	3	0.00107	1	0.00107	0.773	0.0604
			Phenylpyruvic acid derivatives	4	0.00143	1	0.00143	1	0.0698
			Acetophenones	4	0.00143	1	0.00143	1	0.0698
			Pyrimidine deoxyribonucleosides	6	0.00215	1	0.00215	1	0.0872
			Hydroxybenzoic acids	6	0.00215	1	0.00215	1	0.0872
			Acylaminosugars	6	0.00215	1	0.00215	1	0.0872
			Short-chain acids and derivatives	7	0.00251	1	0.0025	1	0.0915
			Sphinganines	7	0.00251	1	0.0025	1	0.0915
			Carboxylic acids	8	0.00286	1	0.00286	1	0.0951
			Beta-keto acids	8	0.00286	1	0.00286	1	0.0951
			Catechols	11	0.00394	1	0.00393	1	0.125
			Sugar alcohols	12	0.0043	1	0.00429	1	0.131
			Pyridinecarboxylic acids	14	0.00501	1	0.005	1	0.146
			Indoles	15	0.00537	1	0.00536	1	0.151
			Hydroxycinnamic acids	16	0.00573	1	0.00571	1	0.155
			Benzenes	17	0.00609	1	0.00607	1	0.158
			Methoxyphenols	19	0.0068	1	0.00678	1	0.171
			Phenylpropanoic acids	23	0.00824	1	0.0082	1	0.2
			Amino Fatty Acids	44	0.0158	1	0.0156	1	0.364
			Hippuric acids	1470	0.526	3	0.0159	1	0.364
			Oxo Fatty Acids	150	0.0537	1	0.0523	1	1
			Hydroxy Fatty Acids	274	0.0981	1	0.0935	1	1
		Main Class	Phenylacetic acids	15	0.00537	4	2.05e-11	4.99e-09	4.99e-09
			Fatty Acids and Conjugates	3090	1.1	13	7.65e-11	1.86e-08	9.33e-09
			Organic dicarboxylic acids	23	0.00823	4	1.32e-10	3.2e-08	1.08e-08
			Amino acids and peptides	723	0.259	8	2.59e-10	6.25e-08	1.58e-08
			Disaccharides	9	0.00322	3	3.68e-09	8.83e-07	1.8e-07
			Monosaccharides	97	0.0347	4	5.08e-08	1.21e-05	2.07e-06
			Benzoic acids	74	0.0265	3	2.79e-06	0.000665	9.73e-05
			TCA acids	9	0.00322	2	4.54e-06	0.00107	0.000138
			Glycosyl compounds	19	0.0068	2	2.15e-05	0.00507	0.000583
			Pyrimidines	78	0.0279	2	0.000372	0.0875	0.00908
			Benzenes	151	0.054	2	0.00138	0.323	0.0268
			Hydroxy acids	4	0.00143	1	0.00143	0.333	0.0268
			Acetophenones	4	0.00143	1	0.00143	0.333	0.0268
			Short-chain acids and derivatives	7	0.0025	1	0.0025	0.578	0.0436
			Beta-keto acids	8	0.00286	1	0.00286	0.657	0.0465
			Phosphate esters	9	0.00322	1	0.00322	0.736	0.049
			Benzenediols	16	0.00572	1	0.00571	1	0.0819
			Cinnamic acids	20	0.00716	1	0.00713	1	0.0967
			Phenylpropanoids	27	0.00966	1	0.00962	1	0.123
			Pyridines	29	0.0104	1	0.0103	1	0.126
			Indoles	36	0.0129	1	0.0128	1	0.149
			Carboxylic acids	44	0.0157	1	0.0156	1	0.168
			Benzamides	1470	0.524	3	0.0158	1	0.168
			Phenols	61	0.0218	1	0.0216	1	0.22
			Sphingoid bases	98	0.0351	1	0.0345	1	0.336
Lipid	TIM4-binding	Super Class	Glycerolipids	41500	4.81	10	0.0123	0.331	0.331
			Lipids and lipid-like molecules	83000	9.61	13	0.112	1	1
			Glycerophospholipids	27000	3.12	4	0.382	1	1
		Sub Class	Triacylglycerols	7040	0.816	10	2.35e-09	1.72e-06	1.72e-06
			Diacylglycerophosphoserines	894	0.104	3	0.000151	0.11	0.0553
			Glycerophosphoserines	427	0.0495	2	0.00114	0.828	0.277
			Triradylcglycerols	38800	4.5	11	0.0021	1	0.383
			PE	1970	0.229	1	0.206	1	1
		Main Class	Triradylglycerols	34200	3.97	10	0.00297	0.724	0.43
			Glycerolipids	41400	4.79	11	0.00352	0.856	0.43
			Glycerophosphoserines	4140	0.48	3	0.0118	1	0.958
			Glycerophosphoethanolamines	4350	0.504	1	0.399	1	1
			Glycerophospholipids	36400	4.22	2	0.942	1	1
	Lectin-binding	Super Class	Glycerolipids	41500	6.9	15	0.00135	0.0366	0.0366
			Glycerophospholipids	27000	4.48	6	0.287	1	1
			Sphingolipids	27200	4.53	6	0.295	1	1
			Lipids and lipid-like molecules	83000	13.8	9	0.972	1	1
		Sub Class	Triacylglycerols	7040	1.17	10	1.37e-07	0.0001	0.0001
			Diacylglycerols	531	0.0884	3	9.81e-05	0.0716	0.0359
			Diacylglycerophosphoethanolamines	972	0.162	3	0.000574	0.419	0.14
			DHCer	697	0.116	2	0.00606	1	0.976
			SM	2320	0.385	3	0.00668	1	0.976
			MAG	71	0.0118	1	0.0117	1	1
			Monoradylglycerols	72	0.012	1	0.0119	1	1
			LPC	79	0.0131	1	0.0131	1	1
			1-(1Z-alkenyl),2-acylglycerophosphoethanolamines	81	0.0135	1	0.0134	1	1
			Diacylglycerophosphocholines	1300	0.216	1	0.194	1	1
			Cer	1610	0.268	1	0.236	1	1
			Triradylcglycerols	38800	6.46	8	0.312	1	1
			TAG	27100	4.5	1	0.992	1	1
		Main Class	Glycerophosphoethanolamines	4350	0.723	4	0.00569	1	0.813
			Sphingomyelins	2320	0.385	3	0.00666	1	0.813
			Triradylglycerols	34200	5.69	11	0.0188	1	1
			Monoradylglycerols	127	0.0211	1	0.0209	1	1
			Diradylglycerols	3660	0.609	3	0.0227	1	1
			Ceramides	5560	0.924	3	0.0643	1	1
			Glycerophosphocholines	4700	0.782	2	0.184	1	1
			Glycerolipids	41400	6.88	9	0.237	1	1
	SEC	Super Class	Glycerophospholipids	27000	46	105	1.15e-16	3.11e-15	3.11e-15
			Sphingolipids	27200	46.5	90	3.29e-10	8.56e-09	4.45e-09
			Glycerolipids	41500	70.9	68	0.67	1	1
		Sub Class	Diacylglycerophosphocholines	1300	2.21	46	4.09e-45	2.99e-42	2.99e-42
			Cer	1610	2.76	32	7e-24	5.11e-21	2.56e-21
			SM	2320	3.96	36	3.19e-23	2.33e-20	7.78e-21
			Diacylglycerols	531	0.908	20	1.07e-20	7.77e-18	1.95e-18
			Triacylglycerols	7040	12	46	1.09e-14	7.95e-12	1.6e-12
			Glycerophosphoinositols	125	0.214	10	2.78e-14	2.02e-11	3.39e-12
			Diacylglycerophosphoethanolamines	972	1.66	17	2.11e-12	1.53e-09	2.14e-10
			DHCer	697	1.19	15	2.34e-12	1.7e-09	2.14e-10
			Diacylglycerophosphoinositols	952	1.63	16	1.7e-11	1.23e-08	1.38e-09
			Monoacylglycerophosphoethanolamines	47	0.0804	5	2.05e-08	1.48e-05	1.5e-06
			LPC	79	0.135	4	1.14e-05	0.00822	0.000757
			Diradylglycerols	2440	4.18	15	2.68e-05	0.0193	0.00163
			Lineolic acids	217	0.371	4	0.000566	0.407	0.0318
			Glycerophosphocholines	485	0.829	5	0.00159	1	0.0831
			PhytoCer	805	1.38	6	0.00284	1	0.138
			LPI	61	0.104	2	0.00499	1	0.221
			1-alkyl,2-acylglycerophosphoethanolamines	62	0.106	2	0.00515	1	0.221
			N-acylsphingosines	64	0.109	2	0.00548	1	0.222
			Glycerophosphoglycerols	126	0.215	2	0.02	1	0.768
			Ceramides	13	0.0222	1	0.022	1	0.804
			Glycerophosphoethanolamines	2420	4.14	9	0.025	1	0.87
			LPG	62	0.106	1	0.101	1	1
			MAG	71	0.121	1	0.114	1	1
			PC	1980	3.39	4	0.439	1	1
			Diacylglycerophosphoserines	894	1.53	2	0.452	1	1
			Glycerophosphoserines	427	0.73	1	0.519	1	1
			Triradylcglycerols	38800	66.4	62	0.746	1	1
			Diacylglycerophosphoglycerols	931	1.59	1	0.797	1	1
			PI	1960	3.36	2	0.85	1	1
			PE	1970	3.37	2	0.852	1	1
			PS	1970	3.37	1	0.966	1	1
			TAG	27100	46.3	1	1	1	1
		Main Class	Glycerophosphocholines	4700	8.03	54	3.58e-28	8.74e-26	8.74e-26
			Ceramides	5560	9.5	54	9.11e-25	2.21e-22	1.11e-22
			Sphingomyelins	2320	3.95	36	3.1e-23	7.51e-21	2.52e-21
			Glycerophosphoethanolamines	4350	7.43	26	5.18e-08	1.25e-05	3.16e-06
			Diradylglycerols	3660	6.26	20	6.95e-06	0.00167	0.000339
			Glycerophosphoinositols	4360	7.45	20	7.89e-05	0.0188	0.00321
			Monoradylglycerols	127	0.217	1	0.195	1	1
			Glycerolipids	41400	70.7	77	0.216	1	1
			Fatty Acyls	1470	2.52	4	0.246	1	1
			Sphingolipids	487	0.832	1	0.566	1	1
			Triradylglycerols	34200	58.5	47	0.96	1	1
			Glycerophosphoserines	4140	7.08	3	0.973	1	1
			Glycerophosphoglycerols	4190	7.15	2	0.994	1	1
			Glycerophospholipids	36400	62.2	27	1	1	1

## Sheet: Supplemental Table 2-SEC
Supplementary Table S2: Student's T-test for lipids identified using size exclusion chromatography between NSCLC and healthy controls.
	row ID	LipidIon	CalcMz	IonFormula	Base RT	statistic	p.value	padj	low_95conf	high_95conf	cancer_estimate	control_estimate	cancer_count	control_count	chi_sqr	chi_adj	fisher_exact	fish_adj
32	32	Cer(d18:1/16:0)+HCOO	582.51	C35 H68 O5 N1	13.751	4.82823	9.10007e-05	0.0381066	0.367985	0.925079	21.6133	20.9667	14	10	NA	NA	1	1
557	557	SM(d18:1/22:2)+H	783.637	C45 H88 O6 N2 P1	13.506	4.9633	0.000117028	0.0381066	0.49619	1.22956	21.8821	21.0192	14	10	NA	NA	1	1
50	50	Cer(d18:1/26:2)+HCOO	718.635	C45 H84 O5 N1	18.083	4.60947	0.000152493	0.0381066	0.466882	1.23472	16.1337	15.2829	14	10	NA	NA	1	1
250	250	PC(16:0/16:0)+H	734.569	C40 H81 O8 N1 P1	13.483	4.45892	0.000197316	0.0381066	0.307661	0.842797	25.2946	24.7194	14	10	NA	NA	1	1
626	626	SM(t18:1/18:3)+H	741.554	C41 H78 O7 N2 P1	11.39	4.49451	0.000200984	0.0381066	0.653362	1.77918	17.7911	16.5748	14	10	NA	NA	1	1
115	115	Cer(t18:1/16:0)+HCOO	598.505	C35 H68 O6 N1	13.092	4.33127	0.000268856	0.0385501	0.49298	1.39883	17.1	16.154	14	10	NA	NA	1	1
233	233	PC(14:0e/18:2)+H	716.559	C40 H79 O7 N1 P1	12.866	4.30758	0.000284653	0.0385501	0.368255	1.05207	18.6044	17.8942	14	10	NA	NA	1	1
7	7	Cer(d14:0/21:1)+HCOO	596.526	C36 H70 O5 N1	14.513	4.17687	0.000404796	0.0473502	0.314218	0.935283	16.5293	15.9045	14	10	NA	NA	1	1
620	620	SM(t18:1/16:0)+H	719.57	C39 H80 O7 N2 P1	11.394	4.16115	0.000458703	0.0473502	0.456644	1.37142	20.3498	19.4358	14	10	NA	NA	1	1
538	538	SM(d18:1/18:0)+H	731.606	C41 H84 O6 N2 P1	13.302	4.07761	0.000499475	0.0473502	0.435717	1.3377	25.5233	24.6366	14	10	NA	NA	1	1
587	587	SM(d18:2/21:1)+H	769.622	C44 H86 O6 N2 P1	15.123	4.01523	0.000678059	0.0584363	0.364144	1.15151	16.2209	15.4631	14	10	NA	NA	1	1
549	549	SM(d18:1/21:1)+H	771.637	C44 H88 O6 N2 P1	14.077	4.08851	0.000739865	0.0584494	0.55534	1.73621	18.2694	17.1236	14	10	NA	NA	1	1
574	574	SM(d18:1/24:4)+H	807.637	C47 H88 O6 N2 P1	12.707	4.31786	0.000913324	0.0631057	0.434177	1.31095	17.6411	16.7685	14	10	NA	NA	1	1
592	592	SM(d19:0/18:1)+H	745.622	C42 H86 O6 N2 P1	13.789	3.80259	0.000988564	0.0631057	0.530089	1.80357	19.7284	18.5616	14	10	NA	NA	1	1
539	539	SM(d18:1/18:1)+H	729.591	C41 H82 O6 N2 P1	12.079	3.79354	0.000998508	0.0631057	0.325	1.10902	24.4331	23.7161	14	10	NA	NA	1	1
621	621	SM(t18:1/16:1)+H	717.554	C39 H78 O7 N2 P1	10.416	3.87121	0.00109779	0.0650439	0.37856	1.27539	17.5279	16.7009	14	10	NA	NA	1	1
595	595	SM(d19:0/24:3)+H	825.684	C48 H94 O6 N2 P1	15.879	3.71033	0.00123338	0.0680053	0.371883	1.31556	17.9328	17.089	14	10	NA	NA	1	1
523	523	SM(d17:0/18:1)+H	717.591	C40 H82 O6 N2 P1	12.539	3.7036	0.00133561	0.0680053	0.313372	1.11716	22.5209	21.8056	14	10	NA	NA	1	1
13	13	Cer(d16:1/20:0)+HCOO	610.542	C37 H72 O5 N1	15.27	3.66455	0.00136297	0.0680053	0.340015	1.22669	20.3523	19.569	14	10	NA	NA	1	1
572	572	SM(d18:1/24:3)+H	809.653	C47 H90 O6 N2 P1	13.731	3.61525	0.00160466	0.076061	0.302196	1.11956	21.6644	20.9535	14	10	NA	NA	1	1
623	623	SM(t18:1/18:0)+H	747.601	C41 H84 O7 N2 P1	12.765	3.53922	0.00193697	0.0871636	0.301159	1.15895	18.1165	17.3864	14	10	NA	NA	1	1
590	590	SM(d18:2/24:1)+H	811.669	C47 H92 O6 N2 P1	15.012	3.55056	0.00202278	0.0871636	0.310095	1.19437	25.2167	24.4644	14	10	NA	NA	1	1
543	543	SM(d18:1/20:2)+H	755.606	C43 H84 O6 N2 P1	12.17	3.5962	0.00223702	0.0922043	0.315728	1.21258	19.2844	18.5202	14	10	NA	NA	1	1
462	462	PE(18:3e/20:4)-H	746.513	C43 H73 O7 N1 P1	12.225	-3.53317	0.00250828	0.0967981	-1.16677	-0.294877	15.9064	16.6372	14	10	NA	NA	1	1
118	118	Cer(t18:1/24:0+O)+HCOO	726.625	C43 H84 O7 N1	16.513	3.39668	0.00259208	0.0967981	0.314602	1.30107	17.2526	16.4447	14	10	NA	NA	1	1
645	645	TG(10:0/18:2/18:2)+NH4	788.676	C49 H90 O6 N1	19.466	-3.40206	0.0026548	0.0967981	-3.90372	-0.942972	15.2219	17.6453	14	10	NA	NA	1	1
477	477	PG(18:1/18:1)-H	773.534	C42 H78 O10 N0 P1	11.941	3.3497	0.0029147	0.0989737	0.313273	1.3326	17.0412	16.2182	14	10	NA	NA	1	1
575	575	SM(d18:1/24:4)+H	807.637	C47 H88 O6 N2 P1	12.913	3.34831	0.00292327	0.0989737	0.367716	1.56543	18.9265	17.9599	14	10	NA	NA	1	1
559	559	SM(d18:1/22:3)+H	781.622	C45 H86 O6 N2 P1	12.348	3.31655	0.00319321	0.102673	0.231042	1.00446	19.0343	18.4165	14	10	NA	NA	1	1
381	381	PE(16:0e/18:2)+H	702.543	C39 H77 O7 N1 P1	13.697	-3.34399	0.00324913	0.102673	-1.44799	-0.335256	15.6479	16.5396	13	10	1	1	1	1
104	104	Cer(t16:1/18:1)+HCOO	596.49	C35 H66 O6 N1	11.906	3.26589	0.0038474	0.116604	0.277992	1.25997	16.6877	15.9187	14	10	NA	NA	1	1
615	615	SM(t18:0/16:1)+H	719.57	C39 H80 O7 N2 P1	10.16	3.23509	0.00393598	0.116604	0.253342	1.16395	16.8656	16.157	14	10	NA	NA	1	1
632	632	SM(t18:1/24:1)+H	829.679	C47 H94 O7 N2 P1	14.111	3.21864	0.00414411	0.119049	0.34813	1.6207	17.9824	16.998	14	9	0.862914	1	0.416667	1
528	528	SM(d18:0/16:0)+H	705.591	C39 H82 O6 N2 P1	12.383	3.32502	0.00449707	0.125389	0.301469	1.37238	23.4977	22.6608	14	10	NA	NA	1	1
544	544	SM(d18:1/20:2)+H	755.606	C43 H84 O6 N2 P1	12.357	3.23095	0.00530566	0.143708	0.285491	1.37868	18.3826	17.5505	14	10	NA	NA	1	1
460	460	PE(18:2p/20:4)+H	748.528	C43 H75 O7 N1 P1	12.251	-3.10937	0.00569504	0.147656	-1.16328	-0.227855	16.7604	17.456	14	10	NA	NA	1	1
566	566	SM(d18:1/23:2)+H	797.653	C46 H90 O6 N2 P1	14.293	3.18642	0.00578447	0.147656	0.265802	1.32447	20.2518	19.4566	14	10	NA	NA	1	1
607	607	SM(d20:0/24:5)+H	835.669	C49 H92 O6 N2 P1	14.165	3.0493	0.0059187	0.147656	0.252839	1.32962	16.796	16.0048	14	10	NA	NA	1	1
598	598	SM(d19:1/18:1)+H	743.606	C42 H84 O6 N2 P1	12.793	3.01033	0.00644969	0.151512	0.182226	0.989699	19.1553	18.5693	14	10	NA	NA	1	1
59	59	Cer(d18:2/24:1)+HCOO	690.604	C43 H80 O5 N1	16.99	3.18279	0.00655003	0.151512	0.223914	1.14573	17.2612	16.5764	14	10	NA	NA	1	1
660	660	TG(14:0/18:2/18:3)+NH4	842.723	C53 H96 O6 N1	20.58	-3.04583	0.00660464	0.151512	-3.27873	-0.608818	18.8302	20.7739	14	10	NA	NA	1	1
119	119	Cer(t18:1/24:1)+HCOO	708.615	C43 H82 O6 N1	15.905	3.02261	0.00671254	0.151512	0.242664	1.323	16.2674	15.4846	14	10	NA	NA	1	1
171	171	DG(18:2/14:1)+NH4	580.494	C35 H66 O5 N1	12.619	-3.02824	0.0069268	0.152712	-1.43731	-0.262374	16.1895	17.0393	14	10	NA	NA	1	1
593	593	SM(d19:0/18:1)+H	745.622	C42 H86 O6 N2 P1	14.106	2.97025	0.00744653	0.154593	0.16945	0.965234	21.0112	20.4438	14	10	NA	NA	1	1
580	580	SM(d18:2/16:0)+H	701.559	C39 H78 O6 N2 P1	10.796	2.96406	0.00748808	0.154593	0.188695	1.07891	25.4172	24.7834	14	10	NA	NA	1	1
16	16	Cer(d17:0/26:3)+HCOO	704.62	C44 H82 O5 N1	17.246	2.9279	0.00779782	0.154593	0.263337	1.54269	15.4011	14.498	14	10	NA	NA	1	1
237	237	PC(15:0/16:0)+H	720.554	C39 H79 O8 N1 P1	12.753	3.08329	0.00780728	0.154593	0.146563	0.809008	20.7644	20.2866	14	10	NA	NA	1	1
656	656	TG(12:0/18:2/18:2)+NH4	816.708	C51 H94 O6 N1	20.349	-2.93298	0.00790216	0.154593	-3.4255	-0.584005	18.9656	20.9704	14	10	NA	NA	1	1
622	622	SM(t18:1/18:0)+H	747.601	C41 H84 O7 N2 P1	11.324	2.95241	0.00816544	0.154593	0.253343	1.48677	15.7983	14.9282	14	10	NA	NA	1	1
522	522	SM(d17:0/18:1)+H	717.591	C40 H82 O6 N2 P1	12.28	2.9053	0.00827518	0.154593	0.186221	1.11768	20.5339	19.8819	14	10	NA	NA	1	1
624	624	SM(t18:1/18:1)+H	745.585	C41 H82 O7 N2 P1	11.613	2.89075	0.00855214	0.154593	0.152454	0.92854	16.5516	16.0111	14	10	NA	NA	1	1
634	634	SM(t18:1/24:1)+H	829.679	C47 H94 O7 N2 P1	15.799	2.93379	0.0086402	0.154593	0.20457	1.22767	17.4991	16.783	14	10	NA	NA	1	1
618	618	SM(t18:1/14:0)+H	691.538	C37 H76 O7 N2 P1	10.234	2.87847	0.00872632	0.154593	0.162481	1.0001	16.2661	15.6848	14	10	NA	NA	1	1
203	203	LPC(20:4)+H	544.34	C28 H51 O7 N1 P1	6.212	2.89519	0.00901567	0.154593	0.266068	1.64115	20.2998	19.3462	14	10	NA	NA	1	1
584	584	SM(d18:2/18:3)+H	723.544	C41 H76 O6 N2 P1	10.793	2.85162	0.00935031	0.154593	0.147749	0.937799	22.881	22.3382	14	10	NA	NA	1	1
937	937	TG(4:0/14:0/16:0)+NH4	628.551	C37 H74 O6 N1	17.118	-2.86111	0.0094415	0.154593	-2.65548	-0.418859	12.999	14.5362	14	10	NA	NA	1	1
600	600	SM(d19:1/24:1)+H	827.7	C48 H96 O6 N2 P1	17.347	2.83458	0.00965166	0.154593	0.1707	1.10163	20.5543	19.9181	14	10	NA	NA	1	1
570	570	SM(d18:1/24:1)+H	813.684	C47 H94 O6 N2 P1	16.334	2.9057	0.00980762	0.154593	0.213448	1.34364	26.0767	25.2981	14	10	NA	NA	1	1
384	384	PE(16:0p/18:2)+H	700.528	C39 H75 O7 N1 P1	13.42	-2.82462	0.00988391	0.154593	-1.39694	-0.213987	19.777	20.5824	14	10	NA	NA	1	1
476	476	PG(18:0/18:1)-H	775.549	C42 H80 O10 N0 P1	13.831	-2.83556	0.00990039	0.154593	-1.54314	-0.237374	16.0472	16.9375	14	10	NA	NA	1	1
939	939	TG(4:0/16:0/16:0)+NH4	656.582	C39 H78 O6 N1	18.354	-2.82517	0.0100692	0.154593	-3.11911	-0.475167	14.1945	15.9917	14	10	NA	NA	1	1
286	286	PC(16:1e/16:0)+H	718.575	C40 H81 O7 N1 P1	14.301	2.83963	0.0101105	0.154593	0.176247	1.15125	21.4994	20.8356	14	10	NA	NA	1	1
217	217	LPE(22:4)-H	528.31	C27 H47 O7 N1 P1	7.087	2.79987	0.0106253	0.159886	0.296569	2.00246	15.4047	14.2551	14	10	NA	NA	1	1
529	529	SM(d18:0/18:0)+H	733.622	C41 H86 O6 N2 P1	13.898	2.78326	0.0111481	0.165132	0.258707	1.78839	21.2538	20.2302	14	10	NA	NA	1	1
456	456	PE(18:2e/20:5)-H	746.513	C43 H73 O7 N1 P1	12.383	-2.78342	0.011399	0.16625	-1.96503	-0.282076	16.7349	17.8584	14	10	NA	NA	1	1
545	545	SM(d18:1/20:3)+H	753.591	C43 H82 O6 N2 P1	11.448	2.74257	0.0118859	0.170421	0.172598	1.24325	16.5417	15.8337	14	10	NA	NA	1	1
448	448	PE(18:1p/20:4)+H	750.543	C43 H77 O7 N1 P1	13.254	-2.76316	0.0120446	0.170421	-0.948726	-0.132283	21.3201	21.8606	14	10	NA	NA	1	1
364	364	PC(20:5/18:2)+H	804.554	C46 H79 O8 N1 P1	10.668	-2.72494	0.0127062	0.17714	-1.60717	-0.215741	18.0668	18.9783	14	10	NA	NA	1	1
415	415	PE(18:0e/22:6)+H	778.575	C45 H81 O7 N1 P1	14.418	-2.75254	0.0132021	0.179786	-0.868499	-0.116234	17.51	18.0024	14	10	NA	NA	1	1
605	605	SM(d20:0/24:3)+H	839.7	C49 H96 O6 N2 P1	16.612	2.74485	0.0133406	0.179786	0.187729	1.41374	17.7995	16.9988	14	10	NA	NA	1	1
789	789	TG(16:1/12:0/18:2)+NH4	790.692	C49 H92 O6 N1	20.262	-2.68995	0.013465	0.179786	-3.75959	-0.484857	18.2369	20.3591	14	10	NA	NA	1	1
788	788	TG(16:1/10:0/18:2)+NH4	762.661	C47 H88 O6 N1	19.355	-2.67821	0.0140413	0.181033	-3.29231	-0.41463	15.6533	17.5068	14	10	NA	NA	1	1
537	537	SM(d18:1/16:0)+H	703.575	C39 H80 O6 N2 P1	11.82	2.70872	0.014231	0.181033	0.137507	1.08288	28.3336	27.7234	14	10	NA	NA	1	1
646	646	TG(10:0/18:2/18:3)+NH4	786.661	C49 H88 O6 N1	18.671	-2.67203	0.0146139	0.181033	-3.20775	-0.395523	13.7021	15.5038	14	10	NA	NA	1	1
681	681	TG(15:0/16:0/18:3)+NH4	832.739	C52 H98 O6 N1	21.724	-2.67593	0.0146697	0.181033	-2.93747	-0.362222	16.109	17.7588	14	10	NA	NA	1	1
610	610	SM(d20:0/24:6)+H	833.653	C49 H90 O6 N2 P1	15.026	2.64313	0.0148748	0.181033	0.1083	0.898053	22.2565	21.7533	14	10	NA	NA	1	1
576	576	SM(d18:1/24:4)+H	807.637	C47 H88 O6 N2 P1	14.866	2.81859	0.015081	0.181033	0.146256	1.12702	20.6939	20.0573	14	10	NA	NA	1	1
342	342	PC(18:2/18:2)+H	782.569	C44 H81 O8 N1 P1	11.614	-2.63124	0.0152576	0.181033	-2.11729	-0.250756	24.2576	25.4416	14	10	NA	NA	1	1
882	882	TG(18:2/14:1/18:2)+NH4	842.723	C53 H96 O6 N1	20.518	-2.65962	0.0153698	0.181033	-3.3203	-0.397221	19.395	21.2537	14	10	NA	NA	1	1
551	551	SM(d18:1/21:1)+H	771.637	C44 H88 O6 N2 P1	16.381	2.68715	0.0155164	0.181033	0.174637	1.44769	17.9243	17.1132	14	10	NA	NA	1	1
546	546	SM(d18:1/20:3)+H	753.591	C43 H82 O6 N2 P1	13.347	2.64154	0.0156251	0.181033	0.159143	1.35301	21.761	21.0049	14	10	NA	NA	1	1
12	12	Cer(d16:1/16:0)+HCOO	554.479	C33 H64 O5 N1	12.297	2.62122	0.0159304	0.181033	0.145257	1.25969	18.3776	17.6751	14	10	NA	NA	1	1
794	794	TG(16:1/16:1/18:2)+NH4	844.739	C53 H98 O6 N1	21.152	-2.6869	0.0161124	0.181033	-3.07576	-0.363858	22.9695	24.6893	14	10	NA	NA	1	1
521	521	SM(d17:0/18:0)+H	719.606	C40 H84 O6 N2 P1	13.179	2.61334	0.0161583	0.181033	0.142717	1.25176	17.8933	17.1961	14	10	NA	NA	1	1
585	585	SM(d18:2/20:3)+H	751.575	C43 H80 O6 N2 P1	12.096	2.64864	0.0162319	0.181033	0.126963	1.09721	21.5417	20.9296	14	10	NA	NA	1	1
947	947	TG(8:0/18:2/18:2)+NH4	760.645	C47 H86 O6 N1	18.497	-2.60105	0.0165637	0.182586	-2.68311	-0.30003	13.9103	15.4019	14	10	NA	NA	1	1
369	369	PE(14:1e/22:6)-H	718.482	C41 H69 O7 N1 P1	11.448	-2.59219	0.017373	0.184752	-1.24702	-0.135147	11.8344	12.5255	13	10	1	1	1	1
210	210	LPE(18:0)-H	480.31	C23 H47 O7 N1 P1	7.917	2.57082	0.0174514	0.184752	0.112205	1.0493	19.9994	19.4187	14	10	NA	NA	1	1
69	69	Cer(d19:1/24:1)+HCOO	706.635	C44 H84 O5 N1	17.952	2.5924	0.0174909	0.184752	0.0812279	0.752389	16.7268	16.31	14	10	NA	NA	1	1
619	619	SM(t18:1/16:0)+H	719.57	C39 H80 O7 N2 P1	10.829	2.571	0.0176812	0.184752	0.120254	1.13319	16.2169	15.5902	14	10	NA	NA	1	1
61	61	Cer(d18:2/25:0)+HCOO	706.635	C44 H84 O5 N1	18.808	-2.56449	0.0177346	0.184752	-0.977768	-0.103231	17.0072	17.5477	14	10	NA	NA	1	1
945	945	TG(6:0/18:1/18:1)+NH4	736.645	C45 H86 O6 N1	19.694	-2.59001	0.0180719	0.186219	-3.59311	-0.379923	14.5084	16.4949	14	10	NA	NA	1	1
526	526	SM(d17:1/18:3)+H	711.544	C40 H76 O6 N2 P1	11.206	2.63962	0.0192798	0.194696	0.152826	1.47046	21.455	20.6433	14	10	NA	NA	1	1
635	635	SM(t18:1/24:2)+H	827.664	C47 H92 O7 N2 P1	14.464	2.52878	0.0193053	0.194696	0.1228	1.25034	16.7901	16.1036	14	10	NA	NA	1	1
428	428	PE(18:1/20:3)-H	766.539	C43 H77 O8 N1 P1	13.215	-2.51345	0.0197808	0.196533	-1.87338	-0.179492	15.2488	16.2753	14	10	NA	NA	1	1
83	83	Cer(m18:0/24:0)+H	636.665	C42 H86 O2 N1	20.194	-2.512	0.020435	0.196533	-1.29812	-0.121418	15.345	16.0548	14	10	NA	NA	1	1
876	876	TG(18:1/18:3/20:3)+NH4	922.786	C59 H104 O6 N1	20.589	-2.5086	0.0204521	0.196533	-3.27732	-0.305799	18.2708	20.0623	14	10	NA	NA	1	1
44	44	Cer(d18:1/24:1)+HCOO	692.62	C43 H82 O5 N1	17.961	2.49505	0.0206093	0.196533	0.0673165	0.730798	22.6478	22.2488	14	10	NA	NA	1	1
695	695	TG(15:0/18:2/18:3)+NH4	856.739	C54 H98 O6 N1	21.046	-2.51085	0.0211278	0.196533	-2.59021	-0.236118	16.551	17.9641	14	10	NA	NA	1	1
781	781	TG(16:0/6:0/18:2)+NH4	708.614	C43 H82 O6 N1	18.385	-2.496	0.0216426	0.196533	-4.03473	-0.358045	14.2312	16.4276	14	10	NA	NA	1	1
52	52	Cer(d18:2/16:0)+HCOO	580.495	C35 H66 O5 N1	12.509	2.47087	0.0217068	0.196533	0.0781868	0.895231	18.2826	17.7959	14	10	NA	NA	1	1
438	438	PE(18:1e/18:2)-H	726.544	C41 H77 O7 N1 P1	14.865	-2.49093	0.0220382	0.196533	-0.936732	-0.0816849	19.6928	20.202	14	10	NA	NA	1	1
354	354	PC(20:0e/20:4)+H	824.653	C48 H91 O7 N1 P1	16.293	2.48701	0.0221724	0.196533	0.116875	1.34989	20.5925	19.8592	14	10	NA	NA	1	1
555	555	SM(d18:1/22:1)+H	785.653	C45 H90 O6 N2 P1	14.858	2.57154	0.0222025	0.196533	0.117837	1.30385	23.2427	22.5319	14	10	NA	NA	1	1
253	253	PC(16:0/17:0)+H	748.585	C41 H83 O8 N1 P1	13.91	2.64558	0.0223172	0.196533	0.18042	1.93336	19.6817	18.6248	14	10	NA	NA	1	1
327	327	PC(18:1e/16:0)+H	746.606	C42 H85 O7 N1 P1	14.776	2.47067	0.0227712	0.196533	0.0778769	0.928366	22.3609	21.8578	14	10	NA	NA	1	1
578	578	SM(d18:1/24:5)+H	805.622	C47 H86 O6 N2 P1	11.979	2.44629	0.0229141	0.196533	0.145544	1.76809	17.9237	16.9669	14	10	NA	NA	1	1
562	562	SM(d18:1/22:6)+H	775.575	C45 H80 O6 N2 P1	10.761	2.44243	0.0230903	0.196533	0.096839	1.187	15.2466	14.6046	14	10	NA	NA	1	1
355	355	PC(20:0e/22:6)+H	848.653	C50 H91 O7 N1 P1	15.905	2.44448	0.0238005	0.196533	0.0898956	1.13171	17.71	17.0992	14	10	NA	NA	1	1
271	271	PC(16:0e/16:1)+H	718.575	C40 H81 O7 N1 P1	13.22	2.45073	0.0239019	0.196533	0.0942487	1.18719	19.5631	18.9224	14	10	NA	NA	1	1
687	687	TG(15:0/16:1/18:2)+NH4	832.739	C52 H98 O6 N1	21.611	-2.49204	0.0239226	0.196533	-2.86533	-0.232439	16.7421	18.2909	14	10	NA	NA	1	1
564	564	SM(d18:1/23:1)+H	799.669	C46 H92 O6 N2 P1	15.674	2.45223	0.0240658	0.196533	0.1129	1.43028	21.4319	20.6603	14	10	NA	NA	1	1
655	655	TG(12:0/17:1/18:2)+NH4	804.708	C50 H94 O6 N1	20.691	-2.42292	0.0241046	0.196533	-3.08414	-0.239134	15.6	17.2616	14	10	NA	NA	1	1
382	382	PE(16:0e/22:6)+H	750.543	C43 H77 O7 N1 P1	13.012	-2.44898	0.0242351	0.196533	-0.887637	-0.0694671	18.6282	19.1068	14	10	NA	NA	1	1
98	98	Cer(m18:1/24:2)+H	630.618	C42 H80 O2 N1	17.977	2.41981	0.02424	0.196533	0.0797126	1.03548	20.0225	19.4649	14	10	NA	NA	1	1
895	895	TG(18:3/18:2/18:3)+NH4	892.739	C57 H98 O6 N1	19.935	-2.41714	0.0243856	0.196533	-3.78543	-0.289265	16.7491	18.7865	14	10	NA	NA	1	1
891	891	TG(18:3/14:1/18:2)+NH4	840.708	C53 H94 O6 N1	19.688	-2.41787	0.0248171	0.196533	-2.48054	-0.186326	14.8582	16.1916	13	10	1	1	1	1
893	893	TG(18:3/18:2/18:2)+NH4	894.755	C57 H100 O6 N1	20.59	-2.41575	0.0248421	0.196533	-3.63358	-0.272329	21.1385	23.0915	14	10	NA	NA	1	1
897	897	TG(18:3/18:2/20:3)+NH4	920.77	C59 H102 O6 N1	20.718	-2.42903	0.0248691	0.196533	-2.79539	-0.210846	16.4744	17.9775	14	10	NA	NA	1	1
630	630	SM(t18:1/22:0)+H	803.664	C45 H92 O7 N2 P1	14.17	2.46852	0.0248776	0.196533	0.100299	1.30157	17.4561	16.7551	14	10	NA	NA	1	1
447	447	PE(18:1p/18:2)+H	726.543	C41 H77 O7 N1 P1	13.761	-2.38957	0.0258737	0.200532	-1.12708	-0.0797022	18.103	18.7064	14	10	NA	NA	1	1
900	900	TG(18:3/18:2/22:5)+NH4	944.77	C61 H102 O6 N1	20.256	-2.40857	0.0260442	0.200532	-2.12457	-0.150781	14.4943	15.632	13	10	1	1	1	1
17	17	Cer(d17:1/16:0)+HCOO	568.495	C34 H66 O5 N1	13.008	2.39075	0.0260721	0.200532	0.0497719	0.709343	17.5976	17.2181	14	10	NA	NA	1	1
892	892	TG(18:3/17:1/18:2)+NH4	882.755	C56 H100 O6 N1	20.913	-2.40547	0.02623	0.200532	-2.79843	-0.196674	16.2813	17.7789	14	10	NA	NA	1	1
395	395	PE(16:2e/20:4)-H	720.497	C41 H71 O7 N1 P1	11.939	-2.42914	0.0266892	0.202411	-1.45401	-0.101508	16.2191	16.9968	14	10	NA	NA	1	1
662	662	TG(14:0/18:2/22:6)+NH4	892.739	C57 H98 O6 N1	20.471	-2.36876	0.0275998	0.207655	-2.49734	-0.161699	17.8352	19.1647	14	10	NA	NA	1	1
594	594	SM(d19:0/24:3)+H	825.684	C48 H94 O6 N2 P1	15.606	2.35578	0.0283467	0.211254	0.105639	1.70191	17.4035	16.4998	14	10	NA	NA	1	1
498	498	PI(18:0/20:5)-H	883.534	C47 H80 O13 N0 P1	11.474	2.33988	0.0288451	0.211254	0.0485227	0.808081	15.748	15.3197	14	10	NA	NA	1	1
803	803	TG(16:1/8:0/16:1)+NH4	708.614	C43 H82 O6 N1	18.654	-2.42348	0.0289131	0.211254	-3.47581	-0.218334	13.1351	14.9822	13	9	1	1	1	1
390	390	PE(16:1e/18:2)-H	698.513	C39 H73 O7 N1 P1	13.437	-2.33765	0.0289695	0.211254	-1.17251	-0.0698915	19.3306	19.9518	14	10	NA	NA	1	1
700	700	TG(16:0/10:0/18:2)+NH4	764.676	C47 H90 O6 N1	20.257	-2.3308	0.0293327	0.21227	-4.19673	-0.244761	18.1612	20.3819	14	10	NA	NA	1	1
670	670	TG(15:0/12:0/18:2)+NH4	778.692	C48 H92 O6 N1	20.685	-2.31944	0.0300488	0.215805	-3.36947	-0.188311	15.3325	17.1114	14	10	NA	NA	1	1
515	515	SM(d14:0/18:1)+H	675.544	C37 H76 O6 N2 P1	11.176	2.38898	0.0305479	0.21774	0.0652687	1.15008	15.645	15.0374	14	10	NA	NA	1	1
218	218	LPE(22:6)-H	524.278	C27 H43 O7 N1 P1	6.275	2.31402	0.0311183	0.219024	0.0961713	1.82551	18.4016	17.4407	14	10	NA	NA	1	1
518	518	SM(d14:0/23:5)+H	737.559	C42 H78 O6 N2 P1	11.44	2.33708	0.0311901	0.219024	0.0512945	0.963932	16.848	16.3403	14	10	NA	NA	1	1
129	129	DG(10:0/18:1)+NH4	528.462	C31 H62 O5 N1	12.142	-2.4473	0.0316063	0.220314	-2.51068	-0.139112	13.8543	15.1792	8	7	0.830696	1	0.678456	1
446	446	PE(18:1p/18:2)+H	726.543	C41 H77 O7 N1 P1	13.532	-2.27479	0.0332307	0.22899	-1.39783	-0.0637713	18.9066	19.6374	14	10	NA	NA	1	1
719	719	TG(16:0/12:0/18:2)+NH4	792.708	C49 H94 O6 N1	21.097	-2.2784	0.033334	0.22899	-3.6734	-0.166925	20.7295	22.6497	14	10	NA	NA	1	1
343	343	PC(18:2/20:4)+H	806.569	C46 H81 O8 N1 P1	11.403	-2.28946	0.0344155	0.22959	-1.31384	-0.056193	23.146	23.831	14	10	NA	NA	1	1
550	550	SM(d18:1/21:1)+H	771.637	C44 H88 O6 N2 P1	14.347	2.31731	0.034494	0.22959	0.0409112	0.945176	19.6341	19.1411	14	10	NA	NA	1	1
8	8	Cer(d14:0/23:1)+HCOO	624.557	C38 H74 O5 N1	16.008	2.36036	0.0345734	0.22959	0.0354325	0.802056	16.1348	15.716	14	10	NA	NA	1	1
796	796	TG(16:1/18:2/18:3)+NH4	868.739	C55 H98 O6 N1	20.53	-2.27841	0.0351132	0.22959	-2.94589	-0.119509	19.9458	21.4785	14	10	NA	NA	1	1
255	255	PC(16:0/18:1)+H	760.585	C42 H83 O8 N1 P1	13.548	2.29325	0.0351395	0.22959	0.0289553	0.708468	28.2879	27.9191	14	10	NA	NA	1	1
691	691	TG(15:0/18:1/18:3)+NH4	858.755	C54 H100 O6 N1	21.689	-2.25781	0.0352898	0.22959	-2.57834	-0.102023	17.5619	18.9021	14	10	NA	NA	1	1
391	391	PE(16:1e/20:4)-H	722.513	C41 H73 O7 N1 P1	13.132	-2.25055	0.0355991	0.22959	-0.92861	-0.035804	21.7793	22.2615	14	10	NA	NA	1	1
672	672	TG(15:0/14:0/16:0)+NH4	782.723	C48 H96 O6 N1	22.198	-2.23621	0.0358051	0.22959	-2.32869	-0.0876883	15.6463	16.8545	14	10	NA	NA	1	1
434	434	PE(18:1/22:6)+H	790.538	C45 H77 O8 N1 P1	12.299	-2.23969	0.0358528	0.22959	-1.26115	-0.0474358	18.8593	19.5136	14	10	NA	NA	1	1
912	912	TG(19:1/18:1/18:2)+NH4	914.817	C58 H108 O6 N1	21.147	-2.29273	0.0358577	0.22959	-2.68392	-0.104341	18.2692	19.6633	14	10	NA	NA	1	1
385	385	PE(16:0p/20:4)+H	724.528	C41 H75 O7 N1 P1	13.142	-2.31096	0.0360854	0.22959	-0.996146	-0.0385279	21.7468	22.2642	14	10	NA	NA	1	1
348	348	PC(18:3/18:2)+H	780.554	C44 H79 O8 N1 P1	10.831	-2.21806	0.0377282	0.237233	-2.10793	-0.0678049	19.4216	20.5095	14	10	NA	NA	1	1
842	842	TG(18:1/14:3/18:2)+NH4	840.708	C53 H94 O6 N1	20.377	-2.21813	0.0379154	0.237233	-2.41815	-0.0766002	15.7735	17.0209	14	10	NA	NA	1	1
663	663	TG(14:0/18:3/18:3)+NH4	840.708	C53 H94 O6 N1	19.97	-2.20939	0.0380373	0.237233	-3.04369	-0.0948972	15.7741	17.3434	14	10	NA	NA	1	1
503	503	PI(18:1/18:1)-H	861.55	C45 H82 O13 N0 P1	12.269	-2.21009	0.0388279	0.239023	-1.61317	-0.0469943	16.8578	17.6879	14	10	NA	NA	1	1
704	704	TG(16:0/10:1/18:2)+NH4	762.661	C47 H88 O6 N1	19.694	-2.19953	0.0388813	0.239023	-2.62524	-0.0755836	14.38	15.7304	14	10	NA	NA	1	1
285	285	PC(16:1e/14:0)+H	690.543	C38 H77 O7 N1 P1	12.718	2.20717	0.0391147	0.239023	0.0263949	0.9317	17.7357	17.2567	14	10	NA	NA	1	1
80	80	Cer(m18:0/22:0)+H	608.634	C40 H82 O2 N1	19.102	-2.21641	0.0393329	0.239023	-1.26831	-0.035425	14.4374	15.0893	14	10	NA	NA	1	1
337	337	PC(18:1e/22:4)+H	822.637	C48 H89 O7 N1 P1	14.313	2.18746	0.0396315	0.239303	0.0237112	0.890224	19.6176	19.1606	14	10	NA	NA	1	1
924	924	TG(20:1/18:1/18:2)+NH4	928.833	C59 H110 O6 N1	21.54	-2.20822	0.0407935	0.244761	-2.23181	-0.0535209	16.39	17.5327	14	10	NA	NA	1	1
658	658	TG(12:0/18:3/20:4)+NH4	838.692	C53 H92 O6 N1	19.298	-2.16406	0.0416071	0.245342	-1.67088	-0.035471	14.8712	15.7243	14	10	NA	NA	1	1
103	103	Cer(t16:0/20:0)+HCOO	628.552	C37 H74 O6 N1	14.605	2.15998	0.0419423	0.245342	0.0175762	0.864725	14.978	14.5369	14	10	NA	NA	1	1
683	683	TG(15:0/16:0/20:5)+NH4	856.739	C54 H98 O6 N1	21.338	-2.16144	0.0423612	0.245342	-2.31414	-0.0446405	14.4611	15.6404	13	10	1	1	1	1
542	542	SM(d18:1/20:0)+H	759.637	C43 H88 O6 N2 P1	14.948	2.23296	0.0427401	0.245342	0.0193086	1.00441	24.3884	23.8766	14	10	NA	NA	1	1
211	211	LPE(18:1)-H	478.294	C23 H45 O7 N1 P1	7.022	2.14988	0.04282	0.245342	0.0268524	1.49255	16.6799	15.9202	14	10	NA	NA	1	1
702	702	TG(16:0/10:1/18:1)+NH4	764.676	C47 H90 O6 N1	20.529	-2.15057	0.0428606	0.245342	-2.71194	-0.0485379	15.122	16.5023	14	10	NA	NA	1	1
43	43	Cer(d18:1/24:1)+HCOO	692.62	C43 H82 O5 N1	17.77	2.16272	0.0429843	0.245342	0.0144698	0.815877	17.7497	17.3345	14	10	NA	NA	1	1
793	793	TG(16:1/16:1/16:1)+NH4	818.723	C51 H96 O6 N1	21.089	-2.16992	0.0429962	0.245342	-3.14056	-0.0558774	22.0806	23.6788	14	10	NA	NA	1	1
220	220	LPE(24:0)-H	564.403	C29 H59 O7 N1 P1	10.586	2.19234	0.0432195	0.245342	0.0138558	0.792362	14.0874	13.6843	14	10	NA	NA	1	1
612	612	SM(d20:1/18:1)+H	757.622	C43 H86 O6 N2 P1	13.508	2.14947	0.0435102	0.245522	0.0133385	0.820304	23.228	22.8111	14	10	NA	NA	1	1
885	885	TG(18:2/18:2/18:2)+NH4	896.77	C57 H102 O6 N1	21.258	-2.15614	0.0440103	0.246874	-3.18666	-0.048051	23.3921	25.0094	14	10	NA	NA	1	1
70	70	Cer(d19:1/24:1)+HCOO	706.635	C44 H84 O5 N1	18.353	2.13153	0.0450123	0.25101	0.0119643	0.968833	19.3976	18.9072	14	10	NA	NA	1	1
613	613	SM(d20:1/24:6)+H	831.637	C49 H88 O6 N2 P1	13.783	2.14264	0.0455641	0.252051	0.0170327	1.53857	17.5999	16.8221	14	10	NA	NA	1	1
209	209	LPE(18:0)-H	480.31	C23 H47 O7 N1 P1	7.753	2.11733	0.0458516	0.252051	0.00947871	0.931759	16.5959	16.1253	14	10	NA	NA	1	1
287	287	PC(16:1e/18:1)+H	744.59	C42 H83 O7 N1 P1	14.363	2.1265	0.0459967	0.252051	0.00892407	0.903136	21.7402	21.2842	14	10	NA	NA	1	1
463	463	PE(18:3e/22:6)-H	770.513	C45 H73 O7 N1 P1	11.893	-2.12991	0.0463589	0.252576	-1.50163	-0.0135299	18.5788	19.3364	14	10	NA	NA	1	1
883	883	TG(18:2/17:1/18:2)+NH4	884.77	C56 H102 O6 N1	21.52	-2.14868	0.0468258	0.253458	-2.92268	-0.023262	19.3076	20.7806	14	10	NA	NA	1	1
272	272	PC(16:0e/18:2)+H	744.59	C42 H83 O7 N1 P1	13.473	-2.12823	0.0470555	0.253458	-1.00264	-0.00729929	23.0468	23.5518	14	10	NA	NA	1	1
727	727	TG(16:0/14:0/18:3)+NH4	818.723	C51 H96 O6 N1	21.242	-2.10092	0.048229	0.258287	-3.20331	-0.0137672	19.3889	20.9974	14	10	NA	NA	1	1
694	694	TG(15:0/18:2/18:3)+NH4	856.739	C54 H98 O6 N1	20.924	-2.10251	0.0484969	0.258287	-2.87816	-0.010512	17.054	18.4984	14	10	NA	NA	1	1
583	583	SM(d18:2/18:1)+H	727.575	C41 H80 O6 N2 P1	11.119	2.11698	0.0497286	0.263367	0.000478538	0.717816	18.6684	18.3093	14	10	NA	NA	1	1
693	693	TG(15:0/18:2/18:2)+NH4	858.755	C54 H100 O6 N1	21.527	-2.11799	0.0504017	0.265449	-2.82181	0.00278763	20.6066	22.0161	14	10	NA	NA	1	1
524	524	SM(d17:1/16:0)+H	689.559	C38 H78 O6 N2 P1	11.207	2.11383	0.05117	0.268006	-0.00315675	1.09973	23.6671	23.1189	14	10	NA	NA	1	1
728	728	TG(16:0/14:0/18:3)+NH4	818.723	C51 H96 O6 N1	21.345	-2.06935	0.0518004	0.269621	-2.86368	0.0122566	18.9685	20.3942	14	10	NA	NA	1	1
20	20	Cer(d18:0/16:0)+HCOO	584.526	C35 H70 O5 N1	14.34	2.09236	0.052047	0.269621	-0.0040306	0.814424	18.3519	17.9467	14	10	NA	NA	1	1
363	363	PC(20:4/22:6)+H	854.569	C50 H81 O8 N1 P1	10.874	-2.0534	0.0527861	0.271963	-1.24452	0.0081525	17.2805	17.8987	14	10	NA	NA	1	1
647	647	TG(11:0/16:0/18:3)+NH4	776.676	C48 H90 O6 N1	19.983	-2.07035	0.055191	0.278952	-2.36858	0.0293264	12.5006	13.6702	12	9	1	1	1	1
910	910	TG(19:1/18:1/18:1)+NH4	916.833	C58 H110 O6 N1	21.928	-2.02805	0.0552019	0.278952	-2.10559	0.0253166	16.4842	17.5243	14	10	NA	NA	1	1
93	93	Cer(m18:1/23:0)+H	620.634	C41 H82 O2 N1	18.779	-2.02438	0.0552855	0.278952	-1.23326	0.0150257	17.4849	18.094	14	10	NA	NA	1	1
556	556	SM(d18:1/22:1)+H	785.653	C45 H90 O6 N2 P1	15.103	2.0607	0.0553937	0.278952	-0.0111041	0.869121	24.0168	23.5878	14	10	NA	NA	1	1
101	101	Cer(m19:0/24:0)+H	650.681	C43 H88 O2 N1	20.687	-2.02395	0.0556139	0.278952	-1.23536	0.0159856	15.7977	16.4074	14	10	NA	NA	1	1
689	689	TG(15:0/18:1/18:1)+NH4	862.786	C54 H104 O6 N1	21.091	-2.01952	0.0563815	0.279461	-2.26135	0.0331735	16.6593	17.7734	13	10	1	1	1	1
338	338	PC(18:1e/22:5)+H	820.621	C48 H87 O7 N1 P1	13.304	2.0157	0.0571218	0.279461	-0.0202499	1.23969	19.8635	19.2537	14	10	NA	NA	1	1
94	94	Cer(m18:1/24:0)+H	634.65	C42 H84 O2 N1	19.355	-2.00656	0.0572625	0.279461	-1.45395	0.0240527	18.5399	19.2549	14	10	NA	NA	1	1
942	942	TG(4:0/16:0/18:2)+NH4	680.582	C41 H78 O6 N1	17.365	-2.02576	0.0576824	0.279461	-6.55222	0.116399	14.482	17.6999	13	10	1	1	1	1
475	475	PG(16:0/18:1)-H	747.518	C40 H76 O10 N0 P1	12.399	-2.0045	0.0576934	0.279461	-1.91627	0.0335416	16.1159	17.0573	14	10	NA	NA	1	1
326	326	PC(18:1/22:6)+H	832.585	C48 H83 O8 N1 P1	12.017	-2.00549	0.0577523	0.279461	-0.976873	0.0172438	22.4128	22.8926	14	10	NA	NA	1	1
720	720	TG(16:0/12:1/18:2)+NH4	790.692	C49 H92 O6 N1	20.421	-1.99915	0.0580942	0.279461	-3.4378	0.0630711	16.9383	18.6257	14	10	NA	NA	1	1
535	535	SM(d18:1/15:1)+H	687.544	C38 H76 O6 N2 P1	10.29	2.00479	0.0581764	0.279461	-0.0141065	0.757806	17.0118	16.64	14	10	NA	NA	1	1
839	839	TG(18:1/12:0/18:3)+NH4	816.708	C51 H94 O6 N1	20.536	-1.9967	0.0585959	0.279461	-3.65247	0.071062	16.5033	18.294	14	10	NA	NA	1	1
99	99	Cer(m18:1/25:0)+H	648.665	C43 H86 O2 N1	19.907	-1.99616	0.0586632	0.279461	-1.29325	0.0253492	13.7925	14.4264	14	10	NA	NA	1	1
4	4	AcCa(16:0)+H	400.342	C23 H46 O4 N1	6.551	1.99005	0.0591551	0.280395	-0.0291931	1.41538	18.2103	17.5172	14	10	NA	NA	1	1
418	418	PE(18:0p/18:2)+H	728.559	C41 H79 O7 N1 P1	14.864	-1.9741	0.061169	0.283901	-0.917321	0.022841	20.3616	20.8088	14	10	NA	NA	1	1
65	65	Cer(d19:0/24:0)+HCOO	710.667	C44 H88 O5 N1	20.084	-1.98566	0.0612675	0.283901	-1.58705	0.040234	14.5627	15.3362	14	10	NA	NA	1	1
56	56	Cer(d18:2/23:0)+HCOO	678.604	C42 H80 O5 N1	17.562	-1.97291	0.0615304	0.283901	-0.756068	0.019424	19.6296	19.9979	14	10	NA	NA	1	1
654	654	TG(12:0/14:0/20:4)+NH4	788.676	C49 H90 O6 N1	19.921	-1.96841	0.0617967	0.283901	-3.0954	0.0810935	14.782	16.2891	14	10	NA	NA	1	1
928	928	TG(20:3/18:2/18:2)+NH4	922.786	C59 H104 O6 N1	21.367	-1.97747	0.06194	0.283901	-3.02063	0.0806841	18.4119	19.8819	14	10	NA	NA	1	1
673	673	TG(15:0/14:0/18:1)+NH4	808.739	C50 H98 O6 N1	22.156	-1.97365	0.0624937	0.283901	-2.78727	0.0777145	19.376	20.7308	14	10	NA	NA	1	1
733	733	TG(16:0/14:1/22:6)+NH4	866.723	C55 H96 O6 N1	20.388	-1.96124	0.0626311	0.283901	-2.47607	0.0691227	15.9936	17.1971	14	10	NA	NA	1	1
730	730	TG(16:0/14:0/20:4)+NH4	844.739	C53 H98 O6 N1	21.553	-1.9644	0.0627368	0.283901	-2.92318	0.0825035	19.8778	21.2981	14	10	NA	NA	1	1
320	320	PC(18:0e/22:4)+H	824.653	C48 H91 O7 N1 P1	15.956	1.95882	0.062957	0.283901	-0.024001	0.839456	17.5838	17.1761	14	10	NA	NA	1	1
322	322	PC(18:1/18:2)+H	784.585	C44 H83 O8 N1 P1	12.609	-1.95882	0.0631767	0.283901	-0.879085	0.0255665	26.1963	26.623	14	10	NA	NA	1	1
517	517	SM(d14:0/23:4)+H	739.575	C42 H80 O6 N2 P1	12.572	1.99401	0.063189	0.283901	-0.0556266	1.85864	17.2517	16.3502	14	10	NA	NA	1	1
21	21	Cer(d18:0/18:0)+HCOO	612.557	C37 H74 O5 N1	15.848	1.95501	0.0640289	0.284493	-0.0539325	1.74547	19.001	18.1553	14	10	NA	NA	1	1
609	609	SM(d20:0/24:5)+H	835.669	C49 H92 O6 N2 P1	16.758	1.9951	0.0643837	0.284493	-0.0292764	0.895045	20.904	20.4711	14	10	NA	NA	1	1
525	525	SM(d17:1/18:1)+H	715.575	C40 H80 O6 N2 P1	11.428	1.9522	0.064493	0.284493	-0.0241879	0.759068	19.5136	19.1462	14	10	NA	NA	1	1
604	604	SM(d20:0/24:2)+H	841.716	C49 H98 O6 N2 P1	18.086	1.94649	0.0645212	0.284493	-0.0560371	1.76319	16.7762	15.9226	14	10	NA	NA	1	1
519	519	SM(d16:1/18:3)+H	697.528	C39 H74 O6 N2 P1	10.608	1.99965	0.065288	0.286542	-0.0422254	1.2091	22.3205	21.737	14	10	NA	NA	1	1
135	135	DG(15:0/18:2)+NH4	596.525	C36 H70 O5 N1	14.538	-1.93861	0.0663138	0.287148	-1.3141	0.0467176	15.0042	15.6379	14	10	NA	NA	1	1
709	709	TG(16:0/11:1/16:1)+NH4	750.661	C46 H88 O6 N1	20.063	-1.97366	0.0668957	0.287148	-2.24304	0.0849934	13.0997	14.1787	12	8	1	1	1	1
252	252	PC(16:0/16:1)+H	732.554	C40 H79 O8 N1 P1	12.301	1.96889	0.0669855	0.287148	-0.070969	1.86985	24.9702	24.0708	14	10	NA	NA	1	1
665	665	TG(15:0/10:0/18:1)+NH4	752.676	C46 H90 O6 N1	20.472	-1.94961	0.0677344	0.287148	-3.64743	0.142461	12.5988	14.3513	13	9	1	1	1	1
597	597	SM(d19:0/24:5)+H	821.653	C48 H90 O6 N2 P1	15.67	1.95819	0.067742	0.287148	-0.0636427	1.61757	19.5079	18.7309	14	10	NA	NA	1	1
222	222	LPI(18:1)-H	597.305	C27 H50 O12 N0 P1	6.675	1.94242	0.067901	0.287148	-0.0365771	0.932979	13.3146	12.8664	14	10	NA	NA	1	1
361	361	PC(20:3/20:4)+H	832.585	C48 H83 O8 N1 P1	11.702	-1.93868	0.0681265	0.287148	-1.45216	0.0574899	18.9486	19.6459	14	10	NA	NA	1	1
675	675	TG(15:0/14:0/20:4)+NH4	830.723	C52 H96 O6 N1	21.17	-1.92307	0.068262	0.287148	-1.94974	0.0767919	15.7271	16.6636	14	10	NA	NA	1	1
439	439	PE(18:1e/20:3)-H	752.56	C43 H79 O7 N1 P1	15.189	-1.92589	0.0682911	0.287148	-0.928858	0.0367281	17.1536	17.5996	14	10	NA	NA	1	1
906	906	TG(18:4/16:1/18:2)+NH4	866.723	C55 H96 O6 N1	20.192	-1.91368	0.0688168	0.287148	-2.32873	0.0938375	16.8338	17.9512	14	10	NA	NA	1	1
705	705	TG(16:0/10:3/16:0)+NH4	734.629	C45 H84 O6 N1	18.803	-1.93305	0.0695393	0.287148	-3.39709	0.144559	14.2666	15.8929	14	10	NA	NA	1	1
246	246	PC(15:0/22:5)+H	794.569	C45 H81 O8 N1 P1	11.763	-1.90943	0.0696751	0.287148	-0.717701	0.0301652	19.0356	19.3793	14	10	NA	NA	1	1
737	737	TG(16:0/16:0/17:1)+NH4	836.77	C52 H102 O6 N1	22.982	-1.91094	0.0697245	0.287148	-2.49996	0.105477	14.2304	15.4277	14	10	NA	NA	1	1
779	779	TG(16:0/6:0/16:1)+NH4	682.598	C41 H80 O6 N1	18.239	-1.93543	0.0697999	0.287148	-3.53325	0.152702	14.6027	16.293	11	8	1	1	1	1
760	760	TG(16:0/18:1/18:3)+NH4	872.77	C55 H102 O6 N1	22.029	-1.92604	0.0702326	0.287148	-2.97468	0.130439	23.356	24.7781	14	10	NA	NA	1	1
100	100	Cer(m19:0/22:0)+H	622.65	C41 H84 O2 N1	19.649	-1.90122	0.0704779	0.287148	-0.796239	0.0346286	15.5903	15.9711	14	10	NA	NA	1	1
686	686	TG(15:0/16:1/18:2)+NH4	832.739	C52 H98 O6 N1	21.471	-1.92491	0.0713799	0.287148	-2.7832	0.129031	19.3113	20.6384	14	10	NA	NA	1	1
633	633	SM(t18:1/24:1)+H	829.679	C47 H94 O7 N2 P1	14.321	1.90235	0.0715687	0.287148	-0.0494488	1.07696	16.3804	15.8666	14	10	NA	NA	1	1
494	494	PI(18:0/20:2)-H	889.581	C47 H86 O13 N0 P1	13.612	-1.9035	0.0718629	0.287148	-1.21111	0.0564427	14.8445	15.4218	14	10	NA	NA	1	1
765	765	TG(16:0/18:2/18:3)+NH4	870.755	C55 H100 O6 N1	21.253	-1.91727	0.0719414	0.287148	-2.93938	0.139076	23.3732	24.7734	14	10	NA	NA	1	1
800	800	TG(16:1/18:3/18:3)+NH4	866.723	C55 H96 O6 N1	19.927	-1.89006	0.0720296	0.287148	-2.32366	0.107913	15.1442	16.2521	14	10	NA	NA	1	1
365	365	PC(22:0/18:2)+H	842.663	C48 H93 O8 N1 P1	17.34	-1.90448	0.0720898	0.287148	-1.12798	0.0531737	16.3901	16.9275	14	10	NA	NA	1	1
896	896	TG(18:3/18:2/18:3)+NH4	892.739	C57 H98 O6 N1	20.044	-1.88806	0.072402	0.287185	-2.51417	0.118592	16.8814	18.0792	14	10	NA	NA	1	1
464	464	PE(20:0/18:2)-H	770.571	C43 H81 O8 N1 P1	15.586	-1.88328	0.0729653	0.288213	-1.42536	0.0686963	14.0873	14.7656	14	10	NA	NA	1	1
868	868	TG(18:1/18:2/20:2)+NH4	926.817	C59 H108 O6 N1	22.464	-1.88396	0.0734277	0.288836	-2.96566	0.145985	19.5857	20.9955	14	10	NA	NA	1	1
60	60	Cer(d18:2/24:2)+HCOO	688.589	C43 H78 O5 N1	15.62	1.88344	0.0741073	0.290305	-0.0463985	0.915567	16.0647	15.6301	14	10	NA	NA	1	1
514	514	SM(d14:0/18:1)+H	675.544	C37 H76 O6 N2 P1	10.607	1.92103	0.0744409	0.290411	-0.054268	1.02311	24.7375	24.2531	14	10	NA	NA	1	1
263	263	PC(16:0/20:4)+H	782.569	C44 H81 O8 N1 P1	12.232	1.88837	0.077449	0.299822	-0.0381345	0.655088	28.688	28.3795	14	10	NA	NA	1	1
661	661	TG(14:0/18:2/20:4)+NH4	868.739	C55 H98 O6 N1	20.809	-1.86052	0.0774858	0.299822	-2.68884	0.15305	19.7407	21.0086	14	10	NA	NA	1	1
251	251	PC(16:0/16:1)+H	732.554	C40 H79 O8 N1 P1	12.183	1.8643	0.0782486	0.301543	-0.0671393	1.14268	25.2131	24.6754	14	10	NA	NA	1	1
299	299	PC(17:1/16:0)+H	746.569	C41 H81 O8 N1 P1	12.866	1.86698	0.0799654	0.303463	-0.0451568	0.721046	22.4746	22.1367	14	10	NA	NA	1	1
436	436	PE(18:1e/16:0)+H	704.559	C39 H79 O7 N1 P1	14.788	-1.90121	0.0803527	0.303463	-0.965621	0.0630908	15.8393	16.2906	14	10	NA	NA	1	1
133	133	DG(14:0/20:4)+NH4	606.509	C37 H68 O5 N1	13.433	-1.84372	0.08073	0.303463	-1.70633	0.107515	16.2012	17.0006	14	10	NA	NA	1	1
420	420	PE(18:0p/20:4)+H	752.559	C43 H79 O7 N1 P1	14.559	-1.83656	0.0811371	0.303463	-0.822456	0.0522106	22.3619	22.7471	14	10	NA	NA	1	1
560	560	SM(d18:1/22:3)+H	781.622	C45 H86 O6 N2 P1	14.945	1.85878	0.081147	0.303463	-0.0524654	0.810279	21.6735	21.2946	14	10	NA	NA	1	1
109	109	Cer(t17:1/25:0)+HCOO	710.63	C43 H84 O6 N1	18.182	-1.83291	0.0812833	0.303463	-1.40237	0.0891731	14.8171	15.4737	14	10	NA	NA	1	1
92	92	Cer(m18:1/22:0)+H	606.618	C40 H80 O2 N1	18.165	-1.82757	0.0816023	0.303463	-1.36117	0.0870627	18.9271	19.5642	14	10	NA	NA	1	1
611	611	SM(d20:0/24:6)+H	833.653	C49 H90 O6 N2 P1	15.279	1.82691	0.082541	0.303463	-0.100155	1.51942	19.7115	19.0019	14	10	NA	NA	1	1
907	907	TG(18:4/18:2/18:3)+NH4	890.723	C57 H96 O6 N1	19.37	-1.82351	0.0828015	0.303463	-2.16659	0.143578	13.8431	14.8546	13	10	1	1	1	1
608	608	SM(d20:0/24:5)+H	835.669	C49 H92 O6 N2 P1	16.362	1.82037	0.0830828	0.303463	-0.0608458	0.912521	23.0775	22.6517	14	10	NA	NA	1	1
717	717	TG(16:0/12:0/17:1)+NH4	780.708	C48 H94 O6 N1	21.423	-1.81607	0.0833404	0.303463	-3.10497	0.207924	17.0882	18.5367	14	10	NA	NA	1	1
870	870	TG(18:1/18:2/20:3)+NH4	924.801	C59 H106 O6 N1	21.922	-1.827	0.083605	0.303463	-2.93617	0.200214	20.68	22.048	14	10	NA	NA	1	1
802	802	TG(16:1/20:4/20:4)+NH4	918.755	C59 H100 O6 N1	20.65	-1.81898	0.0843408	0.303463	-2.67343	0.185168	17.0587	18.3029	14	10	NA	NA	1	1
838	838	TG(18:1/12:0/14:0)+NH4	766.692	C47 H92 O6 N1	21.033	-1.80678	0.0844986	0.303463	-3.89472	0.268094	19.6406	21.4539	14	10	NA	NA	1	1
504	504	PI(18:1/18:2)-H	859.534	C45 H80 O13 N0 P1	11.331	-1.80757	0.0848176	0.303463	-1.44434	0.100463	17.8402	18.5121	14	10	NA	NA	1	1
671	671	TG(15:0/14:0/16:0)+NH4	782.723	C48 H96 O6 N1	22.067	-1.80695	0.0848652	0.303463	-2.88138	0.200594	16.0389	17.3793	14	10	NA	NA	1	1
558	558	SM(d18:1/22:2)+H	783.637	C45 H88 O6 N2 P1	13.799	1.88534	0.0850338	0.303463	-0.138511	1.84841	19.372	18.517	14	10	NA	NA	1	1
451	451	PE(18:1p/22:6)+H	774.543	C45 H77 O7 N1 P1	12.867	-1.81511	0.0851418	0.303463	-0.63994	0.0452565	19.7033	20.0006	14	10	NA	NA	1	1
669	669	TG(15:0/12:0/18:1)+NH4	780.708	C48 H94 O6 N1	21.293	-1.80126	0.0854165	0.303463	-2.85803	0.201245	15.3259	16.6543	14	10	NA	NA	1	1
440	440	PE(18:1e/20:4)-H	750.544	C43 H77 O7 N1 P1	14.563	-1.80101	0.0856368	0.303463	-0.691631	0.0490091	21.645	21.9663	14	10	NA	NA	1	1
520	520	SM(d17:0/16:0)+H	691.575	C38 H80 O6 N2 P1	11.749	1.81158	0.0859591	0.303463	-0.061296	0.848644	17.219	16.8253	14	10	NA	NA	1	1
136	136	DG(16:0/14:0)+NH4	558.509	C33 H68 O5 N1	14.859	-1.82381	0.0861062	0.303463	-1.55373	0.113953	14.9718	15.6917	14	10	NA	NA	1	1
223	223	LPI(20:4)-H	619.289	C29 H48 O12 N0 P1	6.017	1.797	0.0861092	0.303463	-0.0930485	1.29973	13.8847	13.2814	14	10	NA	NA	1	1
427	427	PE(18:1/18:2)+H	742.538	C41 H77 O8 N1 P1	12.854	-1.79936	0.0867708	0.304593	-1.64379	0.120222	20.7507	21.5125	14	10	NA	NA	1	1
718	718	TG(16:0/12:0/18:1)+NH4	794.723	C49 H96 O6 N1	21.8	-1.79657	0.0872939	0.304593	-3.09408	0.229119	21.8244	23.2568	14	10	NA	NA	1	1
795	795	TG(16:1/16:1/22:1)+NH4	902.817	C57 H108 O6 N1	21.466	-1.79485	0.0873937	0.304593	-1.31787	0.0977114	15.5218	16.1319	13	10	1	1	1	1
289	289	PC(16:1e/20:4)+H	766.575	C44 H81 O7 N1 P1	12.831	1.78789	0.0878032	0.304899	-0.0457252	0.61354	24.1768	23.8929	14	10	NA	NA	1	1
334	334	PC(18:1e/20:4)+H	794.606	C46 H85 O7 N1 P1	13.816	1.83641	0.0882604	0.305243	-0.0956896	1.21344	20.7903	20.2314	14	10	NA	NA	1	1
49	49	Cer(d18:1/26:1)+HCOO	720.651	C45 H86 O5 N1	19.149	1.79161	0.0885461	0.305243	-0.079251	1.03807	17.7233	17.2439	14	10	NA	NA	1	1
707	707	TG(16:0/10:3/18:2)+NH4	758.629	C47 H84 O6 N1	18.608	-1.83174	0.0890055	0.305715	-3.10226	0.248671	11.8833	13.3101	14	8	0.31794	1	0.163043	1
679	679	TG(15:0/16:0/18:1)+NH4	836.77	C52 H102 O6 N1	22.819	-1.78228	0.0908066	0.308622	-2.8349	0.228002	20.4647	21.7681	14	10	NA	NA	1	1
732	732	TG(16:0/14:1/18:1)+NH4	820.739	C51 H98 O6 N1	NA	-1.76756	0.0910317	0.308622	-3.72457	0.297211	21.625	23.3386	14	10	NA	NA	1	1
432	432	PE(18:1/22:5)-H	790.539	C45 H77 O8 N1 P1	12.687	-1.7743	0.0917982	0.308622	-1.29702	0.106237	13.9874	14.5828	14	10	NA	NA	1	1
82	82	Cer(m18:0/23:0)+H	622.65	C41 H84 O2 N1	19.843	-1.79365	0.092049	0.308622	-1.66405	0.139648	16.267	17.0292	14	10	NA	NA	1	1
54	54	Cer(d18:2/20:0)+HCOO	636.557	C39 H74 O5 N1	15.47	1.77526	0.09207	0.308622	-0.0534114	0.647006	17.6267	17.3299	14	10	NA	NA	1	1
472	472	PE(20:1p/18:2)+H	754.575	C43 H81 O7 N1 P1	14.862	-1.83498	0.0921173	0.308622	-1.23943	0.108126	18.0572	18.6229	14	10	NA	NA	1	1
116	116	Cer(t18:1/22:0)+HCOO	682.599	C41 H80 O6 N1	16.007	1.76083	0.0921664	0.308622	-0.0526418	0.644797	15.3843	15.0882	14	10	NA	NA	1	1
731	731	TG(16:0/14:0/22:6)+NH4	868.739	C55 H98 O6 N1	21.179	-1.76651	0.0924565	0.308622	-1.91876	0.158651	18.81	19.6901	13	10	1	1	1	1
677	677	TG(15:0/16:0/16:0)+NH4	810.755	C50 H100 O6 N1	22.861	-1.75124	0.095134	0.316446	-1.79163	0.155937	15.3325	16.1504	14	10	NA	NA	1	1
628	628	SM(t18:1/20:2)+H	771.601	C43 H84 O7 N2 P1	13.494	-1.73948	0.0961533	0.318718	-1.02247	0.0901428	20.1544	20.6206	14	10	NA	NA	1	1
577	577	SM(d18:1/24:5)+H	805.622	C47 H86 O6 N2 P1	11.77	1.73401	0.0969347	0.319846	-0.0831104	0.930644	17.0263	16.6026	14	10	NA	NA	1	1
497	497	PI(18:0/20:4)-H	885.55	C47 H82 O13 N0 P1	12.258	-1.73302	0.0971685	0.319846	-0.570421	0.051167	22.8217	23.0813	14	10	NA	NA	1	1
131	131	DG(14:0/18:2)+NH4	582.509	C35 H68 O5 N1	13.787	-1.73187	0.0977415	0.320619	-1.69373	0.153758	17.9136	18.6836	14	10	NA	NA	1	1
309	309	PC(18:0/20:5)+H	808.585	C46 H83 O8 N1 P1	12.737	1.73797	0.0982563	0.321196	-0.0512277	0.554498	25.0564	24.8048	14	10	NA	NA	1	1
701	701	TG(16:0/10:1/14:0)+NH4	710.629	C43 H84 O6 N1	19.702	-1.74254	0.0987905	0.32127	-3.35039	0.31463	13.1173	14.6352	11	10	0.347755	1	0.23913	1
843	843	TG(18:1/17:1/18:1)+NH4	888.801	C56 H106 O6 N1	22.78	-1.73252	0.0989566	0.32127	-3.09155	0.2886	21.5998	23.0012	14	10	NA	NA	1	1
845	845	TG(18:1/17:1/18:2)+NH4	886.786	C56 H104 O6 N1	22.154	-1.74009	0.0999528	0.322719	-2.83356	0.272358	21.1242	22.4048	14	10	NA	NA	1	1
393	393	PE(16:1e/22:4)-H	750.544	C43 H77 O7 N1 P1	14.153	1.73228	0.100084	0.322719	-0.0629874	0.658375	17.8726	17.5749	14	10	NA	NA	1	1
791	791	TG(16:1/14:0/20:4)+NH4	842.723	C53 H96 O6 N1	20.756	-1.70167	0.102919	0.329724	-2.94636	0.290518	17.6578	18.9857	14	10	NA	NA	1	1
81	81	Cer(m18:0/22:0)+H	608.634	C40 H82 O2 N1	19.282	-1.71714	0.103321	0.329724	-1.60426	0.161959	17.9392	18.6604	14	10	NA	NA	1	1
739	739	TG(16:0/16:0/18:3)+NH4	846.755	C53 H100 O6 N1	22.024	-1.72384	0.103351	0.329724	-2.85322	0.290118	21.5237	22.8053	14	10	NA	NA	1	1
799	799	TG(16:1/18:2/22:6)+NH4	918.755	C59 H100 O6 N1	20.511	-1.69643	0.10394	0.329724	-2.19088	0.219459	17.4645	18.4502	14	10	NA	NA	1	1
426	426	PE(18:1/18:1)+H	744.554	C41 H79 O8 N1 P1	13.95	-1.69619	0.103995	0.329724	-1.37838	0.138195	19.5585	20.1786	14	10	NA	NA	1	1
62	62	Cer(d18:2/26:0)+HCOO	720.651	C45 H86 O5 N1	19.372	-1.69421	0.104549	0.330375	-0.56469	0.0571412	15.3243	15.5781	14	10	NA	NA	1	1
919	919	TG(20:0/16:0/18:1)+NH4	906.848	C57 H112 O6 N1	22.695	-1.68793	0.105554	0.332443	-2.09485	0.21493	15.306	16.2459	14	10	NA	NA	1	1
786	786	TG(16:0/9:0/18:1)+NH4	752.676	C46 H90 O6 N1	20.613	-1.68679	0.106081	0.332997	-3.4035	0.352454	15.5203	17.0458	14	10	NA	NA	1	1
925	925	TG(20:1/18:1/18:2)+NH4	928.833	C59 H110 O6 N1	23.024	-1.68003	0.108653	0.338086	-3.44802	0.372701	19.9871	21.5247	14	10	NA	NA	1	1
725	725	TG(16:0/14:0/18:2)+NH4	820.739	C51 H98 O6 N1	21.803	-1.68887	0.109244	0.338086	-2.63036	0.290085	23.4019	24.572	14	10	NA	NA	1	1
64	64	Cer(d19:0/23:0)+HCOO	696.651	C43 H86 O5 N1	19.564	-1.68297	0.109549	0.338086	-1.50036	0.165424	14.0522	14.7196	14	10	NA	NA	1	1
603	603	SM(d20:0/18:1)+H	759.637	C43 H88 O6 N2 P1	13.502	1.66807	0.109766	0.338086	-0.135216	1.24007	18.8874	18.335	14	10	NA	NA	1	1
696	696	TG(15:0/18:2/20:4)+NH4	882.755	C56 H100 O6 N1	21.206	-1.67545	0.110122	0.338086	-2.4045	0.265925	17.5723	18.6415	14	10	NA	NA	1	1
46	46	Cer(d18:1/24:2)+HCOO	690.604	C43 H80 O5 N1	16.812	1.66205	0.110767	0.338086	-0.0695562	0.630069	20.9745	20.6943	14	10	NA	NA	1	1
449	449	PE(18:1p/20:4)+H	750.543	C43 H77 O7 N1 P1	13.451	-1.67512	0.110861	0.338086	-1.12357	0.125924	17.5642	18.0631	14	10	NA	NA	1	1
866	866	TG(18:1/18:2/18:2)+NH4	898.786	C57 H104 O6 N1	21.851	-1.66624	0.111587	0.338086	-2.57884	0.290241	25.2016	26.3459	14	10	NA	NA	1	1
754	754	TG(16:0/17:1/18:1)+NH4	862.786	C54 H104 O6 N1	22.769	-1.67257	0.111619	0.338086	-2.80101	0.317475	22.2007	23.4425	14	10	NA	NA	1	1
819	819	TG(18:0/18:0/18:1)+NH4	906.848	C57 H112 O6 N1	24.723	-1.65669	0.111781	0.338086	-2.76528	0.309262	16.1829	17.4109	14	10	NA	NA	1	1
454	454	PE(18:2e/18:2)-H	724.529	C41 H75 O7 N1 P1	13.496	-1.65646	0.111846	0.338086	-1.16232	0.130112	18.9794	19.4955	14	10	NA	NA	1	1
676	676	TG(15:0/16:0/16:0)+NH4	810.755	C50 H100 O6 N1	22.742	-1.65745	0.111982	0.338086	-2.47798	0.278361	16.2427	17.3425	14	10	NA	NA	1	1
678	678	TG(15:0/16:0/18:1)+NH4	836.77	C52 H102 O6 N1	22.698	-1.65153	0.113826	0.339137	-2.98956	0.344946	19.5049	20.8272	14	10	NA	NA	1	1
57	57	Cer(d18:2/24:0)+HCOO	692.62	C43 H82 O5 N1	18.2	-1.64672	0.114022	0.339137	-0.728186	0.0838885	21.4481	21.7703	14	10	NA	NA	1	1
724	724	TG(16:0/14:0/18:1)+NH4	822.755	C51 H100 O6 N1	22.502	-1.66211	0.114036	0.339137	-2.31359	0.27088	23.3015	24.3228	14	10	NA	NA	1	1
41	41	Cer(d18:1/24:1)+H	648.629	C42 H82 O3 N1	18.696	-1.65527	0.114141	0.339137	-1.3112	0.152722	14.528	15.1072	14	10	NA	NA	1	1
949	949	TG(9:0/18:1/18:2)+NH4	776.676	C48 H90 O6 N1	19.82	-1.65839	0.115086	0.339137	-2.3125	0.27471	13.7143	14.7332	11	10	0.347755	1	0.23913	1
84	84	Cer(m18:0/24:0)+H	636.665	C42 H86 O2 N1	20.367	-1.66319	0.115149	0.339137	-1.80628	0.21587	17.5495	18.3447	14	10	NA	NA	1	1
941	941	TG(4:0/16:0/18:1)+NH4	682.598	C41 H80 O6 N1	18.377	-1.64917	0.115654	0.339137	-4.35684	0.517694	14.4706	16.3902	13	10	1	1	1	1
750	750	TG(16:0/17:0/18:1)+NH4	864.801	C54 H106 O6 N1	23.476	-1.64115	0.115664	0.339137	-2.92689	0.344942	19.0151	20.306	14	10	NA	NA	1	1
726	726	TG(16:0/14:0/18:2)+NH4	820.739	C51 H98 O6 N1	NA	-1.65529	0.11583	0.339137	-2.61752	0.31395	23.422	24.5738	14	10	NA	NA	1	1
721	721	TG(16:0/14:0/14:0)+NH4	768.708	C47 H94 O6 N1	21.834	-1.63751	0.116002	0.339137	-2.71487	0.320585	18.7561	19.9532	14	10	NA	NA	1	1
599	599	SM(d19:1/24:1)+H	827.7	C48 H96 O6 N2 P1	16.967	1.6351	0.116265	0.339137	-0.173007	1.46224	19.1974	18.5528	14	10	NA	NA	1	1
823	823	TG(18:0/18:1/18:1)+NH4	904.833	C57 H110 O6 N1	23.783	-1.62871	0.118032	0.342148	-3.66385	0.443616	21.9774	23.5875	14	10	NA	NA	1	1
940	940	TG(4:0/16:0/16:1)+NH4	654.567	C39 H76 O6 N1	17.179	-1.63294	0.11822	0.342148	-3.05353	0.372552	13.4815	14.822	12	10	0.617533	1	0.492754	1
680	680	TG(15:0/16:0/18:2)+NH4	834.755	C52 H100 O6 N1	22.176	-1.64692	0.118741	0.342148	-2.59625	0.32423	21.0981	22.2341	14	10	NA	NA	1	1
685	685	TG(15:0/16:1/18:1)+NH4	834.755	C52 H100 O6 N1	22.123	-1.64692	0.118741	0.342148	-2.59625	0.32423	21.0981	22.2341	14	10	NA	NA	1	1
752	752	TG(16:0/17:0/20:5)+NH4	884.77	C56 H102 O6 N1	22.073	-1.62288	0.119563	0.343472	-1.743	0.215121	15.5966	16.3605	13	10	1	1	1	1
508	508	PS(18:0/20:4)+H	812.544	C44 H79 O10 N1 P1	12.507	1.62767	0.120279	0.344253	-0.173446	1.38193	17.5883	16.984	14	10	NA	NA	1	1
865	865	TG(18:1/18:2/18:2)+NH4	898.786	C57 H104 O6 N1	21.275	-1.62428	0.120561	0.344253	-2.42007	0.304037	20.5336	21.5916	14	10	NA	NA	1	1
723	723	TG(16:0/14:0/16:0)+NH4	796.739	C49 H98 O6 N1	22.547	-1.62696	0.121228	0.345119	-2.24583	0.286015	19.2941	20.274	14	10	NA	NA	1	1
659	659	TG(14:0/14:0/20:4)+NH4	816.708	C51 H94 O6 N1	20.781	-1.60995	0.121777	0.345643	-2.79087	0.3521	17.2694	18.4888	14	10	NA	NA	1	1
548	548	SM(d18:1/21:0)+H	773.653	C44 H90 O6 N2 P1	17.926	1.61584	0.123014	0.347665	-0.151942	1.17349	16.0252	15.5144	14	10	NA	NA	1	1
455	455	PE(18:2e/20:4)-H	748.529	C43 H75 O7 N1 P1	13.269	-1.60657	0.123223	0.347665	-0.722799	0.0929627	20.7741	21.0891	14	10	NA	NA	1	1
108	108	Cer(t17:0/26:0)+HCOO	726.662	C44 H88 O6 N1	19.333	-1.61664	0.124944	0.351017	-1.46182	0.195218	14.3535	14.9868	14	10	NA	NA	1	1
357	357	PC(20:1e/20:4)+H	822.637	C48 H89 O7 N1 P1	14.748	1.6019	0.125383	0.351017	-0.138223	1.04454	20.2601	19.8069	14	10	NA	NA	1	1
734	734	TG(16:0/14:3/16:0)+NH4	790.692	C49 H92 O6 N1	20.808	-1.60154	0.125651	0.351017	-2.22802	0.295932	14.2	15.166	14	10	NA	NA	1	1
180	180	DG(20:3/18:2)+NH4	660.556	C41 H74 O5 N1	14.561	-1.59585	0.125892	0.351017	-1.35577	0.179625	17.5399	18.128	14	10	NA	NA	1	1
256	256	PC(16:0/18:1)+H	760.585	C42 H83 O8 N1 P1	14.221	1.58943	0.126317	0.35117	-0.131216	0.990956	21.3349	20.9051	14	10	NA	NA	1	1
708	708	TG(16:0/11:1/16:0)+NH4	752.676	C46 H90 O6 N1	20.972	-1.60628	0.127283	0.352121	-2.32113	0.317648	13.1774	14.1792	12	9	1	1	1	1
917	917	TG(19:1/18:2/18:3)+NH4	910.786	C58 H104 O6 N1	21.602	-1.59681	0.127403	0.352121	-2.19549	0.297916	16.767	17.7158	14	10	NA	NA	1	1
335	335	PC(18:1e/20:4)+H	794.606	C46 H85 O7 N1 P1	14.341	1.59007	0.128583	0.353685	-0.113202	0.825737	21.6936	21.3373	14	10	NA	NA	1	1
15	15	Cer(d16:1/24:1)+HCOO	664.589	C41 H78 O5 N1	16.659	1.62104	0.129342	0.353685	-0.0999257	0.697097	19.2809	18.9823	14	10	NA	NA	1	1
822	822	TG(18:0/18:1/18:1)+NH4	904.833	C57 H110 O6 N1	22.105	-1.58081	0.12937	0.353685	-1.88741	0.259111	16.4597	17.2738	14	10	NA	NA	1	1
631	631	SM(t18:1/24:0)+H	831.695	C47 H96 O7 N2 P1	15.679	1.57708	0.129483	0.353685	-0.139638	1.01966	17.7157	17.2757	14	10	NA	NA	1	1
95	95	Cer(m18:1/24:0+O)+H	650.645	C42 H84 O3 N1	18.485	1.58361	0.130037	0.353685	-0.224189	1.61212	18.4108	17.7168	14	10	NA	NA	1	1
898	898	TG(18:3/18:2/20:4)+NH4	918.755	C59 H100 O6 N1	20.295	-1.57099	0.13046	0.353685	-2.22835	0.307459	18.4224	19.3828	14	10	NA	NA	1	1
690	690	TG(15:0/18:1/18:2)+NH4	860.77	C54 H102 O6 N1	22.168	-1.59407	0.13058	0.353685	-2.58133	0.365998	22.8085	23.9161	14	10	NA	NA	1	1
219	219	LPE(22:6)-H	524.278	C27 H43 O7 N1 P1	6.412	1.5682	0.131649	0.355564	-0.213788	1.52779	17.1012	16.4442	14	10	NA	NA	1	1
163	163	DG(18:1/20:2)+NH4	664.587	C41 H78 O5 N1	16.622	-1.56106	0.133019	0.357938	-1.04618	0.148095	17.0889	17.5379	14	10	NA	NA	1	1
920	920	TG(20:0/16:0/18:1)+NH4	906.848	C57 H112 O6 N1	23.783	-1.56011	0.133283	0.357938	-3.30399	0.468957	19.346	20.7635	14	10	NA	NA	1	1
722	722	TG(16:0/14:0/16:0)+NH4	796.739	C49 H98 O6 N1	22.41	-1.55706	0.133732	0.35813	-2.15786	0.30717	14.8614	15.7867	14	10	NA	NA	1	1
869	869	TG(18:1/18:2/20:3)+NH4	924.801	C59 H106 O6 N1	21.254	-1.55177	0.135844	0.36251	-2.24412	0.327033	19.5509	20.5095	14	10	NA	NA	1	1
28	28	Cer(d18:0/24:0)+HCOO	696.651	C43 H86 O5 N1	20.032	-1.54701	0.136514	0.36251	-1.79747	0.262946	14.7054	15.4727	14	10	NA	NA	1	1
366	366	PC(22:5/20:4)+H	856.585	C50 H83 O8 N1 P1	11.252	-1.57513	0.136515	0.36251	-1.35192	0.204128	16.2693	16.8432	14	10	NA	NA	1	1
692	692	TG(15:0/18:1/22:6)+NH4	908.77	C58 H102 O6 N1	21.525	-1.54321	0.138342	0.363893	-2.60147	0.388465	17.1775	18.284	14	10	NA	NA	1	1
479	479	PI(16:0/16:0)-H	809.519	C41 H78 O13 N0 P1	11.944	1.5373	0.138514	0.363893	-0.258239	1.73715	18.1831	17.4436	14	10	NA	NA	1	1
881	881	TG(18:2/13:0/18:2)+NH4	830.723	C52 H96 O6 N1	20.86	-1.53669	0.138636	0.363893	-2.64612	0.393737	14.9884	16.1146	14	10	NA	NA	1	1
541	541	SM(d18:1/19:0)+H	745.622	C42 H86 O6 N2 P1	16.485	1.53429	0.139241	0.363893	-0.133514	0.892483	16.323	15.9435	14	10	NA	NA	1	1
657	657	TG(12:0/18:2/22:6)+NH4	864.708	C55 H94 O6 N1	19.614	-1.54011	0.139288	0.363893	-2.177	0.32807	14.3854	15.3099	14	10	NA	NA	1	1
841	841	TG(18:1/14:3/18:1)+NH4	842.723	C53 H96 O6 N1	20.951	-1.53015	0.140303	0.363893	-2.52512	0.381307	17.0958	18.1677	14	10	NA	NA	1	1
667	667	TG(15:0/12:0/16:0)+NH4	754.692	C46 H92 O6 N1	21.309	-1.54499	0.140532	0.363893	-2.5617	0.3947	15.2126	16.2961	13	10	1	1	1	1
638	638	TG(10:0/10:0/18:1)+NH4	682.598	C41 H80 O6 N1	18.099	-1.54636	0.140637	0.363893	-3.35998	0.519229	14.6949	16.1152	12	8	1	1	1	1
766	766	TG(16:0/18:2/18:3)+NH4	870.755	C55 H100 O6 N1	21.383	-1.53908	0.140757	0.363893	-2.50084	0.383868	22.8107	23.8692	14	10	NA	NA	1	1
850	850	TG(18:1/18:1/18:1)+NH4	902.817	C57 H108 O6 N1	23.036	-1.5348	0.141351	0.363893	-3.00991	0.463345	24.668	25.9413	14	10	NA	NA	1	1
715	715	TG(16:0/12:0/14:0)+NH4	740.676	C45 H90 O6 N1	21.05	-1.52525	0.141686	0.363893	-3.71193	0.567618	18.2121	19.7843	14	10	NA	NA	1	1
79	79	Cer(m18:0/21:0)+H	594.618	C39 H80 O2 N1	18.686	-1.54339	0.141769	0.363893	-1.15497	0.18055	14.0022	14.4894	14	10	NA	NA	1	1
554	554	SM(d18:1/22:1)+H	785.653	C45 H90 O6 N2 P1	14.223	1.52398	0.142026	0.363893	-0.177262	1.15577	17.0761	16.5869	14	10	NA	NA	1	1
874	874	TG(18:1/18:2/22:5)+NH4	948.801	C61 H106 O6 N1	21.65	-1.52208	0.143131	0.365339	-3.68657	0.572344	17.2485	18.8056	14	10	NA	NA	1	1
302	302	PC(18:0/16:0)+H	762.601	C42 H85 O8 N1 P1	15.096	1.5455	0.143571	0.365339	-0.139047	0.866792	21.9194	21.5555	14	10	NA	NA	1	1
45	45	Cer(d18:1/24:2)+H	646.613	C42 H80 O3 N1	17.362	1.51695	0.143746	0.365339	-0.140044	0.900291	16.3337	15.9536	14	10	NA	NA	1	1
643	643	TG(10:0/12:0/18:2)+NH4	708.614	C43 H82 O6 N1	18.243	-1.51811	0.144964	0.36745	-4.95328	0.783714	13.5459	15.6306	14	10	NA	NA	1	1
495	495	PI(18:0/20:3)-H	887.566	C47 H84 O13 N0 P1	12.76	-1.50688	0.146336	0.36938	-1.17324	0.186411	19.763	20.2564	14	10	NA	NA	1	1
778	778	TG(16:0/6:0/10:0)+NH4	600.52	C35 H70 O6 N1	15.612	-1.52072	0.146575	0.36938	-2.12126	0.343606	13.2037	14.0926	14	10	NA	NA	1	1
853	853	TG(18:1/18:1/18:2)+NH4	900.801	C57 H106 O6 N1	22.562	-1.50583	0.146895	0.36938	-2.14604	0.342957	24.0156	24.9171	14	10	NA	NA	1	1
10	10	Cer(d16:0/23:0)+HCOO	654.604	C40 H80 O5 N1	17.957	-1.51636	0.147654	0.369635	-1.42686	0.233086	15.4162	16.013	14	10	NA	NA	1	1
126	126	ChE(20:5)+NH4	688.603	C47 H78 O2 N1	21.402	1.50764	0.147868	0.369635	-0.410836	2.53418	17.9898	16.9281	13	10	1	1	1	1
899	899	TG(18:3/18:2/20:5)+NH4	916.739	C59 H98 O6 N1	19.662	-1.50037	0.148206	0.369635	-2.23907	0.361391	14.9802	15.919	14	10	NA	NA	1	1
735	735	TG(16:0/16:0/16:0)+NH4	824.77	C51 H102 O6 N1	23.191	-1.49668	0.148724	0.369635	-2.09007	0.338025	18.7278	19.6038	14	10	NA	NA	1	1
684	684	TG(15:0/16:0/22:6)+NH4	882.755	C56 H100 O6 N1	21.546	-1.49829	0.148946	0.369635	-1.77136	0.287823	15.9636	16.7054	13	10	1	1	1	1
749	749	TG(16:0/17:0/18:1)+NH4	864.801	C54 H106 O6 N1	23.355	-1.49291	0.149664	0.369763	-3.07021	0.500082	18.4785	19.7635	14	10	NA	NA	1	1
386	386	PE(16:0p/20:5)+H	722.512	C41 H73 O7 N1 P1	12.259	-1.49323	0.150477	0.369763	-1.25345	0.206291	17.7405	18.2641	14	10	NA	NA	1	1
487	487	PI(16:0/22:6)-H	881.519	C47 H78 O13 N0 P1	10.803	1.50092	0.150856	0.369763	-0.118837	0.712142	18.7454	18.4488	14	10	NA	NA	1	1
729	729	TG(16:0/14:0/18:3)+NH4	818.723	C51 H96 O6 N1	21.595	-1.4866	0.15152	0.369763	-2.27002	0.37537	16.3965	17.3439	14	10	NA	NA	1	1
301	301	PC(17:1/18:2)+H	770.569	C43 H81 O8 N1 P1	11.95	-1.49421	0.151552	0.369763	-0.907162	0.151449	20.79	21.1679	14	10	NA	NA	1	1
914	914	TG(19:1/18:1/18:2)+NH4	914.817	C58 H108 O6 N1	22.753	-1.50849	0.151563	0.369763	-5.22112	0.886695	16.8241	18.9913	14	10	NA	NA	1	1
175	175	DG(18:3/18:2)+NH4	632.525	C39 H70 O5 N1	13.246	-1.48724	0.151728	0.369763	-1.49606	0.248202	19.1753	19.7992	14	10	NA	NA	1	1
591	591	SM(d18:2/24:3)+H	807.637	C47 H88 O6 N2 P1	15.112	1.49433	0.152682	0.371134	-0.205586	1.21457	21.0005	20.496	14	10	NA	NA	1	1
430	430	PE(18:1/20:4)+H	766.538	C43 H77 O8 N1 P1	12.611	-1.4865	0.153162	0.371298	-1.17969	0.198953	20.7224	21.2128	14	10	NA	NA	1	1
48	48	Cer(d18:1/25:1)+HCOO	706.635	C44 H84 O5 N1	18.566	1.48153	0.153532	0.371298	-0.107829	0.64038	18.1624	17.8962	14	10	NA	NA	1	1
674	674	TG(15:0/14:0/18:2)+NH4	806.723	C50 H96 O6 N1	21.441	-1.47462	0.15453	0.371982	-2.87253	0.485376	17.8301	19.0236	14	10	NA	NA	1	1
193	193	LPC(18:1)+H	522.355	C26 H53 O7 N1 P1	6.885	1.47237	0.155278	0.371982	-0.165458	0.973244	19.081	18.6771	14	10	NA	NA	1	1
806	806	TG(17:0/18:1/18:1)+NH4	890.817	C56 H108 O6 N1	23.418	-1.47484	0.15535	0.371982	-3.20458	0.546915	20.4827	21.8115	14	10	NA	NA	1	1
276	276	PC(16:0e/22:4)+H	796.621	C46 H87 O7 N1 P1	14.274	1.4746	0.15556	0.371982	-0.158105	0.924373	21.3128	20.9297	14	10	NA	NA	1	1
151	151	DG(17:0/18:2)+NH4	624.556	C38 H74 O5 N1	15.955	-1.47939	0.155777	0.371982	-1.14639	0.197734	15.2368	15.7111	13	10	1	1	1	1
328	328	PC(18:1e/18:1)+H	772.621	C44 H87 O7 N1 P1	14.834	1.48105	0.156412	0.37256	-0.166872	0.958336	19.646	19.2502	14	10	NA	NA	1	1
783	783	TG(16:0/8:0/18:2)+NH4	736.645	C45 H86 O6 N1	19.31	-1.46087	0.158186	0.375725	-3.63338	0.630105	16.7241	18.2257	14	10	NA	NA	1	1
805	805	TG(17:0/18:1/18:1)+NH4	890.817	C56 H108 O6 N1	23.29	-1.45918	0.158765	0.375725	-2.98401	0.519875	18.0942	19.3263	14	10	NA	NA	1	1
815	815	TG(18:0/16:0/18:1)+NH4	878.817	C55 H108 O6 N1	23.857	-1.45712	0.159625	0.375725	-3.11268	0.546288	21.6333	22.9165	14	10	NA	NA	1	1
746	746	TG(16:0/16:1/18:2)+NH4	846.755	C53 H100 O6 N1	21.827	-1.47763	0.159693	0.375725	-2.23272	0.40216	25.4165	26.3318	14	10	NA	NA	1	1
761	761	TG(16:0/18:1/22:1)+NH4	932.864	C59 H114 O6 N1	24.583	-1.46868	0.159723	0.375725	-2.77147	0.49395	15.052	16.1908	13	10	1	1	1	1
922	922	TG(20:0/18:1/18:1)+NH4	932.864	C59 H114 O6 N1	23.784	-1.4511	0.161684	0.379398	-2.87959	0.513518	18.5358	19.7188	14	10	NA	NA	1	1
178	178	DG(20:1/18:1)+NH4	666.603	C41 H80 O5 N1	17.678	-1.44677	0.162085	0.3794	-1.21331	0.216177	15.3296	15.8282	14	10	NA	NA	1	1
401	401	PE(18:0/18:1)+H	746.569	C41 H81 O8 N1 P1	15.274	-1.44897	0.162944	0.380471	-1.23793	0.223325	20.6959	21.2032	14	10	NA	NA	1	1
511	511	PS(18:2/20:4)-H	806.498	C44 H73 O10 N1 P1	12.511	1.45299	0.163892	0.381743	-0.212858	1.16162	15.9206	15.4463	14	10	NA	NA	1	1
682	682	TG(15:0/16:0/20:4)+NH4	858.755	C54 H100 O6 N1	21.886	-1.43966	0.164756	0.382815	-1.97802	0.359893	16.9764	17.7855	14	10	NA	NA	1	1
323	323	PC(18:1/20:3)+H	810.601	C46 H85 O8 N1 P1	12.984	-1.43511	0.165765	0.383339	-1.02766	0.187992	23.1331	23.5529	14	10	NA	NA	1	1
71	71	Cer(d19:1/25:0)+HCOO	722.667	C45 H88 O5 N1	20.147	-1.43353	0.165804	0.383339	-1.0498	0.191739	15.6187	16.0478	14	10	NA	NA	1	1
42	42	Cer(d18:1/24:1)+HCOO	692.62	C43 H82 O5 N1	17.391	1.43205	0.166195	0.383339	-0.220351	1.20354	16.6492	16.1576	14	10	NA	NA	1	1
215	215	LPE(20:3)-H	502.294	C25 H45 O7 N1 P1	6.728	1.42707	0.167869	0.386261	-0.263318	1.42107	15.2519	14.673	14	10	NA	NA	1	1
847	847	TG(18:1/17:1/18:2)+NH4	886.786	C56 H104 O6 N1	22.729	-1.4274	0.169004	0.387391	-2.12089	0.398032	16.0108	16.8722	13	10	1	1	1	1
837	837	TG(18:1/12:0/12:0)+NH4	738.661	C45 H88 O6 N1	20.163	-1.42172	0.169177	0.387391	-3.93757	0.73498	17.5764	19.1777	14	10	NA	NA	1	1
918	918	TG(20:0/16:0/16:0)+NH4	880.833	C55 H110 O6 N1	24.04	-1.42489	0.171294	0.391293	-2.1541	0.413007	12.7408	13.6113	14	10	NA	NA	1	1
904	904	TG(18:4/15:0/18:2)+NH4	854.723	C54 H96 O6 N1	20.387	-1.4122	0.172543	0.393199	-1.20832	0.230966	14.4783	14.967	13	10	1	1	1	1
404	404	PE(18:0/20:2)-H	770.571	C43 H81 O8 N1 P1	15.427	-1.4069	0.174088	0.395767	-1.01969	0.196753	14.6774	15.0888	14	10	NA	NA	1	1
770	770	TG(16:0/18:2/22:6)+NH4	920.77	C59 H102 O6 N1	21.225	-1.40718	0.174559	0.395889	-2.32423	0.450853	22.418	23.3547	14	10	NA	NA	1	1
716	716	TG(16:0/12:0/14:0)+NH4	740.676	C45 H90 O6 N1	NA	-1.39471	0.177053	0.400215	-1.74166	0.341114	14.8844	15.5847	14	10	NA	NA	1	1
616	616	SM(t18:0/18:0)+H	749.617	C41 H86 O7 N2 P1	12.615	1.40545	0.17731	0.400215	-0.182644	0.917064	16.5752	16.208	14	10	NA	NA	1	1
581	581	SM(d18:2/16:1)+H	699.544	C39 H76 O6 N2 P1	10.025	1.42177	0.179833	0.404944	-0.230584	1.10479	15.0791	14.642	14	10	NA	NA	1	1
340	340	PC(18:1e/22:6)+H	818.606	C48 H85 O7 N1 P1	13.091	1.40348	0.180777	0.406106	-0.227727	1.10647	18.6599	18.2206	14	10	NA	NA	1	1
419	419	PE(18:0p/20:3)+H	754.575	C43 H81 O7 N1 P1	15.191	-1.38052	0.181566	0.406914	-0.971407	0.195516	17.9947	18.3827	14	10	NA	NA	1	1
894	894	TG(18:3/18:2/18:2)+NH4	894.755	C57 H100 O6 N1	21.164	-1.38027	0.18255	0.408153	-2.37819	0.483263	20.4171	21.3646	14	10	NA	NA	1	1
852	852	TG(18:1/18:1/18:2)+NH4	900.801	C57 H106 O6 N1	22.451	-1.38036	0.183299	0.408864	-2.45205	0.502091	25.5694	26.5443	14	10	NA	NA	1	1
933	933	TG(22:4/18:2/18:2)+NH4	948.801	C61 H106 O6 N1	21.514	-1.37601	0.184135	0.409571	-2.59021	0.531726	19.2276	20.2569	14	10	NA	NA	1	1
921	921	TG(20:0/18:1/18:1)+NH4	932.864	C59 H114 O6 N1	22.773	-1.37705	0.18448	0.409571	-2.2214	0.458222	17.428	18.3096	14	10	NA	NA	1	1
890	890	TG(18:2/22:6/22:6)+NH4	992.77	C65 H102 O6 N1	19.886	1.38288	0.185744	0.411415	-0.555098	2.63695	14.5855	13.5446	11	10	0.347755	1	0.23913	1
831	831	TG(18:0/18:2/18:2)+NH4	900.801	C57 H106 O6 N1	21.858	-1.36152	0.187464	0.414257	-1.77731	0.369742	22.4933	23.1971	14	10	NA	NA	1	1
424	424	PE(18:0p/22:5)+H	778.575	C45 H81 O7 N1 P1	15.076	-1.36715	0.188633	0.41587	-0.79887	0.169391	17.0696	17.3843	14	10	NA	NA	1	1
872	872	TG(18:1/18:2/22:0)+NH4	958.88	C61 H116 O6 N1	24.637	-1.38216	0.189625	0.416105	-3.20963	0.701097	12.9151	14.1694	12	10	0.617533	1	0.492754	1
89	89	Cer(m18:1/20:0)+H	578.587	C38 H76 O2 N1	16.835	-1.35093	0.190762	0.416105	-1.18341	0.250563	17.594	18.0604	14	10	NA	NA	1	1
573	573	SM(d18:1/24:3)+H	809.653	C47 H90 O6 N2 P1	16.496	1.3748	0.191061	0.416105	-0.165414	0.754193	22.0649	21.7705	14	10	NA	NA	1	1
784	784	TG(16:0/9:0/16:0)+NH4	726.661	C44 H88 O6 N1	20.618	-1.35446	0.191576	0.416105	-4.93733	1.05873	13.9806	15.9199	13	9	1	1	1	1
736	736	TG(16:0/16:0/17:0)+NH4	838.786	C52 H104 O6 N1	23.41	-1.34755	0.191596	0.416105	-2.10249	0.446661	15.7966	16.6245	14	10	NA	NA	1	1
948	948	TG(8:0/18:2/18:3)+NH4	758.629	C47 H84 O6 N1	17.657	-1.36537	0.19171	0.416105	-3.06954	0.66891	12.4714	13.6718	9	9	0.33898	1	0.340805	1
840	840	TG(18:1/14:0/17:1)+NH4	834.755	C52 H100 O6 N1	22.741	-1.34871	0.191812	0.416105	-2.28223	0.486638	14.9852	15.883	14	10	NA	NA	1	1
356	356	PC(20:1/22:6)+H	860.616	C50 H87 O8 N1 P1	13.281	-1.34324	0.193659	0.418212	-0.865439	0.186412	17.9929	18.3324	14	10	NA	NA	1	1
308	308	PC(18:0/20:4)+H	810.601	C46 H85 O8 N1 P1	13.642	1.34209	0.193966	0.418212	-0.12352	0.572694	27.4394	27.2148	14	10	NA	NA	1	1
113	113	Cer(t18:0/24:0)+HCOO	712.646	C43 H86 O6 N1	18.751	-1.35745	0.194107	0.418212	-1.39287	0.307238	17.9024	18.4452	14	10	NA	NA	1	1
330	330	PC(18:1e/18:2)+H	770.606	C44 H85 O7 N1 P1	13.489	-1.33568	0.195311	0.419851	-0.86861	0.188064	21.934	22.2743	14	10	NA	NA	1	1
353	353	PC(20:0e/20:3)+H	826.668	C48 H93 O7 N1 P1	17.343	1.33438	0.195822	0.419999	-0.193317	0.890181	17.172	16.8236	14	10	NA	NA	1	1
747	747	TG(16:0/16:1/18:3)+NH4	844.739	C53 H98 O6 N1	21.32	-1.33764	0.197611	0.422879	-2.57618	0.571537	21.3127	22.315	14	10	NA	NA	1	1
758	758	TG(16:0/18:1/18:2)+NH4	874.786	C55 H104 O6 N1	21.874	-1.33381	0.198208	0.4232	-2.05937	0.456986	22.9073	23.7085	14	10	NA	NA	1	1
31	31	Cer(d18:0/25:0)+H	666.676	C43 H88 O3 N1	20.261	-1.33144	0.199228	0.423902	-1.05402	0.235344	14.55	14.9593	13	10	1	1	1	1
480	480	PI(16:0/16:1)-H	807.503	C41 H76 O13 N0 P1	10.957	1.33578	0.199431	0.423902	-0.326396	1.45024	17.6073	17.0454	14	10	NA	NA	1	1
767	767	TG(16:0/18:2/18:3)+NH4	870.755	C55 H100 O6 N1	21.528	-1.3227	0.20056	0.425349	-2.39018	0.533717	21.7797	22.708	14	10	NA	NA	1	1
264	264	PC(16:0/20:5)+H	780.554	C44 H79 O8 N1 P1	11.431	1.31765	0.201186	0.425382	-0.174518	0.782631	25.2757	24.9716	14	10	NA	NA	1	1
453	453	PE(18:2/20:4)+H	764.522	C43 H75 O8 N1 P1	11.632	-1.31676	0.201473	0.425382	-1.45532	0.324972	15.8382	16.4033	14	10	NA	NA	1	1
711	711	TG(16:0/11:1/18:2)+NH4	776.676	C48 H90 O6 N1	20.164	-1.31617	0.20389	0.429528	-2.18359	0.498096	14.2097	15.0524	13	10	1	1	1	1
668	668	TG(15:0/12:0/16:0)+NH4	754.692	C46 H92 O6 N1	21.452	-1.31523	0.205071	0.429939	-2.53822	0.584455	15.398	16.3748	13	10	1	1	1	1
122	122	ChE(18:2)+NH4	666.618	C45 H80 O2 N1	22.624	-1.30868	0.20609	0.429939	-2.14402	0.493627	22.1696	22.9947	14	10	NA	NA	1	1
923	923	TG(20:1/18:1/18:1)+NH4	930.848	C59 H112 O6 N1	23.726	-1.30447	0.207017	0.429939	-2.77146	0.63957	17.8666	18.9325	13	10	1	1	1	1
379	379	PE(16:0/22:4)-H	766.539	C43 H77 O8 N1 P1	13.504	-1.30535	0.207363	0.429939	-1.88605	0.437157	16.7357	17.4601	14	10	NA	NA	1	1
698	698	TG(15:0/18:2/22:5)+NH4	908.77	C58 H102 O6 N1	21.219	-1.30068	0.207778	0.429939	-2.13663	0.493759	17.2599	18.0814	14	10	NA	NA	1	1
254	254	PC(16:0/17:0)+H	748.585	C41 H83 O8 N1 P1	14.3	1.3272	0.207904	0.429939	-0.208064	0.866085	19.0602	18.7312	14	10	NA	NA	1	1
666	666	TG(15:0/12:0/14:0)+NH4	726.661	C44 H88 O6 N1	20.464	-1.30316	0.208327	0.429939	-2.80264	0.653196	13.3432	14.4179	14	10	NA	NA	1	1
639	639	TG(10:0/10:0/18:2)+NH4	680.582	C41 H78 O6 N1	17.087	-1.31046	0.208655	0.429939	-2.53062	0.597745	13.6335	14.5999	9	9	0.33898	1	0.340805	1
24	24	Cer(d18:0/22:0)+HCOO	668.62	C41 H82 O5 N1	18.883	-1.29384	0.209381	0.429939	-1.6155	0.374991	15.2362	15.8565	14	10	NA	NA	1	1
491	491	PI(17:1/16:0)-H	821.519	C42 H78 O13 N0 P1	11.526	1.29961	0.209676	0.429939	-0.222497	0.948068	14.0657	13.7029	14	10	NA	NA	1	1
740	740	TG(16:0/16:0/20:4)+NH4	872.77	C55 H102 O6 N1	22.247	-1.29399	0.210246	0.429939	-2.89492	0.677316	21.3124	22.4212	14	10	NA	NA	1	1
27	27	Cer(d18:0/24:0)+HCOO	696.651	C43 H86 O5 N1	19.745	-1.3074	0.211378	0.429939	-2.03251	0.489707	18.6619	19.4333	14	10	NA	NA	1	1
14	14	Cer(d16:1/23:0)+HCOO	652.589	C40 H78 O5 N1	17.411	-1.28573	0.211924	0.429939	-0.791859	0.185796	19.2666	19.5696	14	10	NA	NA	1	1
26	26	Cer(d18:0/23:0)+HCOO	682.635	C42 H84 O5 N1	19.473	-1.29373	0.212124	0.429939	-1.26617	0.301101	14.2017	14.6842	14	10	NA	NA	1	1
179	179	DG(20:2/18:2)+NH4	662.572	C41 H76 O5 N1	15.659	-1.28827	0.212426	0.429939	-1.10491	0.261368	17.5507	17.9725	14	10	NA	NA	1	1
540	540	SM(d18:1/18:3)+H	725.559	C41 H78 O6 N2 P1	11.912	1.2913	0.212605	0.429939	-0.364877	1.53328	25.0328	24.4486	14	10	NA	NA	1	1
903	903	TG(18:4/15:0/18:1)+NH4	856.739	C54 H98 O6 N1	21.151	-1.28994	0.212753	0.429939	-2.0172	0.479718	16.9445	17.7133	14	10	NA	NA	1	1
318	318	PC(18:0e/20:3)+H	798.637	C46 H89 O7 N1 P1	15.563	1.305	0.213068	0.429939	-0.265513	1.08944	18.2528	17.8408	14	10	NA	NA	1	1
107	107	Cer(t17:0/25:2)+HCOO	708.615	C43 H82 O6 N1	17.601	-1.28211	0.21336	0.429939	-0.863091	0.204002	16.2518	16.5814	14	10	NA	NA	1	1
636	636	SPH(t16:0)+H	290.269	C16 H36 O3 N1	3.998	-1.28411	0.213785	0.429939	-2.166	0.515382	21.8334	22.6587	14	10	NA	NA	1	1
47	47	Cer(d18:1/25:0)+HCOO	708.651	C44 H86 O5 N1	19.822	-1.30352	0.213882	0.429939	-1.6081	0.393893	18.7825	19.3896	14	10	NA	NA	1	1
18	18	Cer(d17:1/24:1)+HCOO	678.604	C42 H80 O5 N1	17.328	1.29458	0.214721	0.429939	-0.168785	0.692906	18.9421	18.68	14	10	NA	NA	1	1
873	873	TG(18:1/18:2/22:4)+NH4	950.817	C61 H108 O6 N1	22.07	-1.28107	0.215051	0.429939	-2.62598	0.628983	19.2767	20.2752	14	10	NA	NA	1	1
697	697	TG(15:0/18:2/20:5)+NH4	880.739	C56 H98 O6 N1	20.62	-1.28521	0.215175	0.429939	-1.68009	0.405314	15.0683	15.7057	13	10	1	1	1	1
552	552	SM(d18:1/22:0)+H	787.669	C45 H92 O6 N2 P1	16.471	1.2876	0.215702	0.429939	-0.270182	1.11093	24.6462	24.2258	14	10	NA	NA	1	1
236	236	PC(15:0/16:0)+H	720.554	C39 H79 O8 N1 P1	12.43	1.27934	0.215967	0.429939	-0.294254	1.22182	18.114	17.6502	14	10	NA	NA	1	1
916	916	TG(19:1/18:2/18:2)+NH4	912.801	C58 H106 O6 N1	22.2	-1.27492	0.21633	0.429939	-1.62248	0.389432	17.84	18.4565	13	10	1	1	1	1
296	296	PC(17:0/20:5)+H	794.569	C45 H81 O8 N1 P1	12.069	1.27391	0.217408	0.431177	-0.18446	0.762495	19.1552	18.8662	14	10	NA	NA	1	1
688	688	TG(15:0/16:1/22:6)+NH4	880.739	C56 H98 O6 N1	20.789	-1.26823	0.219429	0.43328	-1.59961	0.390471	14.2177	14.8223	13	10	1	1	1	1
938	938	TG(4:0/14:2/18:1)+NH4	650.535	C39 H72 O6 N1	13.351	1.26583	0.219778	0.43328	-0.269868	1.10618	17.0567	16.6385	14	10	NA	NA	1	1
821	821	TG(18:0/18:1/18:1)+NH4	904.833	C57 H110 O6 N1	21.775	-1.27087	0.219839	0.43328	-1.94222	0.477655	18.4066	19.1389	14	10	NA	NA	1	1
936	936	TG(4:0/11:0/11:2)+NH4	512.395	C29 H54 O6 N1	8.958	-1.2599	0.220908	0.434484	-2.62876	0.64184	17.7436	18.7371	14	10	NA	NA	1	1
764	764	TG(16:0/18:2/18:2)+NH4	872.77	C55 H102 O6 N1	21.88	-1.26809	0.221936	0.434722	-2.13362	0.532021	26.8011	27.6019	14	10	NA	NA	1	1
300	300	PC(17:1/16:0)+H	746.569	C41 H81 O8 N1 P1	13.704	1.25719	0.221946	0.434722	-0.214977	0.876253	18.7607	18.43	14	10	NA	NA	1	1
470	470	PE(20:1e/20:5)-H	776.56	C45 H79 O7 N1 P1	15.074	-1.25303	0.225509	0.438818	-0.68001	0.170872	16.5765	16.8311	14	10	NA	NA	1	1
785	785	TG(16:0/9:0/16:1)+NH4	724.645	C44 H86 O6 N1	19.707	-1.24772	0.225636	0.438818	-2.03133	0.506875	14.5422	15.3045	14	10	NA	NA	1	1
792	792	TG(16:1/14:0/20:5)+NH4	840.708	C53 H94 O6 N1	20.133	-1.24954	0.226113	0.438818	-2.39855	0.602583	15.0005	15.8985	14	10	NA	NA	1	1
315	315	PC(18:0e/16:0)+H	748.621	C42 H87 O7 N1 P1	16.409	1.24943	0.226261	0.438818	-0.259635	1.03235	18.2982	17.9118	14	10	NA	NA	1	1
85	85	Cer(m18:0/24:1)+H	634.65	C42 H84 O2 N1	19.012	-1.24659	0.226529	0.438818	-0.705282	0.177013	14.1559	14.4201	14	10	NA	NA	1	1
111	111	Cer(t18:0/22:0)+HCOO	684.615	C41 H82 O6 N1	17.472	-1.2529	0.226815	0.438818	-1.01489	0.257784	17.7094	18.0879	14	10	NA	NA	1	1
946	946	TG(8:0/12:0/12:0)+NH4	600.52	C35 H70 O6 N1	15.395	-1.24195	0.227412	0.439076	-1.4055	0.352868	16.1553	16.6816	14	10	NA	NA	1	1
741	741	TG(16:0/16:0/20:5)+NH4	870.755	C55 H100 O6 N1	21.708	-1.23696	0.229384	0.441983	-2.43464	0.616656	18.7448	19.6538	14	10	NA	NA	1	1
507	507	PI(18:1/20:4)-H	883.534	C47 H80 O13 N0 P1	11.337	-1.2341	0.23074	0.443695	-0.783135	0.199725	17.4064	17.6981	14	10	NA	NA	1	1
344	344	PC(18:2e/20:4)+H	792.59	C46 H83 O7 N1 P1	12.145	-1.22903	0.237642	0.456041	-0.787354	0.210835	19.4505	19.7387	14	10	NA	NA	1	1
649	649	TG(12:0/12:0/12:0)+NH4	656.582	C39 H78 O6 N1	18.003	-1.21159	0.238653	0.457056	-2.4859	0.653125	16.6469	17.5633	14	10	NA	NA	1	1
753	753	TG(16:0/17:0/22:6)+NH4	910.786	C58 H104 O6 N1	22.224	-1.21155	0.239525	0.457803	-1.94767	0.515308	15.0522	15.7684	13	10	1	1	1	1
854	854	TG(18:1/18:1/18:2)+NH4	900.801	C57 H106 O6 N1	22.756	-1.20848	0.24016	0.458092	-3.04787	0.806613	19.8142	20.9349	14	10	NA	NA	1	1
442	442	PE(18:1e/22:4)-H	778.576	C45 H81 O7 N1 P1	15.568	1.20145	0.243232	0.462194	-0.147434	0.549623	17.0133	16.8122	14	10	NA	NA	1	1
911	911	TG(19:1/18:1/18:1)+NH4	916.833	C58 H110 O6 N1	23.383	-1.20211	0.243285	0.462194	-2.23732	0.60104	17.0901	17.9083	13	10	1	1	1	1
703	703	TG(16:0/10:1/18:2)+NH4	762.661	C47 H88 O6 N1	19.51	-1.20183	0.244638	0.463834	-3.21364	0.872294	15.5613	16.732	13	10	1	1	1	1
915	915	TG(19:1/18:2/18:2)+NH4	912.801	C58 H106 O6 N1	21.878	-1.19436	0.24533	0.464069	-1.49734	0.40383	16.474	17.0208	14	10	NA	NA	1	1
172	172	DG(18:2/18:2)+NH4	634.541	C39 H72 O5 N1	14.233	-1.19422	0.245768	0.464069	-1.00778	0.27268	22.3283	22.6958	14	10	NA	NA	1	1
141	141	DG(16:0/18:3)+NH4	608.525	C37 H70 O5 N1	14.399	-1.19746	0.246231	0.464069	-1.08759	0.296895	16.8193	17.2146	14	10	NA	NA	1	1
154	154	DG(18:0/16:0)+Na	619.527	C37 H72 O5 Na1	17.642	-1.17962	0.251392	0.472856	-1.11733	0.308652	19.7201	20.1244	14	10	NA	NA	1	1
313	313	PC(18:0/22:6)+H	834.601	C48 H85 O8 N1 P1	13.258	1.17853	0.254116	0.476578	-0.179978	0.638974	25.624	25.3945	14	10	NA	NA	1	1
112	112	Cer(t18:0/23:0)+HCOO	698.63	C42 H84 O6 N1	18.127	-1.17819	0.254376	0.476578	-1.31356	0.370534	17.1263	17.5978	14	10	NA	NA	1	1
738	738	TG(16:0/16:0/18:1)+NH4	850.786	C53 H104 O6 N1	23.14	-1.1759	0.255448	0.477642	-2.52974	0.716861	24.7273	25.6338	14	10	NA	NA	1	1
137	137	DG(16:0/16:0)+NH4	586.541	C35 H72 O5 N1	16.303	-1.16473	0.256747	0.477877	-0.992751	0.278997	17.6569	18.0138	14	10	NA	NA	1	1
653	653	TG(12:0/14:0/14:0)+NH4	712.645	C43 H86 O6 N1	20.156	-1.16439	0.256945	0.477877	-3.45379	0.971567	17.3088	18.5499	14	10	NA	NA	1	1
40	40	Cer(d18:1/24:0+O)+HCOO	710.63	C43 H84 O6 N1	18.74	-1.18101	0.257335	0.477877	-1.70723	0.49497	17.578	18.1841	14	10	NA	NA	1	1
530	530	SM(d18:0/18:3)+H	727.575	C41 H80 O6 N2 P1	12.387	1.17462	0.25759	0.477877	-0.505478	1.75823	18.3828	17.7564	14	9	0.862914	1	0.416667	1
780	780	TG(16:0/6:0/18:1)+NH4	710.629	C43 H84 O6 N1	19.311	-1.16246	0.258973	0.478053	-3.1925	0.909286	16.1273	17.2689	14	10	NA	NA	1	1
506	506	PI(18:1/20:4)-H	883.534	C47 H80 O13 N0 P1	11.158	-1.15931	0.258998	0.478053	-0.77808	0.2205	17.9815	18.2603	14	10	NA	NA	1	1
768	768	TG(16:0/18:2/20:4)+NH4	896.77	C57 H102 O6 N1	21.588	-1.16252	0.259198	0.478053	-2.17551	0.620756	24.0214	24.7988	14	10	NA	NA	1	1
744	744	TG(16:0/16:1/17:1)+NH4	834.755	C52 H100 O6 N1	22.407	-1.15299	0.261359	0.481104	-1.54323	0.440643	17.2631	17.8144	14	10	NA	NA	1	1
833	833	TG(18:0/20:4/22:5)+NH4	974.817	C63 H108 O6 N1	22.152	1.16189	0.261957	0.48127	-0.613762	2.10831	17.0287	16.2814	12	10	0.617533	1	0.492754	1
176	176	DG(18:3/18:2)+NH4	632.525	C39 H70 O5 N1	13.399	-1.15017	0.262751	0.481795	-1.06097	0.304732	18.9447	19.3228	14	10	NA	NA	1	1
458	458	PE(18:2e/22:6)-H	772.529	C45 H75 O7 N1 P1	12.865	-1.14683	0.263865	0.482904	-0.554994	0.159862	18.9682	19.1658	14	10	NA	NA	1	1
757	757	TG(16:0/18:1/18:1)+NH4	876.801	C55 H106 O6 N1	23.083	-1.14076	0.26841	0.488885	-2.37912	0.70198	26.6434	27.482	14	10	NA	NA	1	1
156	156	DG(18:0/18:1)+Na	645.543	C39 H74 O5 Na1	17.694	-1.13595	0.268519	0.488885	-1.16805	0.342122	18.974	19.387	14	10	NA	NA	1	1
927	927	TG(20:3/18:2/18:2)+NH4	922.786	C59 H104 O6 N1	21.236	-1.13695	0.268949	0.488885	-2.21088	0.65077	19.4238	20.2038	14	10	NA	NA	1	1
161	161	DG(18:1/18:2)+NH4	636.556	C39 H74 O5 N1	15.355	-1.13274	0.269532	0.488885	-1.06319	0.312074	23.8339	24.2094	14	10	NA	NA	1	1
321	321	PC(18:1/18:1)+H	786.601	C44 H85 O8 N1 P1	13.881	1.15083	0.269712	0.488885	-0.242243	0.799405	28.1421	27.8635	14	10	NA	NA	1	1
362	362	PC(20:4/20:4)+H	830.569	C48 H81 O8 N1 P1	11.173	-1.14513	0.272518	0.493029	-1.02967	0.315591	19.5732	19.9302	14	10	NA	NA	1	1
270	270	PC(16:0e/16:0)+H	720.59	C40 H83 O7 N1 P1	14.705	1.12152	0.274529	0.49572	-0.441508	1.47732	20.846	20.328	14	10	NA	NA	1	1
857	857	TG(18:1/18:1/20:2)+NH4	928.833	C59 H110 O6 N1	23.175	-1.11973	0.275624	0.49598	-2.28739	0.687051	19.885	20.6852	13	10	1	1	1	1
776	776	TG(16:0/22:5/22:6)+NH4	970.786	C63 H104 O6 N1	21.144	-1.13287	0.275719	0.49598	-4.36467	1.34178	14.2953	15.8068	13	10	1	1	1	1
862	862	TG(18:1/18:1/22:4)+NH4	952.833	C61 H110 O6 N1	22.63	-1.11413	0.277794	0.498465	-2.66981	0.806987	18.9887	19.9202	14	10	NA	NA	1	1
38	38	Cer(d18:1/24:0)+HCOO	694.635	C43 H84 O5 N1	19.268	-1.12763	0.278152	0.498465	-1.29033	0.400247	23.23	23.675	14	10	NA	NA	1	1
640	640	TG(10:0/12:0/12:0)+NH4	628.551	C37 H74 O6 N1	16.753	-1.11077	0.278814	0.498709	-1.80655	0.546956	15.9257	16.5555	14	10	NA	NA	1	1
858	858	TG(18:1/18:1/20:3)+NH4	926.817	C59 H108 O6 N1	22.658	-1.1097	0.280663	0.500018	-2.6106	0.799691	21.3965	22.302	14	10	NA	NA	1	1
944	944	TG(6:0/14:0/14:0)+NH4	628.551	C37 H74 O6 N1	16.987	-1.11277	0.28104	0.500018	-2.42728	0.749583	13.1883	14.0272	14	10	NA	NA	1	1
762	762	TG(16:0/18:1/22:5)+NH4	924.801	C59 H106 O6 N1	22.377	-1.10767	0.281226	0.500018	-2.73736	0.838995	20.4835	21.4327	14	10	NA	NA	1	1
134	134	DG(15:0/18:1)+NH4	598.541	C36 H72 O5 N1	15.683	-1.11023	0.282127	0.500018	-1.13297	0.351112	14.4386	14.8295	13	10	1	1	1	1
804	804	TG(17:0/18:1/18:1)+NH4	890.817	C56 H108 O6 N1	21.854	-1.10619	0.282653	0.500018	-1.84002	0.568393	18.1562	18.792	14	10	NA	NA	1	1
400	400	PE(18:0/16:0)-H	718.539	C39 H77 O8 N1 P1	15.155	-1.10931	0.282711	0.500018	-1.03011	0.320079	13.9835	14.3385	14	10	NA	NA	1	1
239	239	PC(15:0/18:2)+H	744.554	C41 H79 O8 N1 P1	11.826	-1.09898	0.284017	0.501194	-0.798813	0.246084	22.9888	23.2652	14	10	NA	NA	1	1
777	777	TG(16:0/22:6/22:6)+NH4	968.77	C63 H102 O6 N1	20.589	-1.09756	0.284836	0.501194	-2.35897	0.729223	15.9182	16.7331	13	10	1	1	1	1
496	496	PI(18:0/20:3)-H	887.566	C47 H84 O13 N0 P1	13.189	-1.09856	0.285128	0.501194	-0.813247	0.252376	16.5289	16.8093	14	10	NA	NA	1	1
629	629	SM(t18:1/21:6)+H	777.554	C44 H78 O7 N2 P1	11.921	1.10026	0.28549	0.501194	-0.336529	1.07835	19.8463	19.4754	14	10	NA	NA	1	1
500	500	PI(18:0/22:5)-H	911.566	C49 H84 O13 N0 P1	12.757	-1.09374	0.287051	0.503003	-0.612559	0.191127	14.8611	15.0718	14	10	NA	NA	1	1
637	637	SPH(t18:0)+H	318.3	C18 H40 O3 N1	5.456	-1.09168	0.287611	0.503054	-1.91081	0.596422	19.3981	20.0553	14	10	NA	NA	1	1
319	319	PC(18:0e/20:4)+H	796.621	C46 H87 O7 N1 P1	14.753	1.09433	0.288448	0.503253	-0.270093	0.856066	22.6889	22.3959	14	10	NA	NA	1	1
292	292	PC(17:0/18:1)+H	774.601	C43 H85 O8 N1 P1	14.388	1.09908	0.288975	0.503253	-0.22351	0.699845	21.8367	21.5985	14	10	NA	NA	1	1
759	759	TG(16:0/18:1/18:2)+NH4	874.786	C55 H104 O6 N1	22.493	-1.09076	0.289317	0.503253	-2.00536	0.632647	27.3503	28.0367	14	10	NA	NA	1	1
303	303	PC(18:0/18:1)+H	788.616	C44 H87 O8 N1 P1	15.187	1.09107	0.291083	0.505236	-0.224218	0.70138	25.2747	25.0361	14	10	NA	NA	1	1
651	651	TG(12:0/12:0/18:3)+NH4	734.629	C45 H84 O6 N1	18.464	-1.08215	0.291523	0.505236	-2.66261	0.840404	14.4772	15.3883	13	10	1	1	1	1
650	650	TG(12:0/12:0/14:0)+NH4	684.614	C41 H82 O6 N1	19.142	-1.07928	0.292189	0.505465	-2.79447	0.881676	16.792	17.7484	14	10	NA	NA	1	1
452	452	PE(18:2/18:2)-H	738.508	C41 H73 O8 N1 P1	11.921	-1.07578	0.293702	0.505477	-1.49189	0.472836	18.6715	19.181	14	10	NA	NA	1	1
769	769	TG(16:0/18:2/20:5)+NH4	894.755	C57 H100 O6 N1	21.013	-1.07633	0.294112	0.505477	-2.09361	0.666141	21.2245	21.9383	14	10	NA	NA	1	1
851	851	TG(18:1/18:1/18:1)+NH4	902.817	C57 H108 O6 N1	23.429	-1.07498	0.295015	0.505477	-2.40756	0.769112	15.7948	16.614	14	10	NA	NA	1	1
221	221	LPG(16:0)-H	483.273	C22 H44 O9 N0 P1	6.713	1.07658	0.295121	0.505477	-0.376411	1.17401	13.7009	13.3021	14	10	NA	NA	1	1
445	445	PE(18:1p/18:1)+H	728.559	C41 H79 O7 N1 P1	14.659	-1.07247	0.295271	0.505477	-0.68326	0.217679	17.4049	17.6377	14	10	NA	NA	1	1
586	586	SM(d18:2/20:4)+H	749.559	C43 H78 O6 N2 P1	11.116	1.07612	0.295395	0.505477	-0.378482	1.17914	16.2052	15.8049	14	10	NA	NA	1	1
745	745	TG(16:0/16:1/18:1)+NH4	848.77	C53 H102 O6 N1	22.455	-1.07722	0.296283	0.506084	-2.12998	0.689387	25.5674	26.2877	14	10	NA	NA	1	1
63	63	Cer(d19:0/22:0)+H	638.645	C41 H84 O3 N1	18.979	-1.06452	0.298794	0.509221	-1.04723	0.337176	13.5489	13.9039	14	10	NA	NA	1	1
875	875	TG(18:1/18:2/22:6)+NH4	946.786	C61 H104 O6 N1	21.216	-1.06384	0.299194	0.509221	-2.39441	0.772149	21.092	21.9031	14	10	NA	NA	1	1
304	304	PC(18:0/18:3)+H	784.585	C44 H83 O8 N1 P1	15.113	1.07643	0.300606	0.510706	-0.204518	0.613736	18.6582	18.4535	14	10	NA	NA	1	1
25	25	Cer(d18:0/23:0)+HCOO	682.635	C42 H84 O5 N1	19.181	-1.07105	0.301191	0.510786	-1.76166	0.583775	17.8595	18.4484	14	10	NA	NA	1	1
68	68	Cer(d19:1/24:0)+HCOO	708.651	C44 H86 O5 N1	19.62	-1.05776	0.302333	0.510989	-0.661778	0.215773	19.9459	20.1689	14	10	NA	NA	1	1
158	158	DG(18:0/20:4)+NH4	662.572	C41 H76 O5 N1	16.309	1.058	0.303102	0.510989	-0.277695	0.846716	16.8947	16.6102	14	10	NA	NA	1	1
867	867	TG(18:1/18:2/18:2)+NH4	898.786	C57 H104 O6 N1	22.212	-1.05851	0.303187	0.510989	-2.33075	0.765578	24.1186	24.9012	14	10	NA	NA	1	1
37	37	Cer(d18:1/23:0)+HCOO	680.62	C42 H82 O5 N1	18.684	-1.06817	0.303467	0.510989	-1.07675	0.360679	21.6454	22.0034	14	10	NA	NA	1	1
75	75	Cer(d23:0/18:1+2O)+HCOO	712.61	C42 H82 O7 N1	16.183	1.04943	0.308135	0.517254	-0.378912	1.13313	13.9615	13.5844	14	10	NA	NA	1	1
402	402	PE(18:0/18:2)+H	744.554	C41 H79 O8 N1 P1	14.15	-1.04306	0.308279	0.517254	-1.13111	0.374152	23.106	23.4845	14	10	NA	NA	1	1
909	909	TG(19:1/18:1/18:1)+NH4	916.833	C58 H110 O6 N1	21.82	-1.04545	0.309219	0.517837	-1.48535	0.496765	19.8843	20.3786	14	10	NA	NA	1	1
162	162	DG(18:1/18:3)+NH4	634.541	C39 H72 O5 N1	14.516	-1.03982	0.309719	0.517837	-0.957739	0.318069	18.9956	19.3155	14	10	NA	NA	1	1
333	333	PC(18:1e/20:4)+H	794.606	C46 H85 O7 N1 P1	13.232	1.03792	0.31062	0.518429	-0.193715	0.581719	24.5872	24.3932	14	10	NA	NA	1	1
90	90	Cer(m18:1/20:0)+H	578.587	C38 H76 O2 N1	17.009	-1.03686	0.311876	0.519158	-0.920265	0.308517	13.7134	14.0193	14	10	NA	NA	1	1
67	67	Cer(d19:1/24:0)+HCOO	708.651	C44 H86 O5 N1	19.266	-1.04704	0.312152	0.519158	-1.17816	0.403323	17.4581	17.8455	14	10	NA	NA	1	1
509	509	PS(18:1e/20:5)-H	792.518	C44 H75 O9 N1 P1	11.916	1.03159	0.313737	0.520881	-0.540722	1.60811	16.9806	16.4469	14	10	NA	NA	1	1
140	140	DG(16:0/18:3)+NH4	608.525	C37 H70 O5 N1	14.262	-1.03266	0.314296	0.520897	-1.31148	0.443581	17.7512	18.1852	14	10	NA	NA	1	1
871	871	TG(18:1/18:2/20:4)+NH4	922.786	C59 H104 O6 N1	21.551	-1.0311	0.315533	0.521547	-2.23657	0.76072	23.3524	24.0904	14	10	NA	NA	1	1
29	29	Cer(d18:0/24:1)+HCOO	694.635	C43 H84 O5 N1	18.485	1.02691	0.315789	0.521547	-0.369592	1.09335	19.5312	19.1694	14	10	NA	NA	1	1
582	582	SM(d18:2/16:1)+H	699.544	C39 H76 O6 N2 P1	11.089	1.03547	0.316599	0.521975	-0.309548	0.896048	16.1329	15.8396	14	10	NA	NA	1	1
268	268	PC(16:0/22:6)+H	806.569	C46 H81 O8 N1 P1	12.895	1.03321	0.317672	0.521991	-0.337296	0.973317	22.0928	21.7747	14	10	NA	NA	1	1
311	311	PC(18:0/22:5)+H	836.616	C48 H87 O8 N1 P1	13.716	1.0381	0.31796	0.521991	-0.214887	0.613222	23.423	23.2238	14	10	NA	NA	1	1
499	499	PI(18:0/22:4)-H	913.581	C49 H86 O13 N0 P1	13.16	-1.02169	0.32015	0.521991	-0.564121	0.194551	16.3603	16.5451	14	10	NA	NA	1	1
242	242	PC(15:0/20:3)+H	770.569	C43 H81 O8 N1 P1	14.499	-1.01813	0.320228	0.521991	-1.29387	0.443436	20.2035	20.6287	14	10	NA	NA	1	1
406	406	PE(18:0/20:3)+H	770.569	C43 H81 O8 N1 P1	14.5	-1.01813	0.320228	0.521991	-1.29387	0.443436	20.2035	20.6287	14	10	NA	NA	1	1
269	269	PC(16:0e/14:0)+H	692.559	C38 H79 O7 N1 P1	12.991	1.01869	0.3203	0.521991	-0.214018	0.623486	17.96	17.7553	14	10	NA	NA	1	1
91	91	Cer(m18:1/21:0)+H	592.603	C39 H78 O2 N1	17.52	-1.0174	0.320593	0.521991	-1.01592	0.348561	14.6637	14.9974	14	10	NA	NA	1	1
87	87	Cer(m18:0/25:0)+H	650.681	C43 H88 O2 N1	20.853	-1.0224	0.321134	0.521991	-0.752241	0.261537	13.8986	14.144	13	10	1	1	1	1
824	824	TG(18:0/18:1/20:2)+NH4	930.848	C59 H112 O6 N1	23.025	-1.0148	0.321792	0.521991	-2.03085	0.699024	19.7818	20.4477	14	10	NA	NA	1	1
5	5	AcCa(24:0)+H	512.467	C31 H62 O4 N1	10.269	1.02836	0.322115	0.521991	-0.240555	0.679561	16.6665	16.447	14	10	NA	NA	1	1
859	859	TG(18:1/18:1/20:4)+NH4	924.801	C59 H106 O6 N1	22.158	-1.01221	0.324063	0.523432	-2.46092	0.856015	23.2687	24.0712	14	10	NA	NA	1	1
828	828	TG(18:0/18:1/22:5)+NH4	952.833	C61 H110 O6 N1	22.758	-1.00764	0.324598	0.523432	-2.95984	1.02424	18.4261	19.3939	14	10	NA	NA	1	1
627	627	SM(t18:1/20:2)+H	771.601	C43 H84 O7 N2 P1	13.173	1.01578	0.325085	0.523432	-0.242761	0.688328	19.3734	19.1506	14	10	NA	NA	1	1
39	39	Cer(d18:1/24:0+O)+H	666.639	C42 H84 O4 N1	17.386	1.00719	0.325212	0.523432	-0.237544	0.684181	17.9185	17.6952	14	10	NA	NA	1	1
257	257	PC(16:0/18:2)+H	758.569	C42 H81 O8 N1 P1	12.428	1.00961	0.326884	0.52523	-0.253582	0.718757	29.1899	28.9573	14	10	NA	NA	1	1
817	817	TG(18:0/17:0/18:1)+NH4	892.833	C56 H110 O6 N1	24.104	-1.00575	0.328937	0.525617	-1.99493	0.708373	14.4337	15.077	13	10	1	1	1	1
926	926	TG(20:3/18:2/18:2)+NH4	922.786	C59 H104 O6 N1	21.006	-0.999308	0.329012	0.525617	-1.82768	0.641237	18.6143	19.2075	14	10	NA	NA	1	1
513	513	SM(d14:0/18:0)+H	677.559	C37 H78 O6 N2 P1	11.091	1.0038	0.329663	0.525617	-0.222334	0.625432	18.4517	18.2501	14	10	NA	NA	1	1
284	284	PC(16:1/22:6)+H	804.554	C46 H79 O8 N1 P1	10.881	-0.99933	0.329854	0.525617	-0.84401	0.297825	18.6612	18.9343	14	10	NA	NA	1	1
231	231	PC(14:0/20:5)+H	752.522	C42 H75 O8 N1 P1	10.327	-0.996183	0.330009	0.525617	-0.954997	0.335271	15.3651	15.6749	14	10	NA	NA	1	1
33	33	Cer(d18:1/20:0)+HCOO	638.573	C39 H76 O5 N1	16.729	0.994627	0.33077	0.525617	-0.231397	0.657737	20.6049	20.3917	14	10	NA	NA	1	1
836	836	TG(18:1/11:1/22:2)+NH4	858.755	C54 H100 O6 N1	22.459	-0.996268	0.331006	0.525617	-2.06723	0.730773	16.9034	17.5716	14	10	NA	NA	1	1
128	128	Co(Q10)+NH4	880.718	C59 H94 O4 N1	20.607	-0.988773	0.333757	0.528254	-1.92389	0.682704	19.8408	20.4614	14	10	NA	NA	1	1
53	53	Cer(d18:2/18:0)+H	564.535	C36 H70 O3 N1	13.986	0.996229	0.333781	0.528254	-0.709881	1.97108	16.5543	15.9237	14	9	0.862914	1	0.416667	1
317	317	PC(18:0e/18:2)+H	772.621	C44 H87 O7 N1 P1	15.089	-0.99304	0.334804	0.52899	-1.00446	0.36198	20.3917	20.7129	14	10	NA	NA	1	1
245	245	PC(15:0/20:5)+H	766.538	C43 H77 O8 N1 P1	10.849	0.993117	0.337818	0.532297	-0.383503	1.04276	17.1931	16.8635	14	10	NA	NA	1	1
295	295	PC(17:0/20:4)+H	796.585	C45 H83 O8 N1 P1	12.962	0.979586	0.33802	0.532297	-0.203878	0.568591	22.6123	22.43	14	10	NA	NA	1	1
886	886	TG(18:2/18:2/20:4)+NH4	920.77	C59 H102 O6 N1	20.95	-0.974193	0.340558	0.534654	-2.04016	0.736082	20.6601	21.3122	14	10	NA	NA	1	1
247	247	PC(15:0/22:6)+H	792.554	C45 H79 O8 N1 P1	11.322	-0.976393	0.340644	0.534654	-0.939745	0.340747	19.2274	19.5269	14	10	NA	NA	1	1
664	664	TG(15:0/10:0/12:0)+NH4	670.598	C40 H80 O6 N1	18.612	-0.975524	0.3416	0.535267	-3.4093	1.24194	11.9241	13.0077	12	9	1	1	1	1
832	832	TG(18:0/18:2/20:4)+NH4	924.801	C59 H106 O6 N1	22.268	-0.971818	0.342576	0.535795	-2.57819	0.93832	22.1533	22.9732	14	10	NA	NA	1	1
589	589	SM(d18:2/22:3)+H	779.606	C45 H84 O6 N2 P1	13.518	0.976256	0.343067	0.535795	-0.639756	1.73661	18.5334	17.9849	14	10	NA	NA	1	1
329	329	PC(18:1e/18:1)+H	772.621	C44 H87 O7 N1 P1	16.258	0.967741	0.345933	0.538672	-0.932003	2.52495	17.6186	16.8221	14	10	NA	NA	1	1
812	812	TG(17:0/18:2/22:6)+NH4	934.786	C60 H104 O6 N1	21.558	-0.963323	0.346397	0.538672	-1.90975	0.700813	16.2537	16.8581	13	10	1	1	1	1
371	371	PE(16:0/16:1)-H	688.492	C37 H71 O8 N1 P1	12.452	0.966936	0.346679	0.538672	-0.649359	1.75339	17.6072	17.0552	14	10	NA	NA	1	1
763	763	TG(16:0/18:1/22:5)+NH4	924.801	C59 H106 O6 N1	22.544	-0.961964	0.347182	0.538672	-1.7583	0.646816	18.218	18.7737	13	10	1	1	1	1
345	345	PC(18:2e/20:4)+H	792.59	C46 H83 O7 N1 P1	12.973	0.957576	0.348707	0.539346	-0.1962	0.532721	22.0717	21.9034	14	10	NA	NA	1	1
798	798	TG(16:1/18:2/20:5)+NH4	892.739	C57 H98 O6 N1	20.224	-0.957018	0.349247	0.539346	-1.66747	0.615625	17.3225	17.8484	14	10	NA	NA	1	1
74	74	Cer(d20:1/24:0)+HCOO	722.667	C45 H88 O5 N1	20.337	-0.967559	0.349497	0.539346	-1.55477	0.587362	17.6473	18.131	14	10	NA	NA	1	1
30	30	Cer(d18:0/24:1)+HCOO	694.635	C43 H84 O5 N1	18.709	-0.961388	0.349892	0.539346	-0.649095	0.242813	17.1183	17.3214	14	10	NA	NA	1	1
294	294	PC(17:0/20:4)+H	796.585	C45 H83 O8 N1 P1	12.736	0.962175	0.351867	0.54151	-0.272642	0.718266	22.1432	21.9204	14	10	NA	NA	1	1
387	387	PE(16:0p/22:6)+H	748.528	C43 H75 O7 N1 P1	12.743	-0.93699	0.359215	0.551922	-0.436863	0.165257	21.4877	21.6235	14	10	NA	NA	1	1
78	78	Cer(m18:0/20:0)+H	580.603	C38 H78 O2 N1	18.062	-0.933785	0.360699	0.553306	-1.00301	0.38057	16.5943	16.9055	14	10	NA	NA	1	1
157	157	DG(18:0/18:2)+NH4	638.572	C39 H76 O5 N1	16.642	-0.933895	0.361922	0.554285	-1.07836	0.412533	19.1153	19.4482	14	10	NA	NA	1	1
106	106	Cer(t17:0/24:1)+HCOO	696.615	C42 H82 O6 N1	17.07	0.926997	0.364233	0.556923	-0.331951	0.867181	15.2707	15.0031	14	10	NA	NA	1	1
565	565	SM(d18:1/23:1)+H	799.669	C46 H92 O6 N2 P1	15.984	0.927556	0.365426	0.557848	-0.361889	0.936982	21.2498	20.9623	14	10	NA	NA	1	1
450	450	PE(18:1p/22:5)+H	776.559	C45 H79 O7 N1 P1	13.323	-0.924499	0.366147	0.55805	-0.423849	0.163418	17.1983	17.3286	14	10	NA	NA	1	1
139	139	DG(16:0/18:2)+NH4	610.541	C37 H72 O5 N1	15.259	-0.922505	0.367602	0.55902	-1.09687	0.42513	21.3823	21.7181	14	10	NA	NA	1	1
459	459	PE(18:2e/22:6)-H	772.529	C45 H75 O7 N1 P1	13.066	-0.92243	0.367963	0.55902	-0.577422	0.224289	15.8818	16.0584	14	10	NA	NA	1	1
190	190	LPC(17:0)+H	510.355	C25 H53 O7 N1 P1	7.346	0.942693	0.369946	0.561134	-2.38795	5.81905	18.2163	16.5007	14	10	NA	NA	1	1
712	712	TG(16:0/11:1/18:3)+NH4	774.661	C48 H88 O6 N1	20.223	0.967624	0.371158	0.561958	-3.97372	9.1398	13.8838	11.3008	10	6	0.883617	1	0.673352	1
816	816	TG(18:0/16:0/20:4)+NH4	900.801	C57 H106 O6 N1	22.874	-0.912184	0.371675	0.561958	-2.72718	1.06177	19.6457	20.4784	14	10	NA	NA	1	1
169	169	DG(18:1/22:5)+NH4	686.572	C43 H76 O5 N1	15.498	0.903926	0.375936	0.567496	-0.40853	1.03908	16.838	16.5227	14	10	NA	NA	1	1
262	262	PC(16:0/20:4)+H	782.569	C44 H81 O8 N1 P1	11.937	-0.901221	0.377404	0.568538	-1.02728	0.405358	23.3783	23.6892	14	10	NA	NA	1	1
421	421	PE(18:0p/20:5)+H	750.543	C43 H77 O7 N1 P1	13.637	-0.899078	0.378519	0.568538	-0.85476	0.338143	18.9625	19.2208	14	10	NA	NA	1	1
407	407	PE(18:0/20:4)-H	766.539	C43 H77 O8 N1 P1	12.219	0.899017	0.378721	0.568538	-0.231283	0.58396	15.7626	15.5862	14	10	NA	NA	1	1
279	279	PC(16:1/18:2)+H	756.554	C42 H79 O8 N1 P1	11.382	-0.902786	0.379025	0.568538	-1.03305	0.413295	22.9197	23.2296	14	10	NA	NA	1	1
743	743	TG(16:0/16:0/22:6)+NH4	896.77	C57 H102 O6 N1	21.897	-0.897084	0.380088	0.569179	-2.08088	0.82795	20.119	20.7455	14	10	NA	NA	1	1
288	288	PC(16:1e/18:2)+H	742.575	C42 H81 O7 N1 P1	13.186	-0.895246	0.380653	0.569179	-0.553503	0.220153	23.6242	23.7909	14	10	NA	NA	1	1
813	813	TG(18:0/10:0/12:0)+NH4	712.645	C43 H86 O6 N1	NA	-0.888793	0.38398	0.573249	-3.06938	1.22974	14.8648	15.7846	14	10	NA	NA	1	1
341	341	PC(18:1e/22:6)+H	818.606	C48 H85 O7 N1 P1	13.828	0.885666	0.385378	0.574067	-0.295665	0.736423	20.0679	19.8476	14	10	NA	NA	1	1
388	388	PE(16:1/18:2)+H	714.507	C39 H73 O8 N1 P1	11.57	-0.885924	0.385739	0.574067	-1.34605	0.541979	14.8676	15.2696	14	10	NA	NA	1	1
377	377	PE(16:0/20:4)+H	740.522	C41 H75 O8 N1 P1	12.506	0.887536	0.388157	0.576535	-0.341632	0.832548	22.4221	22.1767	14	10	NA	NA	1	1
230	230	PC(14:0/20:4)+H	754.538	C42 H77 O8 N1 P1	11.032	-0.883051	0.389671	0.576535	-0.939227	0.385341	20.2126	20.4896	14	10	NA	NA	1	1
225	225	PA(15:0/24:2)-H	741.544	C42 H78 O8 N0 P1	11.891	0.878761	0.389839	0.576535	-0.248486	0.610743	25.2487	25.0676	14	10	NA	NA	1	1
652	652	TG(12:0/13:0/14:0)+NH4	698.629	C42 H84 O6 N1	19.673	-0.878724	0.390168	0.576535	-2.93622	1.19703	13.3074	14.177	12	10	0.617533	1	0.492754	1
814	814	TG(18:0/16:0/16:0)+NH4	852.801	C53 H106 O6 N1	23.937	-0.885995	0.390599	0.576535	-1.7841	0.741064	14.7093	15.2308	14	10	NA	NA	1	1
208	208	LPE(16:1e)-H	436.283	C21 H43 O6 N1 P1	7.366	0.882227	0.391047	0.576535	-0.265247	0.642036	15.7653	15.5769	14	10	NA	NA	1	1
372	372	PE(16:0/18:1)+H	718.538	C39 H77 O8 N1 P1	13.83	0.871387	0.394804	0.580329	-0.471488	1.14133	21.0962	20.7613	14	10	NA	NA	1	1
748	748	TG(16:0/16:1/20:5)+NH4	868.739	C55 H98 O6 N1	20.948	-0.867874	0.394844	0.580329	-2.08813	0.856117	18.6574	19.2734	14	10	NA	NA	1	1
207	207	LPC(24:0)+H	608.465	C32 H67 O7 N1 P1	10.557	0.87311	0.396326	0.581605	-0.255365	0.609894	16.3628	16.1856	14	10	NA	NA	1	1
756	756	TG(16:0/17:1/18:2)+NH4	860.77	C54 H102 O6 N1	22.776	-0.865894	0.396963	0.581639	-1.8358	0.759479	16.8665	17.4046	13	10	1	1	1	1
469	469	PE(20:1e/20:4)-H	778.576	C45 H81 O7 N1 P1	15.978	0.866286	0.397979	0.582229	-0.177115	0.425001	17.7781	17.6542	14	10	NA	NA	1	1
913	913	TG(19:1/18:1/18:2)+NH4	914.817	C58 H108 O6 N1	21.321	-0.85993	0.3998	0.583991	-1.73344	0.720434	16.5582	17.0647	14	10	NA	NA	1	1
291	291	PC(16:2e/18:2)+H	740.559	C42 H79 O7 N1 P1	11.763	-0.857885	0.400761	0.584495	-0.921166	0.383411	17.1177	17.3866	14	10	NA	NA	1	1
848	848	TG(18:1/17:1/18:3)+NH4	884.77	C56 H102 O6 N1	21.879	-0.853639	0.403351	0.587368	-1.69034	0.708335	18.3335	18.8245	14	10	NA	NA	1	1
346	346	PC(18:2e/20:4)+H	792.59	C46 H83 O7 N1 P1	13.394	0.859932	0.404455	0.588073	-0.394547	0.921844	19.3568	19.0932	14	10	NA	NA	1	1
58	58	Cer(d18:2/24:1)+H	646.613	C42 H80 O3 N1	17.636	-0.847765	0.405698	0.588977	-0.556049	0.233354	13.5778	13.7392	14	10	NA	NA	1	1
787	787	TG(16:0/9:0/18:2)+NH4	750.661	C46 H88 O6 N1	19.812	-0.84407	0.409333	0.593345	-2.45668	1.04598	14.4487	15.154	11	10	0.347755	1	0.23913	1
206	206	LPC(22:0)+H	580.434	C30 H63 O7 N1 P1	9.459	0.837487	0.411352	0.595361	-0.351657	0.827917	15.5891	15.3509	14	10	NA	NA	1	1
229	229	PC(14:0/18:3)+H	728.522	C40 H75 O8 N1 P1	10.602	-0.833855	0.413805	0.596262	-1.26886	0.542742	15.7168	16.0799	14	10	NA	NA	1	1
887	887	TG(18:2/18:2/22:6)+NH4	944.77	C61 H102 O6 N1	20.591	-0.833276	0.413822	0.596262	-2.13844	0.913572	19.3378	19.9502	14	10	NA	NA	1	1
547	547	SM(d18:1/21:0)+H	773.653	C44 H90 O6 N2 P1	15.828	0.836921	0.413862	0.596262	-0.238544	0.553564	21.5801	21.4226	14	10	NA	NA	1	1
483	483	PI(16:0/20:3)-H	859.534	C45 H80 O13 N0 P1	11.524	-0.831252	0.414806	0.596716	-1.01936	0.436135	17.9871	18.2787	14	10	NA	NA	1	1
561	561	SM(d18:1/22:4)+H	779.606	C45 H84 O6 N2 P1	11.594	0.833283	0.416771	0.597927	-0.455844	1.04748	15.5978	15.302	14	10	NA	NA	1	1
376	376	PE(16:0/20:3)+H	742.538	C41 H77 O8 N1 P1	13.087	-0.827439	0.416909	0.597927	-1.11237	0.477993	19.1907	19.5079	14	10	NA	NA	1	1
6	6	AcCa(8:0)+H	288.217	C15 H30 O4 N1	0.735	0.834227	0.417866	0.598394	-0.894989	2.03813	20.3742	19.8026	14	10	NA	NA	1	1
527	527	SM(d17:1/24:3)+H	795.637	C46 H88 O6 N2 P1	15.776	0.826545	0.420017	0.599013	-0.345049	0.789183	18.7212	18.4992	14	10	NA	NA	1	1
482	482	PI(16:0/18:2)-H	833.519	C43 H78 O13 N0 P1	11.206	0.825921	0.420636	0.599013	-0.41511	0.947134	20.7321	20.4661	14	10	NA	NA	1	1
23	23	Cer(d18:0/22:0)+HCOO	668.62	C41 H82 O5 N1	18.585	-0.82711	0.420789	0.599013	-1.37144	0.603312	19.0595	19.4436	14	10	NA	NA	1	1
36	36	Cer(d18:1/23:0)+HCOO	680.62	C42 H82 O5 N1	18.466	0.821022	0.420826	0.599013	-0.215866	0.497595	18.7158	18.575	14	10	NA	NA	1	1
433	433	PE(18:1/22:6)-H	788.524	C45 H75 O8 N1 P1	12.433	0.81767	0.423107	0.601358	-0.322694	0.739113	17.1854	16.9772	14	10	NA	NA	1	1
350	350	PC(19:0/18:2)+H	800.616	C45 H87 O8 N1 P1	14.801	-0.816449	0.425941	0.604404	-0.712097	0.315529	19.8363	20.0346	14	10	NA	NA	1	1
392	392	PE(16:1e/20:5)-H	720.497	C41 H71 O7 N1 P1	12.251	-0.81018	0.426526	0.604404	-1.09808	0.481175	16.7298	17.0382	14	10	NA	NA	1	1
266	266	PC(16:0/22:6)+H	806.569	C46 H81 O8 N1 P1	11.915	0.807051	0.428717	0.606602	-0.236881	0.537227	28.1157	27.9656	14	10	NA	NA	1	1
510	510	PS(18:2/18:2)-H	782.498	C42 H73 O10 N1 P1	12.722	0.804659	0.430244	0.607856	-0.53	1.19742	17.0105	16.6768	14	10	NA	NA	1	1
808	808	TG(17:0/18:1/22:6)+NH4	936.801	C60 H106 O6 N1	22.187	-0.798249	0.43369	0.611812	-2.20532	0.982092	16.2451	16.8567	13	10	1	1	1	1
601	601	SM(d19:1/24:4)+H	821.653	C48 H90 O6 N2 P1	16.005	0.799648	0.435517	0.613477	-0.46771	1.03497	19.0087	18.725	14	10	NA	NA	1	1
414	414	PE(18:0e/22:5)+H	780.59	C45 H83 O7 N1 P1	14.884	-0.795398	0.44015	0.619084	-0.722538	0.332612	16.3011	16.4961	14	10	NA	NA	1	1
147	147	DG(16:1/18:3)+NH4	606.509	C37 H68 O5 N1	12.976	-0.782864	0.442579	0.621577	-1.17299	0.531817	16.489	16.8095	14	10	NA	NA	1	1
713	713	TG(16:0/11:4/16:0)+NH4	746.629	C46 H84 O6 N1	19.247	0.790293	0.443337	0.621722	-1.33746	2.88392	13.0207	12.2474	13	8	0.754293	1	0.550395	1
856	856	TG(18:1/18:1/20:2)+NH4	928.833	C59 H110 O6 N1	22.846	-0.776054	0.446047	0.624598	-2.74964	1.25267	19.4459	20.1944	14	10	NA	NA	1	1
234	234	PC(14:0e/22:6)+H	764.559	C44 H79 O7 N1 P1	11.947	0.767477	0.451323	0.631053	-0.267293	0.580042	20.5013	20.345	14	10	NA	NA	1	1
155	155	DG(18:0/18:0)+NH4	642.603	C39 H80 O5 N1	18.86	-0.767023	0.452666	0.631382	-1.27029	0.589565	15.1974	15.5378	14	10	NA	NA	1	1
534	534	SM(d18:1/13:0)+H	661.528	C36 H74 O6 N2 P1	10.072	0.76449	0.453956	0.631382	-0.264699	0.569369	17.9539	17.8015	14	10	NA	NA	1	1
138	138	DG(16:0/18:1)+NH4	612.556	C37 H74 O5 N1	16.382	-0.762579	0.454508	0.631382	-1.20637	0.560091	21.4265	21.7497	14	10	NA	NA	1	1
755	755	TG(16:0/17:1/18:1)+NH4	862.786	C54 H104 O6 N1	23.415	-0.762316	0.455262	0.631382	-1.83219	0.85404	17.4766	17.9657	13	10	1	1	1	1
467	467	PE(20:0p/22:6)+H	804.59	C47 H83 O7 N1 P1	15.521	0.760459	0.45528	0.631382	-0.222253	0.478955	16.4285	16.3001	14	10	NA	NA	1	1
227	227	PC(14:0/18:2)+H	730.538	C40 H77 O8 N1 P1	11.215	-0.763511	0.455554	0.631382	-1.07594	0.503917	22.369	22.655	14	10	NA	NA	1	1
173	173	DG(18:2/20:4)+NH4	658.541	C41 H72 O5 N1	13.889	0.758483	0.458391	0.633251	-0.37497	0.796671	20.5101	20.2993	14	10	NA	NA	1	1
905	905	TG(18:4/16:0/17:1)+NH4	856.739	C54 H98 O6 N1	21.881	-0.755134	0.458588	0.633251	-1.04625	0.488941	17.0101	17.2888	13	10	1	1	1	1
249	249	PC(16:0/14:0)+H	706.538	C38 H77 O8 N1 P1	12.049	0.75862	0.459305	0.633251	-0.365624	0.772211	22.5164	22.3131	14	10	NA	NA	1	1
492	492	PI(18:0/18:1)-H	863.566	C45 H84 O13 N0 P1	13.447	-0.753428	0.459574	0.633251	-0.689578	0.322835	19.0135	19.1969	14	10	NA	NA	1	1
238	238	PC(15:0/16:1)+H	718.538	C39 H77 O8 N1 P1	11.575	0.751561	0.462724	0.634965	-0.553951	1.16606	17.9711	17.665	14	10	NA	NA	1	1
826	826	TG(18:0/18:1/20:4)+NH4	926.817	C59 H108 O6 N1	22.838	-0.74672	0.463303	0.634965	-2.6622	1.25389	22.3542	23.0584	14	10	NA	NA	1	1
232	232	PC(14:0/22:6)+H	778.538	C44 H77 O8 N1 P1	10.76	-0.748536	0.463403	0.634965	-0.840763	0.398052	18.9629	19.1843	14	10	NA	NA	1	1
198	198	LPC(18:2)+H	520.34	C26 H51 O7 N1 P1	6.412	-0.744979	0.464204	0.634965	-1.3444	0.633926	20.8816	21.2368	14	10	NA	NA	1	1
710	710	TG(16:0/11:1/18:1)+NH4	778.692	C48 H92 O6 N1	20.942	-0.749192	0.464241	0.634965	-1.58138	0.753775	15.19	15.6038	13	10	1	1	1	1
699	699	TG(15:0/8:0/18:2)+NH4	722.629	C44 H84 O6 N1	18.861	-0.749038	0.464837	0.634965	-2.1232	1.01535	12.318	12.872	12	10	0.617533	1	0.492754	1
159	159	DG(18:1/14:0)+NH4	584.525	C35 H70 O5 N1	14.974	-0.741903	0.467922	0.638259	-1.30316	0.623758	17.9973	18.337	14	10	NA	NA	1	1
416	416	PE(18:0p/16:0)+H	704.559	C39 H79 O7 N1 P1	15.894	-0.735653	0.469853	0.638958	-0.734419	0.350115	15.4	15.5922	14	10	NA	NA	1	1
274	274	PC(16:0e/20:4)+H	768.59	C44 H83 O7 N1 P1	13.176	0.740471	0.470406	0.638958	-0.308166	0.636425	24.8387	24.6746	14	10	NA	NA	1	1
412	412	PE(18:0/22:6)+H	792.554	C45 H79 O8 N1 P1	13.51	0.73392	0.470846	0.638958	-0.310368	0.649968	22.1028	21.933	14	10	NA	NA	1	1
88	88	Cer(m18:1/18:0)+H	550.556	C36 H72 O2 N1	15.384	-0.733588	0.47113	0.638958	-1.10793	0.529523	17.0946	17.3838	14	10	NA	NA	1	1
201	201	LPC(20:3)+H	546.355	C28 H53 O7 N1 P1	6.767	-0.73198	0.472577	0.640004	-1.10851	0.532314	18.2438	18.5319	13	10	1	1	1	1
818	818	TG(18:0/17:0/18:1)+NH4	892.833	C56 H110 O6 N1	24.262	-0.735134	0.473973	0.640979	-1.59368	0.778066	15.2245	15.6323	12	10	0.617533	1	0.492754	1
742	742	TG(16:0/16:0/22:5)+NH4	898.786	C57 H104 O6 N1	22.404	-0.727028	0.475187	0.641203	-2.23228	1.07547	18.0907	18.6691	14	10	NA	NA	1	1
1	1	AcCa(10:0)+H	316.248	C17 H34 O4 N1	1.701	0.728023	0.475491	0.641203	-0.689203	1.42425	17.4935	17.126	14	10	NA	NA	1	1
830	830	TG(18:0/18:1/22:6)+NH4	950.817	C61 H108 O6 N1	22.508	-0.719804	0.479224	0.645318	-2.2898	1.10985	18.2786	18.8686	14	10	NA	NA	1	1
751	751	TG(16:0/17:0/20:4)+NH4	886.786	C56 H104 O6 N1	22.571	-0.718747	0.480219	0.645742	-1.52202	0.740176	17.0939	17.4848	13	10	1	1	1	1
290	290	PC(16:1e/22:6)+H	790.575	C46 H81 O7 N1 P1	12.384	0.716784	0.48114	0.646064	-0.395932	0.813722	21.1147	20.9058	14	10	NA	NA	1	1
305	305	PC(18:0/20:1)+H	816.648	C46 H91 O8 N1 P1	16.796	-0.716222	0.482176	0.646538	-0.833791	0.40767	17.3787	17.5917	14	10	NA	NA	1	1
860	860	TG(18:1/18:1/20:5)+NH4	922.786	C59 H104 O6 N1	21.834	-0.709186	0.485774	0.650443	-2.00044	0.981624	22.4815	22.9909	14	10	NA	NA	1	1
473	473	PE(20:2e/22:6)-H	800.56	C47 H79 O7 N1 P1	14.142	0.706746	0.487465	0.651786	-0.391706	0.79514	14.9974	14.7957	14	10	NA	NA	1	1
202	202	LPC(20:3)+H	546.355	C28 H53 O7 N1 P1	7.806	0.704382	0.488661	0.652363	-0.450344	0.913179	21.4551	21.2237	14	10	NA	NA	1	1
199	199	LPC(18:3)+H	518.324	C26 H49 O7 N1 P1	6.854	0.708462	0.489272	0.652363	-0.531152	1.06166	21.834	21.5688	14	10	NA	NA	1	1
908	908	TG(19:1/18:0/18:1)+NH4	918.848	C58 H112 O6 N1	24.161	-0.708176	0.491764	0.654764	-1.73387	0.880028	14.2512	14.6782	12	10	0.617533	1	0.492754	1
773	773	TG(16:0/20:5/22:6)+NH4	942.755	C61 H100 O6 N1	20.356	-0.694401	0.495764	0.659164	-1.69992	0.852586	14.9893	15.4129	13	10	1	1	1	1
110	110	Cer(t18:0/16:0)+HCOO	600.521	C35 H70 O6 N1	13.06	0.691844	0.49732	0.660307	-0.229932	0.457225	15.7679	15.6543	14	10	NA	NA	1	1
855	855	TG(18:1/18:1/18:2)+NH4	900.801	C57 H106 O6 N1	22.869	-0.688088	0.49859	0.661067	-2.84489	1.4274	19.3628	20.0715	14	10	NA	NA	1	1
396	396	PE(17:0/18:2)+H	730.538	C40 H77 O8 N1 P1	13.45	-0.687369	0.49938	0.66119	-0.941074	0.473538	17.3284	17.5622	14	10	NA	NA	1	1
810	810	TG(17:0/18:2/20:4)+NH4	910.786	C58 H104 O6 N1	21.844	-0.685988	0.500465	0.661703	-1.78028	0.898415	18.2586	18.6995	14	10	NA	NA	1	1
3	3	AcCa(10:2)+H	312.217	C17 H30 O4 N1	0.613	-0.68758	0.505036	0.665455	-1.71816	0.895196	16.7902	17.2016	13	9	1	1	1	1
160	160	DG(18:1/18:1)+NH4	638.572	C39 H76 O5 N1	16.461	-0.677685	0.505065	0.665455	-0.981692	0.498213	22.6301	22.8719	14	10	NA	NA	1	1
502	502	PI(18:0/22:6)-H	909.55	C49 H82 O13 N0 P1	11.94	0.678062	0.505409	0.665455	-0.505422	0.992816	21.1544	20.9107	14	10	NA	NA	1	1
820	820	TG(18:0/18:0/20:4)+NH4	928.833	C59 H110 O6 N1	23.525	-0.673985	0.507762	0.667627	-2.32524	1.18761	16.6088	17.1776	13	10	1	1	1	1
625	625	SM(t18:1/18:2)+H	743.57	C41 H80 O7 N2 P1	11.257	0.676041	0.50935	0.668787	-0.39396	0.75974	15.8236	15.6407	14	10	NA	NA	1	1
486	486	PI(16:0/22:4)-H	885.55	C47 H82 O13 N0 P1	11.923	-0.670036	0.510081	0.66882	-1.59416	0.816956	17.5477	17.9363	14	10	NA	NA	1	1
863	863	TG(18:1/18:1/22:5)+NH4	950.817	C61 H108 O6 N1	22.346	-0.668206	0.510954	0.66904	-2.59355	1.32954	17.9799	18.6119	14	10	NA	NA	1	1
790	790	TG(16:1/12:1/12:2)+NH4	704.582	C43 H78 O6 N1	15.381	0.668991	0.51183	0.669262	-1.18046	2.2857	17.3009	16.7483	14	10	NA	NA	1	1
314	314	PC(18:0/22:6)+H	834.601	C48 H85 O8 N1 P1	14.366	0.669267	0.513664	0.670735	-0.369178	0.706415	21.894	21.7254	14	10	NA	NA	1	1
73	73	Cer(d20:0/24:1)+H	678.676	C44 H88 O3 N1	19.636	0.664062	0.514385	0.670752	-0.538308	1.04017	13.5949	13.344	14	10	NA	NA	1	1
165	165	DG(18:1/20:4)+NH4	660.556	C41 H74 O5 N1	14.994	0.661263	0.518199	0.67432	-0.464186	0.88321	20.7237	20.5142	14	10	NA	NA	1	1
120	120	Cer(t18:1/24:1)+HCOO	708.615	C43 H82 O6 N1	17.349	0.657555	0.518544	0.67432	-0.465989	0.893814	18.0868	17.8729	14	10	NA	NA	1	1
774	774	TG(16:0/22:5/22:5)+NH4	972.801	C63 H106 O6 N1	21.461	-0.652713	0.520838	0.676376	-2.28379	1.19133	16.7024	17.2486	14	10	NA	NA	1	1
532	532	SM(d18:0/22:0)+H	789.684	C45 H94 O6 N2 P1	17.333	-0.647094	0.524276	0.67991	-0.940802	0.493354	19.52	19.7437	14	10	NA	NA	1	1
932	932	TG(22:4/18:2/18:2)+NH4	948.801	C61 H106 O6 N1	21.234	-0.639481	0.529122	0.684669	-1.72998	0.914588	19.1606	19.5683	14	10	NA	NA	1	1
410	410	PE(18:0/22:5)-H	792.555	C45 H79 O8 N1 P1	14.433	-0.640975	0.530027	0.684669	-0.975647	0.520783	17.444	17.6714	14	10	NA	NA	1	1
114	114	Cer(t18:0/24:1)+HCOO	710.63	C43 H84 O6 N1	17.387	0.638225	0.530113	0.684669	-0.295827	0.558186	18.3863	18.2551	14	10	NA	NA	1	1
811	811	TG(17:0/18:2/20:4)+NH4	910.786	C58 H104 O6 N1	22.064	-0.634304	0.532735	0.687119	-1.52963	0.814625	16.4028	16.7603	13	10	1	1	1	1
130	130	DG(10:0/18:2)+NH4	526.447	C31 H60 O5 N1	11.162	-0.629057	0.536447	0.690967	-1.34625	0.722476	15.5219	15.8337	14	10	NA	NA	1	1
248	248	PC(15:0/22:6)+H	792.554	C45 H79 O8 N1 P1	13.502	0.619709	0.541905	0.696711	-0.338817	0.627258	22.1024	21.9582	14	10	NA	NA	1	1
935	935	TG(22:5/18:2/20:4)+NH4	970.786	C63 H104 O6 N1	20.583	-0.618859	0.542376	0.696711	-1.80175	0.973641	15.8439	16.2579	14	10	NA	NA	1	1
425	425	PE(18:0p/22:6)+H	776.559	C45 H79 O7 N1 P1	14.121	-0.617698	0.544328	0.698195	-0.501374	0.273238	21.0305	21.1445	14	10	NA	NA	1	1
943	943	TG(4:0/16:0/18:3)+NH4	678.567	C41 H76 O6 N1	16.422	-0.625547	0.545004	0.698195	-2.12629	1.18966	14.3382	14.8065	7	9	0.107347	1	0.0790759	1
444	444	PE(18:1e/22:6)-H	774.544	C45 H77 O7 N1 P1	14.131	-0.60243	0.553055	0.707552	-0.498172	0.27391	20.0648	20.1769	14	10	NA	NA	1	1
281	281	PC(16:1/18:3)+H	754.538	C42 H77 O8 N1 P1	10.773	-0.599217	0.555256	0.709411	-0.882208	0.487	17.0387	17.2363	14	10	NA	NA	1	1
228	228	PC(14:0/18:3)+H	728.522	C40 H75 O8 N1 P1	10.467	-0.594691	0.558326	0.712372	-1.04775	0.581496	15.4518	15.6849	14	10	NA	NA	1	1
310	310	PC(18:0/22:4)+H	838.632	C48 H89 O8 N1 P1	14.781	0.596006	0.559965	0.713504	-0.494725	0.879287	21.8132	21.621	14	10	NA	NA	1	1
177	177	DG(18:4/18:2)+NH4	630.509	C39 H68 O5 N1	12.484	-0.591917	0.56089	0.713723	-0.94367	0.52761	16.3309	16.539	12	9	1	1	1	1
409	409	PE(18:0/22:4)-H	794.571	C45 H81 O8 N1 P1	14.892	-0.578387	0.570535	0.725022	-1.07557	0.612546	17.224	17.4555	14	10	NA	NA	1	1
471	471	PE(20:1e/22:6)-H	802.576	C47 H81 O7 N1 P1	15.528	0.571417	0.573514	0.727078	-0.293317	0.516412	16.0651	15.9536	14	10	NA	NA	1	1
422	422	PE(18:0p/22:4)+H	780.59	C45 H83 O7 N1 P1	15.565	0.574149	0.573686	0.727078	-0.342548	0.597608	17.1121	16.9846	14	10	NA	NA	1	1
884	884	TG(18:2/17:1/22:6)+NH4	932.77	C60 H102 O6 N1	20.856	-0.57097	0.574651	0.727329	-1.51128	0.863141	14.5502	14.8743	13	10	1	1	1	1
55	55	Cer(d18:2/22:0)+HCOO	664.589	C41 H78 O5 N1	16.892	-0.562211	0.579937	0.731634	-0.470662	0.270358	20.1756	20.2757	14	10	NA	NA	1	1
117	117	Cer(t18:1/23:0)+HCOO	696.615	C42 H82 O6 N1	16.706	-0.56251	0.580154	0.731634	-0.526033	0.302829	15.8795	15.9911	14	10	NA	NA	1	1
602	602	SM(d20:0/18:0)+H	761.653	C43 H90 O6 N2 P1	15.636	0.561277	0.580368	0.731634	-0.580266	1.01038	17.9325	17.7174	14	10	NA	NA	1	1
801	801	TG(16:1/18:3/22:6)+NH4	916.739	C59 H98 O6 N1	19.87	-0.559833	0.581592	0.732203	-1.41378	0.814418	14.6619	14.9616	14	10	NA	NA	1	1
481	481	PI(16:0/18:1)-H	835.534	C43 H80 O13 N0 P1	12.145	0.555236	0.58486	0.734582	-0.463449	0.799805	19.2791	19.1109	14	10	NA	NA	1	1
501	501	PI(18:0/22:5)+NH4	930.607	C49 H89 O13 N1 P1	12.309	0.561144	0.585031	0.734582	-0.388284	0.657643	17.5944	17.4597	14	10	NA	NA	1	1
474	474	PE(20:3/20:4)-H	788.524	C45 H75 O8 N1 P1	11.937	-0.545817	0.591303	0.741386	-0.853624	0.499776	15.6826	15.8595	14	10	NA	NA	1	1
934	934	TG(22:4/18:2/20:4)+NH4	972.801	C63 H106 O6 N1	21.219	-0.543818	0.592214	0.741386	-1.99312	1.16624	17.3074	17.7209	14	10	NA	NA	1	1
782	782	TG(16:0/6:0/18:3)+NH4	706.598	C43 H80 O6 N1	17.645	-0.543635	0.592796	0.741386	-2.13296	1.25175	13.8105	14.2511	14	10	NA	NA	1	1
772	772	TG(16:0/20:4/22:6)+NH4	944.77	C61 H102 O6 N1	20.94	-0.539307	0.595137	0.743333	-2.01363	1.1828	17.5247	17.9401	14	10	NA	NA	1	1
888	888	TG(18:2/18:2/22:6)+NH4	944.77	C61 H102 O6 N1	20.7	0.533991	0.598879	0.745696	-1.1826	2.00066	18.881	18.472	14	10	NA	NA	1	1
417	417	PE(18:0p/18:1)+H	730.575	C41 H81 O7 N1 P1	16.006	0.533186	0.599794	0.745696	-0.280239	0.472653	18.4034	18.3071	14	10	NA	NA	1	1
195	195	LPC(18:1)+H	522.355	C26 H53 O7 N1 P1	7.206	0.53375	0.599918	0.745696	-0.501301	0.843408	17.6999	17.5289	13	10	1	1	1	1
399	399	PE(17:1/20:4)-H	750.508	C42 H73 O8 N1 P1	11.958	0.533315	0.600594	0.745696	-0.849832	1.42589	17.7106	17.4226	14	10	NA	NA	1	1
930	930	TG(20:5/18:2/20:5)+NH4	940.739	C61 H98 O6 N1	19.35	0.532184	0.600962	0.745696	-0.887889	1.49161	14.173	13.8711	13	10	1	1	1	1
478	478	PI(16:0/14:0)-H	781.487	C39 H74 O13 N0 P1	10.789	-0.530349	0.604006	0.748494	-3.01716	1.81894	12.2926	12.8917	13	10	1	1	1	1
642	642	TG(10:0/12:0/18:1)+NH4	710.629	C43 H84 O6 N1	19.187	-0.52489	0.605439	0.74929	-2.58294	1.54447	16.5846	17.1039	14	10	NA	NA	1	1
861	861	TG(18:1/18:1/22:3)+NH4	954.848	C61 H112 O6 N1	23.134	-0.525061	0.606692	0.749862	-1.54999	0.934331	16.5068	16.8146	12	10	0.617533	1	0.492754	1
844	844	TG(18:1/17:1/18:1)+NH4	888.801	C56 H106 O6 N1	23.358	-0.527349	0.607525	0.749914	-1.84682	1.12678	14.9655	15.3255	12	10	0.617533	1	0.492754	1
644	644	TG(10:0/12:0/18:3)+NH4	706.598	C43 H80 O6 N1	17.36	-0.520775	0.608545	0.750196	-1.94333	1.16899	15.1311	15.5182	11	10	0.347755	1	0.23913	1
132	132	DG(14:0/18:3)+NH4	580.494	C35 H66 O5 N1	12.907	0.513575	0.613743	0.755098	-0.498915	0.822014	19.3495	19.1879	14	10	NA	NA	1	1
771	771	TG(16:0/20:4/22:5)+NH4	946.786	C61 H104 O6 N1	21.472	-0.509772	0.6153	0.755098	-2.03592	1.23262	16.7336	17.1353	14	10	NA	NA	1	1
102	102	Cer(m19:0/24:1)+H	648.665	C43 H86 O2 N1	19.548	-0.509743	0.615776	0.755098	-0.478032	0.29022	15.3701	15.464	14	10	NA	NA	1	1
349	349	PC(18:4/18:0)+H	782.569	C44 H81 O8 N1 P1	13.584	0.510914	0.615962	0.755098	-0.947915	1.5539	21.8614	21.5584	14	10	NA	NA	1	1
332	332	PC(18:1e/20:3)+H	796.621	C46 H87 O7 N1 P1	13.836	-0.508528	0.616504	0.755098	-0.670304	0.40719	20.8285	20.9601	14	10	NA	NA	1	1
186	186	LPC(15:0)+H	482.324	C23 H49 O7 N1 P1	6.334	-0.499662	0.622287	0.761198	-0.658649	0.402923	18.6353	18.7631	14	10	NA	NA	1	1
121	121	ChE(18:1)+NH4	668.634	C45 H82 O2 N1	23.431	-0.495636	0.625616	0.762832	-1.53524	0.946101	18.5114	18.806	13	10	1	1	1	1
166	166	DG(18:1/20:5)+NH4	658.541	C41 H72 O5 N1	14.037	0.493501	0.626801	0.762832	-0.440128	0.71392	18.2961	18.1592	14	10	NA	NA	1	1
164	164	DG(18:1/20:3)+NH4	662.572	C41 H76 O5 N1	16.003	0.495412	0.627238	0.762832	-0.530842	0.853619	16.7415	16.5801	14	10	NA	NA	1	1
880	880	TG(18:1e/16:0/18:2)+NH4	860.807	C55 H106 O5 N1	23.436	-0.493165	0.627444	0.762832	-1.12189	0.693589	15.7091	15.9233	12	10	0.617533	1	0.492754	1
241	241	PC(15:0/20:3)+H	770.569	C43 H81 O8 N1 P1	12.161	-0.492993	0.62831	0.762832	-0.743324	0.4617	21.0486	21.1894	14	10	NA	NA	1	1
706	706	TG(16:0/10:3/18:1)+NH4	760.645	C47 H86 O6 N1	19.496	-0.493017	0.628451	0.762832	-2.15561	1.34016	12.7093	13.117	13	10	1	1	1	1
553	553	SM(d18:1/22:0)+H	787.669	C45 H92 O6 N2 P1	17.347	0.487979	0.631183	0.765168	-0.35065	0.563746	20.6495	20.543	14	10	NA	NA	1	1
204	204	LPC(20:4)+H	544.34	C28 H51 O7 N1 P1	6.372	0.486027	0.633598	0.767115	-0.888578	1.4167	19.0336	18.7696	14	9	0.862914	1	0.416667	1
394	394	PE(16:1e/22:6)-H	746.513	C43 H73 O7 N1 P1	12.745	-0.46828	0.644317	0.77732	-0.384321	0.242917	20.4296	20.5003	14	10	NA	NA	1	1
339	339	PC(18:1e/22:6)+H	818.606	C48 H85 O7 N1 P1	12.798	0.46822	0.644899	0.77732	-0.395492	0.623638	21.1988	21.0847	14	10	NA	NA	1	1
614	614	SM(t18:0/16:0)+H	721.585	C39 H82 O7 N2 P1	11.251	0.467462	0.64624	0.77732	-0.348111	0.545831	18.1418	18.0429	14	10	NA	NA	1	1
205	205	LPC(20:4)+H	544.34	C28 H51 O7 N1 P1	7.062	0.465089	0.646491	0.77732	-0.585899	0.924366	18.8176	18.6483	14	10	NA	NA	1	1
152	152	DG(17:1/18:1)+NH4	624.556	C38 H74 O5 N1	15.783	-0.464729	0.646805	0.77732	-0.938139	0.595066	16.4151	16.5866	14	10	NA	NA	1	1
435	435	PE(18:1e/16:0)-H	702.544	C39 H77 O7 N1 P1	15.899	-0.463606	0.647746	0.77732	-0.87956	0.559044	15.2261	15.3863	14	10	NA	NA	1	1
76	76	Cer(m18:0/16:0)+H	524.54	C34 H70 O2 N1	15.229	-0.463428	0.647767	0.77732	-0.637701	0.405138	15.7155	15.8318	14	10	NA	NA	1	1
277	277	PC(16:0e/22:6)+H	792.59	C46 H83 O7 N1 P1	12.745	0.460688	0.649562	0.778489	-0.343377	0.539439	22.2119	22.1138	14	10	NA	NA	1	1
306	306	PC(18:0/20:2)+H	814.632	C46 H89 O8 N1 P1	15.438	-0.45197	0.657825	0.785107	-1.12708	0.733011	20.3196	20.5166	14	10	NA	NA	1	1
403	403	PE(18:0/18:3)-H	740.524	C41 H75 O8 N1 P1	13.412	-0.448915	0.657931	0.785107	-1.1519	0.742166	15.2852	15.4901	14	10	NA	NA	1	1
189	189	LPC(16:1)+H	494.324	C24 H49 O7 N1 P1	6.064	-0.452034	0.658579	0.785107	-3.69942	2.41748	16.1963	16.8373	13	8	0.754293	1	0.550395	1
351	351	PC(19:0/20:4)+H	824.616	C47 H87 O8 N1 P1	14.441	0.447776	0.658783	0.785107	-0.357525	0.554127	18.5104	18.4121	14	10	NA	NA	1	1
864	864	TG(18:1/18:1/22:6)+NH4	948.801	C61 H106 O6 N1	21.833	-0.447037	0.659225	0.785107	-2.15279	1.38933	20.4641	20.8459	14	10	NA	NA	1	1
536	536	SM(d18:1/15:1)+H	687.544	C38 H76 O6 N2 P1	10.753	0.447451	0.661518	0.785754	-0.326822	0.498765	15.1343	15.0483	14	10	NA	NA	1	1
878	878	TG(18:1/20:4/22:4)+NH4	974.817	C63 H108 O6 N1	21.929	-0.443533	0.661759	0.785754	-2.15478	1.39589	16.6115	16.991	14	10	NA	NA	1	1
213	213	LPE(18:1)-H	478.294	C23 H45 O7 N1 P1	7.318	0.442341	0.662679	0.785754	-0.472259	0.727815	13.3347	13.207	14	10	NA	NA	1	1
797	797	TG(16:1/18:2/20:4)+NH4	894.755	C57 H100 O6 N1	20.827	-0.441003	0.663514	0.785754	-1.60548	1.04241	19.4224	19.7039	14	10	NA	NA	1	1
648	648	TG(11:0/18:1/20:5)+NH4	826.692	C52 H92 O6 N1	20.214	0.4587	0.663912	0.785754	-3.31608	4.80793	13.6798	12.9339	10	5	0.521245	1	0.402847	1
182	182	DG(22:4/18:2)+NH4	686.572	C43 H76 O5 N1	14.924	-0.437446	0.666849	0.788245	-0.781845	0.511926	17.0838	17.2187	14	10	NA	NA	1	1
148	148	DG(16:1/18:3)+NH4	606.509	C37 H68 O5 N1	13.118	-0.422722	0.676957	0.799196	-0.916458	0.607416	16.9337	17.0882	14	10	NA	NA	1	1
97	97	Cer(m18:1/24:1)+H	632.634	C42 H82 O2 N1	18.085	-0.420433	0.678263	0.799196	-0.883802	0.585914	18.6544	18.8033	14	10	NA	NA	1	1
280	280	PC(16:1/18:3)+H	754.538	C42 H77 O8 N1 P1	10.61	-0.421643	0.678643	0.799196	-0.947098	0.63188	17.0191	17.1767	14	10	NA	NA	1	1
466	466	PE(20:0p/20:4)+H	780.59	C45 H83 O7 N1 P1	15.97	0.417687	0.680813	0.800758	-0.253914	0.380627	17.9388	17.8755	14	10	NA	NA	1	1
461	461	PE(18:3e/18:2)+H	724.528	C41 H75 O7 N1 P1	12.466	-0.414476	0.683605	0.802344	-1.03931	0.697575	16.0791	16.25	10	10	0.194924	1	0.113966	1
606	606	SM(d20:0/24:4)+H	837.684	C49 H94 O6 N2 P1	18.189	0.413176	0.683854	0.802344	-0.704504	1.05265	19.6292	19.4551	14	10	NA	NA	1	1
293	293	PC(17:0/18:2)+H	772.585	C43 H83 O8 N1 P1	13.228	-0.401431	0.692297	0.811245	-0.394346	0.266961	24.0355	24.0992	14	10	NA	NA	1	1
35	35	Cer(d18:1/22:0)+HCOO	666.604	C41 H80 O5 N1	18.068	-0.390201	0.70183	0.821401	-0.646736	0.446467	21.9897	22.0898	14	10	NA	NA	1	1
51	51	Cer(d18:2/14:0)+HCOO	552.463	C33 H62 O5 N1	11.175	-0.388285	0.703368	0.822186	-0.668835	0.463006	14.6492	14.7521	14	10	NA	NA	1	1
142	142	DG(16:0/20:4)+NH4	634.541	C39 H72 O5 N1	14.883	-0.384009	0.706108	0.824372	-1.08815	0.754758	18.1848	18.3515	14	10	NA	NA	1	1
825	825	TG(18:0/18:1/20:3)+NH4	928.833	C59 H110 O6 N1	23.388	-0.380475	0.707884	0.82543	-2.12579	1.47244	16.4374	16.7641	13	10	1	1	1	1
144	144	DG(16:0/22:6)+NH4	658.541	C41 H72 O5 N1	14.469	-0.378096	0.71001	0.826891	-0.835881	0.581715	16.5456	16.6727	14	10	NA	NA	1	1
596	596	SM(d19:0/24:4)+H	823.669	C48 H92 O6 N2 P1	17.389	0.37431	0.71258	0.828866	-0.924256	1.32472	20.1197	19.9195	14	10	NA	NA	1	1
902	902	TG(18:3/18:3/18:3)+NH4	890.723	C57 H96 O6 N1	19.639	-0.360581	0.722263	0.836439	-1.22432	0.863801	13.7323	13.9126	13	10	1	1	1	1
358	358	PC(20:2/20:4)+H	834.601	C48 H85 O8 N1 P1	12.563	0.360632	0.72228	0.836439	-0.283252	0.401361	20.1685	20.1095	14	10	NA	NA	1	1
588	588	SM(d18:2/22:1)+H	783.637	C45 H88 O6 N2 P1	15.637	0.360097	0.722403	0.836439	-0.809391	1.14817	15.9256	15.7562	14	10	NA	NA	1	1
931	931	TG(20:5/18:2/22:6)+NH4	966.755	C63 H100 O6 N1	19.624	0.357931	0.724099	0.836439	-1.25619	1.77708	14.1434	13.883	14	10	NA	NA	1	1
185	185	LPC(14:0)+H	468.308	C22 H47 O7 N1 P1	5.777	0.358644	0.724911	0.836439	-0.952935	1.33808	17.5278	17.3352	10	8	1	1	1	1
579	579	SM(d18:2/14:0)+H	673.528	C37 H74 O6 N2 P1	9.754	0.356184	0.725592	0.836439	-0.303053	0.427444	19.8331	19.7709	14	10	NA	NA	1	1
775	775	TG(16:0/22:5/22:6)+NH4	970.786	C63 H104 O6 N1	20.911	-0.3541	0.72664	0.836439	-1.97391	1.39819	17.6316	17.9195	14	10	NA	NA	1	1
423	423	PE(18:0p/22:5)+H	778.575	C45 H81 O7 N1 P1	14.591	-0.35345	0.728164	0.836439	-0.483135	0.344629	18.8795	18.9487	14	10	NA	NA	1	1
196	196	LPC(18:1e)+H	508.376	C26 H55 O6 N1 P1	8.144	0.351857	0.728996	0.836439	-0.469984	0.659217	16.8699	16.7753	11	10	0.347755	1	0.23913	1
367	367	PC(22:6/13:0)+H	764.522	C43 H75 O8 N1 P1	12.163	0.349682	0.729914	0.836439	-0.451256	0.63425	22.6599	22.5684	14	10	NA	NA	1	1
380	380	PE(16:0/22:6)+H	764.522	C43 H75 O8 N1 P1	12.165	0.349682	0.729914	0.836439	-0.451256	0.63425	22.6599	22.5684	14	10	NA	NA	1	1
531	531	SM(d18:0/21:0)+H	775.669	C44 H92 O6 N2 P1	16.336	-0.349044	0.730929	0.836439	-1.13033	0.807386	16.4174	16.5789	14	10	NA	NA	1	1
714	714	TG(16:0/11:4/18:1)+NH4	772.645	C48 H86 O6 N1	19.265	0.368705	0.731161	0.836439	-4.79437	6.25794	14.5409	13.8091	9	4	0.446226	1	0.408097	1
123	123	ChE(18:3)+NH4	664.603	C45 H78 O2 N1	21.932	0.347922	0.731443	0.836439	-1.0346	1.44961	15.9366	15.7291	14	10	NA	NA	1	1
563	563	SM(d18:1/23:0)+H	801.684	C46 H94 O6 N2 P1	17.377	0.346763	0.732619	0.836774	-0.863642	1.20636	23.3134	23.142	14	10	NA	NA	1	1
431	431	PE(18:1/20:5)-H	762.508	C43 H73 O8 N1 P1	11.933	-0.34227	0.735444	0.838093	-0.620518	0.444843	17.9515	18.0394	14	10	NA	NA	1	1
244	244	PC(15:0/20:4)+H	768.554	C43 H79 O8 N1 P1	13.895	0.341896	0.736426	0.838093	-0.421521	0.585247	23.7232	23.6414	14	10	NA	NA	1	1
408	408	PE(18:0/20:4)+H	768.554	C43 H79 O8 N1 P1	13.896	0.341896	0.736426	0.838093	-0.421521	0.585247	23.7232	23.6414	14	10	NA	NA	1	1
66	66	Cer(d19:0/24:1)+HCOO	708.651	C44 H86 O5 N1	18.866	0.33512	0.740897	0.842171	-0.733765	1.01544	15.3053	15.1645	14	10	NA	NA	1	1
809	809	TG(17:0/18:2/20:3)+NH4	912.801	C58 H106 O6 N1	22.403	-0.33296	0.74248	0.842959	-1.46234	1.05879	17.8858	18.0876	13	10	1	1	1	1
283	283	PC(16:1/20:5)+H	778.538	C44 H77 O8 N1 P1	10.461	-0.323347	0.749645	0.849405	-0.592114	0.4328	15.7936	15.8733	14	10	NA	NA	1	1
505	505	PI(18:1/20:3)-H	885.55	C47 H82 O13 N0 P1	11.664	-0.323206	0.749949	0.849405	-1.75389	1.28373	13.429	13.6641	14	10	NA	NA	1	1
298	298	PC(17:0/22:6)+H	820.585	C47 H83 O8 N1 P1	12.567	0.316901	0.754792	0.85387	-0.45244	0.613825	20.5546	20.4739	14	10	NA	NA	1	1
261	261	PC(16:0/20:3)+H	784.585	C44 H83 O8 N1 P1	12.832	0.314495	0.756549	0.854837	-0.318529	0.43124	27.1834	27.1271	14	10	NA	NA	1	1
834	834	TG(18:0/20:4/22:6)+NH4	972.801	C63 H106 O6 N1	21.643	-0.29966	0.76728	0.86505	-2.39834	1.7931	17.2885	17.5912	14	10	NA	NA	1	1
312	312	PC(18:0/22:5)+H	836.616	C48 H87 O8 N1 P1	14.244	-0.300908	0.767413	0.86505	-0.933946	0.701995	22.1857	22.3016	14	10	NA	NA	1	1
485	485	PI(16:0/20:4)-H	857.519	C45 H78 O13 N0 P1	11.064	0.294999	0.770774	0.867808	-0.337543	0.449459	20.2874	20.2315	14	10	NA	NA	1	1
846	846	TG(18:1/17:1/18:2)+NH4	886.786	C56 H104 O6 N1	22.415	-0.291886	0.773465	0.869294	-1.21031	0.91365	17.7875	17.9358	13	10	1	1	1	1
96	96	Cer(m18:1/24:0+O)+H	650.645	C42 H84 O3 N1	18.728	-0.290869	0.773929	0.869294	-0.491539	0.370738	15.7825	15.8429	14	10	NA	NA	1	1
617	617	SM(t18:0/24:0)+H	833.711	C47 H98 O7 N2 P1	17.375	0.290107	0.776078	0.870677	-0.916247	1.20221	15.867	15.724	14	10	NA	NA	1	1
72	72	Cer(d19:2/16:1)+H	548.504	C35 H66 O3 N1	15.337	0.286577	0.777517	0.87085	-0.591616	0.779425	19.3171	19.2232	14	10	NA	NA	1	1
325	325	PC(18:1/22:5)+H	834.601	C48 H85 O8 N1 P1	12.722	-0.285741	0.778069	0.87085	-1.26523	0.960681	19.6851	19.8373	14	10	NA	NA	1	1
411	411	PE(18:0/22:5)+H	794.569	C45 H81 O8 N1 P1	13.936	0.283061	0.780405	0.872433	-0.650629	0.853015	19.4436	19.3424	14	10	NA	NA	1	1
212	212	LPE(18:1)-H	478.294	C23 H45 O7 N1 P1	7.183	0.279091	0.782845	0.874131	-0.664881	0.871323	17.5658	17.4626	14	10	NA	NA	1	1
127	127	ChE(22:6)+NH4	714.618	C49 H80 O2 N1	21.624	-0.274451	0.786352	0.877014	-2.13572	1.63705	18.5273	18.7766	14	10	NA	NA	1	1
77	77	Cer(m18:0/18:0)+H	552.571	C36 H74 O2 N1	16.695	0.272498	0.787841	0.877316	-0.599291	0.780313	16.5355	16.445	14	10	NA	NA	1	1
278	278	PC(16:1/14:0)+H	704.522	C38 H75 O8 N1 P1	10.981	0.272777	0.788474	0.877316	-0.838759	1.08676	17.7069	17.5829	14	10	NA	NA	1	1
226	226	PC(14:0/14:0)+H	678.507	C36 H73 O8 N1 P1	10.794	-0.267637	0.791977	0.880181	-1.089	0.842667	18.4033	18.5265	14	10	NA	NA	1	1
443	443	PE(18:1e/22:5)-H	776.56	C45 H79 O7 N1 P1	14.592	-0.256998	0.79964	0.887275	-0.301311	0.234971	18.2809	18.3141	14	10	NA	NA	1	1
197	197	LPC(18:2)+H	520.34	C26 H51 O7 N1 P1	6.23	0.256978	0.800232	0.887275	-0.456239	0.582969	20.5325	20.4692	14	10	NA	NA	1	1
297	297	PC(17:0/22:6)+H	820.585	C47 H83 O8 N1 P1	12.345	0.251743	0.803667	0.890042	-0.375661	0.479197	20.3102	20.2584	14	10	NA	NA	1	1
493	493	PI(18:0/18:2)-H	861.55	C45 H82 O13 N0 P1	12.425	0.249008	0.806754	0.892418	-0.649838	0.821649	21.353	21.2671	14	10	NA	NA	1	1
265	265	PC(16:0/22:4)+H	810.601	C46 H85 O8 N1 P1	13.247	0.247425	0.808477	0.893282	-0.418878	0.52713	23.6008	23.5467	14	10	NA	NA	1	1
398	398	PE(17:1/16:0)-H	702.508	C38 H73 O8 N1 P1	13.118	0.242821	0.810732	0.894731	-0.766422	0.967674	14.5469	14.4463	14	10	NA	NA	1	1
260	260	PC(16:0/18:3)+H	756.554	C42 H79 O8 N1 P1	11.774	0.236238	0.815737	0.899208	-0.460568	0.577903	23.9499	23.8912	14	10	NA	NA	1	1
125	125	ChE(20:4)+NH4	690.618	C47 H80 O2 N1	22.113	-0.230919	0.819567	0.902381	-1.7433	1.39445	21.4365	21.611	14	10	NA	NA	1	1
807	807	TG(17:0/18:1/20:4)+NH4	912.801	C58 H106 O6 N1	22.536	0.223107	0.825789	0.908176	-1.0486	1.29918	18.4816	18.3563	13	10	1	1	1	1
258	258	PC(16:0/18:2)+H	758.569	C42 H81 O8 N1 P1	13.715	0.222234	0.826926	0.908205	-1.31984	1.62915	19.3931	19.2385	14	10	NA	NA	1	1
889	889	TG(18:2/20:4/22:6)+NH4	968.77	C63 H102 O6 N1	20.243	0.219525	0.828349	0.908205	-1.36002	1.68116	16.7329	16.5723	14	10	NA	NA	1	1
484	484	PI(16:0/20:3)-H	859.534	C45 H80 O13 N0 P1	11.931	-0.218986	0.82869	0.908205	-0.813919	0.658486	16.897	16.9747	14	10	NA	NA	1	1
877	877	TG(18:1/20:4/22:4)+NH4	974.817	C63 H108 O6 N1	21.724	-0.214795	0.832056	0.909934	-1.67032	1.35805	17.0818	17.2379	13	10	1	1	1	1
827	827	TG(18:0/18:1/22:4)+NH4	954.848	C61 H112 O6 N1	23.271	-0.215501	0.832186	0.909934	-1.84086	1.50193	16.3234	16.4929	12	10	0.617533	1	0.492754	1
235	235	PC(15:0/14:0)+H	692.522	C37 H75 O8 N1 P1	11.408	0.213282	0.833894	0.910729	-0.73817	0.902798	16.6676	16.5853	14	10	NA	NA	1	1
829	829	TG(18:0/18:1/22:5)+NH4	952.833	C61 H110 O6 N1	22.981	-0.211715	0.834835	0.910729	-1.53286	1.25319	16.7374	16.8772	12	10	0.617533	1	0.492754	1
571	571	SM(d18:1/24:2)+H	811.669	C47 H92 O6 N2 P1	12.855	0.208034	0.83754	0.91263	-1.41864	1.73044	17.8402	17.6843	14	10	NA	NA	1	1
86	86	Cer(m18:0/24:1)+H	634.65	C42 H84 O2 N1	19.193	-0.198758	0.844339	0.916888	-0.735727	0.607269	17.2698	17.334	14	10	NA	NA	1	1
568	568	SM(d18:1/24:0)+H	815.7	C47 H96 O6 N2 P1	18.192	0.198361	0.844667	0.916888	-0.79913	0.96767	21.9689	21.8847	14	10	NA	NA	1	1
489	489	PI(17:0/18:2)-H	847.534	C44 H80 O13 N0 P1	11.832	-0.198305	0.845526	0.916888	-0.74369	0.617307	16.17	16.2332	14	10	NA	NA	1	1
569	569	SM(d18:1/24:0)+H	815.7	C47 H96 O6 N2 P1	18.225	0.196199	0.846261	0.916888	-0.705839	0.853314	22.0752	22.0015	14	10	NA	NA	1	1
441	441	PE(18:1e/20:5)-H	748.529	C43 H75 O7 N1 P1	13.625	-0.196184	0.846284	0.916888	-0.796136	0.658595	18.4309	18.4996	14	10	NA	NA	1	1
879	879	TG(18:1/22:6/22:6)+NH4	994.786	C65 H104 O6 N1	20.575	0.194015	0.848215	0.917931	-1.60189	1.92932	14.6999	14.5362	13	10	1	1	1	1
187	187	LPC(16:0)+H	496.34	C24 H51 O7 N1 P1	6.652	0.191025	0.851084	0.919986	-0.831601	0.99523	20.4569	20.3751	14	10	NA	NA	1	1
282	282	PC(16:1/20:4)+H	780.554	C44 H79 O8 N1 P1	11.178	-0.189304	0.852228	0.920174	-0.798625	0.667657	21.1721	21.2376	14	10	NA	NA	1	1
183	183	DG(22:5/18:2)+NH4	684.556	C43 H74 O5 N1	13.984	-0.18713	0.85341	0.920401	-0.539128	0.450267	17.5988	17.6432	14	10	NA	NA	1	1
224	224	MG(16:0)+H	331.284	C19 H39 O4	8.136	0.185512	0.854844	0.920901	-0.738213	0.881523	19.8287	19.7571	14	10	NA	NA	1	1
240	240	PC(15:0/18:3)+H	742.538	C41 H77 O8 N1 P1	11.032	-0.178328	0.860656	0.925793	-0.775813	0.655221	15.4953	15.5556	14	10	NA	NA	1	1
516	516	SM(d14:0/20:5)+H	695.512	C39 H72 O6 N2 P1	9.755	0.17691	0.861604	0.925793	-0.43341	0.512955	16.6663	16.6265	14	10	NA	NA	1	1
216	216	LPE(20:3)-H	502.294	C25 H45 O7 N1 P1	6.878	-0.174623	0.862975	0.925793	-0.80644	0.681192	14.6615	14.7241	14	10	NA	NA	1	1
849	849	TG(18:1/17:1/20:5)+NH4	908.77	C58 H102 O6 N1	21.39	-0.174671	0.863293	0.925793	-1.14852	0.972227	15.9406	16.0287	13	10	1	1	1	1
150	150	DG(16:1/20:5)+NH4	630.509	C39 H68 O5 N1	12.679	-0.172723	0.86569	0.925963	-0.819477	0.698842	15.6722	15.7325	14	9	0.862914	1	0.416667	1
243	243	PC(15:0/20:4)+H	768.554	C43 H79 O8 N1 P1	11.614	-0.171653	0.865763	0.925963	-0.417551	0.354777	21.3379	21.3693	14	10	NA	NA	1	1
567	567	SM(d18:1/23:6)+H	789.591	C46 H82 O6 N2 P1	11.227	0.169509	0.86698	0.925963	-0.814116	0.958838	17.574	17.5017	14	10	NA	NA	1	1
413	413	PE(18:0e/22:4)-H	780.591	C45 H83 O7 N1 P1	15.867	-0.169263	0.867358	0.925963	-0.350883	0.298338	15.0524	15.0787	14	10	NA	NA	1	1
835	835	TG(18:1/11:1/22:1)+NH4	860.77	C54 H102 O6 N1	23.073	-0.161258	0.873437	0.931379	-0.976248	0.835769	16.1423	16.2125	13	10	1	1	1	1
9	9	Cer(d15:0/25:1)+HCOO	666.604	C41 H80 O5 N1	17.43	-0.160158	0.874396	0.931379	-0.776831	0.666184	15.1566	15.212	14	10	NA	NA	1	1
184	184	DG(22:5/18:2)+NH4	684.556	C43 H74 O5 N1	14.412	0.157551	0.876308	0.932368	-0.458117	0.533246	17.1892	17.1517	14	10	NA	NA	1	1
146	146	DG(16:1/18:2)+NH4	608.525	C37 H70 O5 N1	13.96	-0.154651	0.878647	0.933472	-0.698638	0.602199	20.0629	20.1111	14	10	NA	NA	1	1
533	533	SM(d18:1/12:0)+H	647.512	C35 H72 O6 N2 P1	9.606	0.153018	0.879992	0.933472	-0.384295	0.444932	18.8706	18.8403	14	10	NA	NA	1	1
374	374	PE(16:0/18:3)-H	712.492	C39 H71 O8 N1 P1	11.862	0.152597	0.880299	0.933472	-0.998599	1.15584	17.2404	17.1618	14	10	NA	NA	1	1
465	465	PE(20:0p/18:2)+H	756.59	C43 H83 O7 N1 P1	16.3	-0.149936	0.882254	0.933525	-0.46021	0.398333	17.1178	17.1488	14	10	NA	NA	1	1
200	200	LPC(20:0)+H	552.402	C28 H59 O7 N1 P1	8.643	-0.149117	0.882899	0.933525	-0.675578	0.585232	17.3229	17.3681	13	10	1	1	1	1
149	149	DG(16:1/20:4)+NH4	632.525	C39 H70 O5 N1	13.602	0.148938	0.883304	0.933525	-0.658585	0.758873	17.929	17.8789	14	10	NA	NA	1	1
375	375	PE(16:0/18:3)+H	714.507	C39 H73 O8 N1 P1	12.018	-0.136816	0.892446	0.942137	-0.87161	0.763846	16.0723	16.1261	14	10	NA	NA	1	1
641	641	TG(10:0/12:0/14:1)+NH4	654.567	C39 H76 O6 N1	16.884	0.134603	0.894816	0.943248	-1.67609	1.90086	14.069	13.9566	9	9	0.33898	1	0.340805	1
273	273	PC(16:0e/20:3)+H	770.606	C44 H85 O7 N1 P1	13.815	-0.132338	0.896358	0.943248	-0.767463	0.677237	21.6689	21.714	14	10	NA	NA	1	1
373	373	PE(16:0/18:2)+H	716.522	C39 H75 O8 N1 P1	12.73	-0.131617	0.896484	0.943248	-0.843057	0.742437	22.4613	22.5116	14	10	NA	NA	1	1
488	488	PI(17:0/18:1)-H	849.55	C44 H82 O13 N0 P1	12.766	0.125903	0.901046	0.945555	-0.474708	0.535758	14.5534	14.5228	14	10	NA	NA	1	1
901	901	TG(18:3/18:2/22:6)+NH4	942.755	C61 H100 O6 N1	19.969	-0.125069	0.90163	0.945555	-1.37348	1.21743	16.9263	17.0043	14	10	NA	NA	1	1
34	34	Cer(d18:1/22:0)+H	622.613	C40 H80 O3 N1	17.877	0.122427	0.903689	0.945555	-0.301504	0.3393	15.7741	15.7552	14	10	NA	NA	1	1
405	405	PE(18:0/20:3)-H	768.555	C43 H79 O8 N1 P1	14.933	0.12202	0.903993	0.945555	-0.554964	0.624344	14.9408	14.9061	14	10	NA	NA	1	1
378	378	PE(16:0/20:5)+H	738.507	C41 H73 O8 N1 P1	11.652	-0.121832	0.904148	0.945555	-0.694632	0.617584	17.6878	17.7263	14	10	NA	NA	1	1
153	153	DG(17:1/18:2)+NH4	622.541	C38 H72 O5 N1	14.668	0.120955	0.905006	0.945555	-0.510168	0.572714	17.7145	17.6832	14	10	NA	NA	1	1
167	167	DG(18:1/22:4)+NH4	688.587	C43 H78 O5 N1	16.005	0.11867	0.906871	0.945555	-0.617085	0.690882	17.0127	16.9758	14	10	NA	NA	1	1
512	512	PS(20:3/18:2)-H	808.513	C44 H75 O10 N1 P1	13.084	-0.11791	0.907229	0.945555	-0.844415	0.753658	14.8568	14.9022	14	10	NA	NA	1	1
214	214	LPE(18:1e)-H	464.315	C23 H47 O6 N1 P1	8.269	-0.117348	0.907653	0.945555	-0.406565	0.363029	16.8993	16.9211	14	10	NA	NA	1	1
143	143	DG(16:0/20:5)+NH4	632.525	C39 H70 O5 N1	13.922	0.11386	0.910844	0.946037	-0.589349	0.655926	16.2071	16.1738	14	10	NA	NA	1	1
124	124	ChE(20:3)+NH4	692.634	C47 H82 O2 N1	22.667	-0.113287	0.910901	0.946037	-1.20779	1.08315	18.2567	18.319	13	10	1	1	1	1
468	468	PE(20:1e/18:2)-H	754.576	C43 H81 O7 N1 P1	16.294	0.112956	0.91111	0.946037	-0.30169	0.336406	16.6785	16.6612	14	10	NA	NA	1	1
324	324	PC(18:1/20:4)+H	808.585	C46 H83 O8 N1 P1	12.333	-0.107218	0.916044	0.95012	-0.338867	0.306422	26.1854	26.2016	14	10	NA	NA	1	1
397	397	PE(17:0/20:4)-H	752.524	C42 H75 O8 N1 P1	13.196	0.102966	0.918999	0.951222	-0.487569	0.538258	16.776	16.7506	14	10	NA	NA	1	1
336	336	PC(18:1e/20:5)+H	792.59	C46 H83 O7 N1 P1	12.288	0.102738	0.919113	0.951222	-0.511266	0.56452	19.2527	19.2261	14	10	NA	NA	1	1
359	359	PC(20:2e/20:4)+H	820.621	C48 H87 O7 N1 P1	13.428	-0.0998781	0.921351	0.952498	-0.492039	0.446838	20.1377	20.1603	14	10	NA	NA	1	1
383	383	PE(16:0p/18:1)+H	702.543	C39 H77 O7 N1 P1	14.548	-0.0972282	0.923428	0.953606	-0.322288	0.293427	19.01	19.0245	14	10	NA	NA	1	1
267	267	PC(16:0/22:6)+H	806.569	C46 H81 O8 N1 P1	12.652	0.0913611	0.928299	0.957593	-0.635925	0.693381	21.643	21.6143	14	10	NA	NA	1	1
105	105	Cer(t17:0/22:0)+HCOO	670.599	C40 H80 O6 N1	17.137	-0.0892578	0.929704	0.957999	-0.602984	0.553287	15.2755	15.3003	14	10	NA	NA	1	1
19	19	Cer(d18:0/16:0)+H	540.535	C34 H70 O3 N1	12.852	-0.0875712	0.931103	0.95835	-1.07708	0.990381	17.3154	17.3588	13	10	1	1	1	1
307	307	PC(18:0/20:3)+H	812.616	C46 H87 O8 N1 P1	14.33	-0.0864969	0.932066	0.95835	-0.680349	0.626699	25.7102	25.737	14	10	NA	NA	1	1
389	389	PE(16:1e/18:1)-H	700.529	C39 H75 O7 N1 P1	14.551	0.0835155	0.934305	0.959612	-0.314542	0.340708	18.1824	18.1693	14	10	NA	NA	1	1
2	2	AcCa(10:1)+H	314.233	C17 H32 O4 N1	1.112	-0.0793869	0.937447	0.961491	-1.09782	1.0169	18.1056	18.146	14	10	NA	NA	1	1
490	490	PI(17:0/20:4)-H	871.534	C46 H80 O13 N0 P1	11.655	0.0759043	0.940338	0.961491	-0.327083	0.351591	16.5859	16.5736	14	10	NA	NA	1	1
188	188	LPC(16:0)+H	496.34	C24 H51 O7 N1 P1	6.854	-0.0758885	0.940387	0.961491	-0.908813	0.845671	24.3203	24.3519	14	10	NA	NA	1	1
331	331	PC(18:1e/18:2)+H	770.606	C44 H85 O7 N1 P1	14.783	0.0745746	0.94131	0.961491	-0.438069	0.470506	20.4245	20.4083	14	10	NA	NA	1	1
316	316	PC(18:0e/18:1)+H	774.637	C44 H89 O7 N1 P1	16.413	0.0732461	0.942274	0.961491	-0.58988	0.633067	18.4313	18.4097	14	10	NA	NA	1	1
275	275	PC(16:0e/20:5)+H	766.575	C44 H81 O7 N1 P1	12.184	0.0714715	0.943669	0.961491	-0.594905	0.637368	20.1393	20.118	14	10	NA	NA	1	1
259	259	PC(16:0/18:3)+H	756.554	C42 H79 O8 N1 P1	11.609	0.0710516	0.944107	0.961491	-0.737353	0.789136	23.673	23.6472	14	10	NA	NA	1	1
347	347	PC(18:2e/22:4)+H	820.621	C48 H87 O7 N1 P1	14.248	0.0707461	0.944249	0.961491	-0.523119	0.560036	20.3013	20.2828	14	10	NA	NA	1	1
352	352	PC(20:0/20:4)+H	838.632	C48 H89 O8 N1 P1	15.207	0.066513	0.947736	0.963845	-0.357599	0.380902	19.0592	19.0475	14	10	NA	NA	1	1
22	22	Cer(d18:0/20:0)+HCOO	640.589	C39 H78 O5 N1	17.298	0.0652334	0.948594	0.963845	-0.740632	0.788655	17.0506	17.0266	14	10	NA	NA	1	1
429	429	PE(18:1/20:4)-H	764.524	C43 H75 O8 N1 P1	12.799	0.0599337	0.952818	0.9671	-0.450742	0.477365	17.3439	17.3306	14	10	NA	NA	1	1
368	368	PE(14:0/18:2)+H	688.491	C37 H71 O8 N1 P1	11.406	-0.0584498	0.953925	0.967188	-0.905438	0.855838	14.5717	14.5965	14	10	NA	NA	1	1
370	370	PE(15:0/20:4)-H	724.492	C40 H71 O8 N1 P1	11.882	-0.0530627	0.958391	0.970144	-0.758948	0.722117	15.9449	15.9633	14	10	NA	NA	1	1
194	194	LPC(18:1)+H	522.355	C26 H53 O7 N1 P1	7.063	0.0522218	0.958887	0.970144	-0.844695	0.887978	21.0025	20.9809	14	10	NA	NA	1	1
11	11	Cer(d16:0/24:1)+HCOO	666.604	C41 H80 O5 N1	17.203	0.0422012	0.966766	0.977073	-0.805602	0.838824	15.9403	15.9237	14	10	NA	NA	1	1
181	181	DG(20:5/18:2)+NH4	656.525	C41 H70 O5 N1	12.955	0.0373058	0.97071	0.978918	-0.676699	0.700909	18.3773	18.3652	14	10	NA	NA	1	1
170	170	DG(18:1/22:6)+NH4	684.556	C43 H74 O5 N1	14.565	0.0364294	0.971273	0.978918	-0.77382	0.801471	18.6506	18.6367	14	10	NA	NA	1	1
174	174	DG(18:2/22:6)+NH4	682.541	C43 H72 O5 N1	13.475	0.0355944	0.971936	0.978918	-0.649437	0.67208	18.3564	18.3451	14	10	NA	NA	1	1
192	192	LPC(18:0)+H	524.371	C26 H55 O7 N1 P1	7.805	0.0345968	0.972722	0.978918	-0.570472	0.589795	23.8559	23.8463	14	10	NA	NA	1	1
168	168	DG(18:1/22:5)+NH4	686.572	C43 H76 O5 N1	15.076	0.0287268	0.977342	0.982524	-0.584806	0.601234	17.7331	17.7249	14	10	NA	NA	1	1
145	145	DG(16:1/18:1)+NH4	610.541	C37 H72 O5 N1	15.101	0.0240746	0.981048	0.985205	-0.909344	0.930486	19.7625	19.7519	14	10	NA	NA	1	1
437	437	PE(18:1e/18:1)-H	728.56	C41 H79 O7 N1 P1	16.013	-0.0207729	0.98369	0.986812	-0.372916	0.365692	18.3247	18.3283	14	10	NA	NA	1	1
457	457	PE(18:2e/22:5)-H	774.544	C45 H77 O7 N1 P1	13.321	0.013565	0.989302	0.990546	-0.324204	0.328468	16.6865	16.6844	14	10	NA	NA	1	1
191	191	LPC(18:0)+H	524.371	C26 H55 O7 N1 P1	7.623	0.0127353	0.989954	0.990546	-0.514966	0.521328	19.7213	19.7181	14	10	NA	NA	1	1
360	360	PC(20:3/18:2)+H	808.585	C46 H83 O8 N1 P1	14.023	-0.0119865	0.990546	0.990546	-0.988782	0.97743	22.4441	22.4498	14	10	NA	NA	1	1
929	929	TG(20:4/11:1/20:4)+NH4	848.676	C54 H90 O6 N1	19.053	NA	NA	NA	NA	NA	NA	NA	5	1	0.33898	1	0.340805	1

## Sheet: Supplemental Table 3-Lectin
Supplementary Table S3: Student's T-test for lipids identified using lectin-binding between NSCLC and healthy controls.
	row ID	LipidIon	CalcMz	IonFormula	BaseRt	statistic	p.value	padj	low_95conf	high_95conf	cancer_estimate	control_estimate	cancer_count	control_count	chi_sqr	chi_adj	fisher_exact	fish_adj
1	1	AcCa(12:3)+H	338.233	C19 H32 O4 N1	5.826	1.12139	0.275629	0.51953	-0.333547	1.10726	19.1797	18.7928	14	10	NA	NA	1	1
2	2	Cer(d18:1/16:0)+HCOO	582.51	C35 H68 O5 N1	14.051	1.20386	0.244337	0.495121	-0.185008	0.681027	16.7411	16.4931	14	10	NA	NA	1	1
3	3	Cer(d18:1/22:0)+HCOO	666.604	C41 H80 O5 N1	18.382	-0.829714	0.417629	0.634177	-0.586365	0.25444	17.097	17.263	14	10	NA	NA	1	1
4	4	Cer(d18:1/23:0)+HCOO	680.62	C42 H82 O5 N1	18.988	-1.82082	0.0896261	0.361443	-0.80559	0.065034	16.7515	17.1218	14	10	NA	NA	1	1
5	5	Cer(d18:1/24:0)+HCOO	694.635	C43 H84 O5 N1	19.577	-1.79248	0.0892416	0.361443	-0.825872	0.0643122	18.3638	18.7446	14	10	NA	NA	1	1
6	6	Cer(d18:1/24:1)+HCOO	692.62	C43 H82 O5 N1	18.266	2.28411	0.0326867	0.253069	0.0399209	0.842439	17.2924	16.8512	14	10	NA	NA	1	1
7	7	Cer(d18:2/24:0)+H	648.629	C42 H82 O3 N1	18.491	-1.51389	0.145541	0.384155	-0.748907	0.118778	15.5111	15.8262	14	10	NA	NA	1	1
8	8	Cer(d20:0/20:0)+H	624.629	C40 H82 O3 N1	18.895	-1.70889	0.114518	0.36949	-2.08065	0.257472	14.6781	15.5897	14	10	NA	NA	1	1
9	9	Cer(d20:0/22:0)+H	652.66	C42 H86 O3 N1	20.074	-1.79556	0.0983662	0.366638	-1.93605	0.189224	14.9839	15.8573	14	10	NA	NA	1	1
10	10	Cer(m18:1/22:0)+H	606.618	C40 H80 O2 N1	18.456	-1.08925	0.288923	0.529715	-0.988035	0.309988	13.9619	14.3009	14	10	NA	NA	1	1
11	11	Cer(m18:1/24:0)+H	634.65	C42 H84 O2 N1	19.637	-1.2384	0.228639	0.484872	-0.968837	0.244413	13.8738	14.236	14	10	NA	NA	1	1
12	12	ChE(18:1)+NH4	668.634	C45 H82 O2 N1	23.618	0.52441	0.60535	0.781444	-0.294273	0.49313	21.6609	21.5615	14	10	NA	NA	1	1
13	13	ChE(18:2)+NH4	666.618	C45 H80 O2 N1	22.783	-0.695857	0.493822	0.694172	-0.536752	0.267077	25.2594	25.3942	14	10	NA	NA	1	1
14	14	ChE(18:3)+NH4	664.603	C45 H78 O2 N1	22.087	-0.0651039	0.948703	0.97649	-0.829849	0.77945	17.9288	17.954	14	10	NA	NA	1	1
15	15	ChE(20:3)+NH4	692.634	C47 H82 O2 N1	22.819	0.436941	0.666478	0.805032	-0.4656	0.71388	19.8876	19.7635	14	10	NA	NA	1	1
16	16	ChE(20:4)+NH4	690.618	C47 H80 O2 N1	22.269	0.570278	0.574274	0.755462	-0.551432	0.969688	22.9042	22.695	14	10	NA	NA	1	1
17	17	ChE(20:5)+NH4	688.603	C47 H78 O2 N1	21.558	2.35253	0.0284871	0.253069	0.0819972	1.33237	17.5154	16.8082	14	10	NA	NA	1	1
18	18	ChE(22:6)+NH4	714.618	C49 H80 O2 N1	21.768	0.632542	0.53363	0.733368	-0.528472	0.991859	17.9426	17.7109	14	10	NA	NA	1	1
19	19	Co(Q10)+NH4	880.718	C59 H94 O4 N1	20.788	-1.44511	0.173201	0.416188	-1.13046	0.226888	17.2272	17.679	14	10	NA	NA	1	1
20	20	DG(16:0/16:0)+NH4	586.541	C35 H72 O5 N1	16.598	0.239257	0.813728	0.893648	-0.575878	0.72337	18.161	18.0873	14	10	NA	NA	1	1
21	21	DG(16:0/18:1)+NH4	612.556	C37 H74 O5 N1	16.692	-1.08764	0.292851	0.529715	-1.25875	0.405048	16.4984	16.9253	14	10	NA	NA	1	1
22	22	DG(16:0/18:2)+NH4	610.541	C37 H72 O5 N1	15.539	-1.39328	0.179156	0.416188	-1.51849	0.303334	16.0298	16.6374	14	10	NA	NA	1	1
23	23	DG(16:0/22:1)+NH4	668.619	C41 H82 O5 N1	19.047	0.248088	0.806379	0.893556	-0.809619	1.02957	13.6311	13.5211	14	10	NA	NA	1	1
24	24	DG(18:0/16:0)+NH4	614.572	C37 H76 O5 N1	17.929	0.43587	0.667587	0.805032	-0.562635	0.859935	18.1044	17.9558	14	10	NA	NA	1	1
25	25	DG(18:0/18:0)+NH4	642.603	C39 H80 O5 N1	19.122	0.582854	0.566544	0.75354	-0.547192	0.971332	16.956	16.7439	14	10	NA	NA	1	1
26	26	DG(18:0/22:1)+NH4	696.65	C43 H86 O5 N1	20.092	0.750761	0.461099	0.667238	-0.602352	1.28319	13.7039	13.3635	14	10	NA	NA	1	1
27	27	DG(18:1/18:2)+NH4	636.556	C39 H74 O5 N1	15.622	-1.32248	0.199622	0.442405	-0.886993	0.196288	18.0258	18.3712	14	10	NA	NA	1	1
28	28	DG(18:2/18:2)+NH4	634.541	C39 H72 O5 N1	14.48	-1.22423	0.233829	0.485992	-1.10172	0.283858	16.8755	17.2845	14	10	NA	NA	1	1
29	29	LPC(15:0)+H	482.324	C23 H49 O7 N1 P1	6.392	0.315842	0.755866	0.860741	-0.602912	0.81571	17.9252	17.8188	14	10	NA	NA	1	1
30	30	LPC(16:0)+H	496.34	C24 H51 O7 N1 P1	6.919	0.854382	0.402985	0.623486	-0.65201	1.55691	21.268	20.8156	14	10	NA	NA	1	1
31	31	LPC(16:0e)+H	482.361	C24 H53 O6 N1 P1	7.33	1.74785	0.0979501	0.366638	-0.118917	1.28389	15.1823	14.5998	14	9	0.862914	1	0.416667	1
32	32	LPC(16:1)+H	494.324	C24 H49 O7 N1 P1	6.118	1.58789	0.128314	0.36949	-0.16791	1.23266	14.7372	14.2049	13	10	1	1	1	1
33	33	LPC(18:0)+H	524.371	C26 H55 O7 N1 P1	7.882	1.07847	0.297998	0.535092	-0.428112	1.30381	19.9592	19.5214	14	10	NA	NA	1	1
34	34	LPC(18:1)+H	522.355	C26 H53 O7 N1 P1	7.124	0.584151	0.565701	0.75354	-0.828369	1.47233	18.5475	18.2256	14	10	NA	NA	1	1
35	35	LPC(18:2)+H	520.34	C26 H51 O7 N1 P1	6.471	-0.0891225	0.929814	0.965123	-1.42716	1.30974	18.591	18.6497	14	10	NA	NA	1	1
36	36	LPC(18:3)+H	518.324	C26 H49 O7 N1 P1	6.919	0.781949	0.442771	0.656155	-0.68567	1.51389	17.9249	17.5108	14	10	NA	NA	1	1
37	37	LPC(20:3)+H	546.355	C28 H53 O7 N1 P1	6.829	0.702995	0.491035	0.694172	-0.576219	1.15588	15.787	15.4972	13	9	1	1	1	1
38	38	LPC(20:3)+H	546.355	C28 H53 O7 N1 P1	7.881	1.18663	0.250173	0.495121	-0.325	1.17436	16.9033	16.4786	14	10	NA	NA	1	1
39	39	LPC(20:4)+H	544.34	C28 H51 O7 N1 P1	6.427	1.49531	0.150357	0.389344	-0.2927	1.77666	16.598	15.856	14	10	NA	NA	1	1
40	40	LPC(20:4)+H	544.34	C28 H51 O7 N1 P1	7.12	0.974962	0.34151	0.563836	-0.296915	0.816479	16.8089	16.5491	13	9	1	1	1	1
41	41	LPC(35:0)+H	762.637	C43 H89 O7 N1 P1	12.267	0.933293	0.362826	0.583368	-0.235087	0.611671	19.0272	18.8389	14	10	NA	NA	1	1
42	42	MG(12:0)+H	275.222	C15 H31 O4	6.058	1.09048	0.289909	0.529715	-0.358481	1.13204	16.8026	16.4158	14	10	NA	NA	1	1
43	43	MG(14:0)+H	303.253	C17 H35 O4	7.231	0.577632	0.569428	0.75354	-0.527887	0.935191	18.8822	18.6786	14	10	NA	NA	1	1
44	44	PC(16:0/16:0)+H	734.569	C40 H81 O8 N1 P1	13.999	2.80988	0.0102783	0.181951	0.0992022	0.659773	18.6511	18.2716	14	10	NA	NA	1	1
45	45	PC(16:0/16:1)+H	732.554	C40 H79 O8 N1 P1	12.552	1.66655	0.112846	0.36949	-0.140655	1.22135	18.5487	18.0084	14	10	NA	NA	1	1
46	46	PC(16:0/18:1)+H	760.585	C42 H83 O8 N1 P1	14.05	1.95384	0.064929	0.325384	-0.0235724	0.716848	22.4501	22.1035	14	10	NA	NA	1	1
47	47	PC(16:0/18:2)+H	758.569	C42 H81 O8 N1 P1	12.831	-0.89885	0.378963	0.605356	-0.848617	0.336505	23.9862	24.2423	14	10	NA	NA	1	1
48	48	PC(16:0/18:3)+H	756.554	C42 H79 O8 N1 P1	12.066	0.999627	0.328546	0.546098	-0.15243	0.435562	19.1739	19.0323	14	10	NA	NA	1	1
49	49	PC(16:0/20:3)+H	784.585	C44 H83 O8 N1 P1	13.163	-0.140034	0.889966	0.93962	-0.425574	0.371872	22.1126	22.1394	14	10	NA	NA	1	1
50	50	PC(16:0/20:4)+H	782.569	C44 H81 O8 N1 P1	12.559	1.56705	0.132175	0.36949	-0.091084	0.646846	22.6909	22.4131	14	10	NA	NA	1	1
51	51	PC(16:0/20:5)+H	780.554	C44 H79 O8 N1 P1	11.677	1.67918	0.107807	0.368341	-0.090639	0.852912	18.4178	18.0367	14	10	NA	NA	1	1
52	52	PC(16:0/22:4)+H	810.601	C46 H85 O8 N1 P1	13.639	0.124589	0.902098	0.943632	-0.285224	0.321449	16.9618	16.9437	14	10	NA	NA	1	1
53	53	PC(16:0/22:5)+H	808.585	C46 H83 O8 N1 P1	12.649	0.431347	0.67157	0.805884	-0.22523	0.34113	19.4022	19.3442	14	10	NA	NA	1	1
54	54	PC(16:0/22:6)+H	806.569	C46 H81 O8 N1 P1	12.159	0.376214	0.710675	0.832505	-0.369518	0.532279	22.1561	22.0747	14	10	NA	NA	1	1
55	55	PC(16:0e/20:4)+H	768.59	C44 H83 O7 N1 P1	13.557	0.726722	0.47535	0.679861	-0.204732	0.424861	17.9609	17.8508	14	10	NA	NA	1	1
56	56	PC(16:1e/20:4)+H	766.575	C44 H81 O7 N1 P1	13.146	1.62792	0.117916	0.36949	-0.0748753	0.620121	19.0886	18.816	14	10	NA	NA	1	1
57	57	PC(17:0/18:2)+H	772.585	C43 H83 O8 N1 P1	13.627	-0.870802	0.394067	0.613547	-0.43896	0.180255	17.0428	17.1721	14	10	NA	NA	1	1
58	58	PC(18:0/18:1)+H	788.616	C44 H87 O8 N1 P1	15.773	1.02471	0.319903	0.539015	-0.257776	0.744421	18.4714	18.2281	14	10	NA	NA	1	1
59	59	PC(18:0/18:2)+H	786.601	C44 H85 O8 N1 P1	14.402	-0.522841	0.607092	0.781444	-0.524542	0.31479	23.0719	23.1768	14	10	NA	NA	1	1
60	60	PC(18:0/20:3)+H	812.616	C46 H87 O8 N1 P1	14.799	-0.0215	0.983064	0.989628	-0.490654	0.480654	19.0764	19.0814	14	10	NA	NA	1	1
61	61	PC(18:0/20:4)+H	810.601	C46 H85 O8 N1 P1	14.056	1.64945	0.113709	0.36949	-0.0701843	0.610856	21.7123	21.4419	14	10	NA	NA	1	1
62	62	PC(18:0/20:5)+H	808.585	C46 H83 O8 N1 P1	13.096	0.701761	0.491577	0.694172	-0.182993	0.367058	18.9948	18.9027	14	10	NA	NA	1	1
63	63	PC(18:0/22:5)+H	836.616	C48 H87 O8 N1 P1	14.099	1.25777	0.223553	0.482405	-0.13193	0.529992	17.1759	16.9769	14	10	NA	NA	1	1
64	64	PC(18:0/22:6)+H	834.601	C48 H85 O8 N1 P1	13.613	1.11717	0.27666	0.51953	-0.225173	0.747253	18.9335	18.6724	14	10	NA	NA	1	1
65	65	PC(18:1/18:2)+H	784.585	C44 H83 O8 N1 P1	12.94	-1.94547	0.0651235	0.325384	-1.20899	0.0400116	19.8443	20.4288	14	10	NA	NA	1	1
66	66	PC(18:1/20:3)+H	810.601	C46 H85 O8 N1 P1	13.293	-1.74502	0.0968116	0.366638	-1.17215	0.105493	17.4109	17.9442	14	10	NA	NA	1	1
67	67	PC(18:2/18:2)+H	782.569	C44 H81 O8 N1 P1	11.894	-2.75409	0.0118437	0.182097	-1.82054	-0.254397	17.6039	18.6414	14	10	NA	NA	1	1
68	68	PE(16:0/18:1)-H	716.524	C39 H75 O8 N1 P1	14.127	1.5866	0.1296	0.36949	-0.145505	1.04957	15.2906	14.8386	14	10	NA	NA	1	1
69	69	PE(16:0/18:2)-H	714.508	C39 H73 O8 N1 P1	12.981	0.278257	0.78342	0.872042	-0.565372	0.740569	15.9871	15.8995	14	10	NA	NA	1	1
70	70	PE(16:0/20:4)-H	738.508	C41 H73 O8 N1 P1	12.74	1.89286	0.0743079	0.345886	-0.0492215	0.955342	16.2608	15.8078	14	10	NA	NA	1	1
71	71	PE(16:0/22:6)-H	762.508	C43 H73 O8 N1 P1	12.362	1.43442	0.165727	0.416008	-0.190989	1.0454	16.4086	15.9814	14	10	NA	NA	1	1
72	72	PE(16:0p/18:2)+H	700.528	C39 H75 O7 N1 P1	13.657	-3.00813	0.0073598	0.181951	-1.3945	-0.24913	13.9888	14.8106	13	10	1	1	1	1
73	73	PE(16:0p/20:4)+H	724.528	C41 H75 O7 N1 P1	13.364	-2.28471	0.0347344	0.253069	-0.987426	-0.0412428	16.585	17.0994	14	10	NA	NA	1	1
74	74	PE(16:0p/22:5)+H	750.543	C43 H77 O7 N1 P1	13.475	-2.63164	0.0156523	0.224743	-0.796857	-0.093195	15.3366	15.7817	14	10	NA	NA	1	1
75	75	PE(16:0p/22:6)+H	748.528	C43 H75 O7 N1 P1	12.947	-0.683725	0.501408	0.700832	-0.46532	0.234747	15.6186	15.7339	14	10	NA	NA	1	1
76	76	PE(16:1e/20:4)-H	722.513	C41 H73 O7 N1 P1	13.391	-1.75733	0.0942012	0.366638	-0.919203	0.0786786	16.7454	17.1657	14	10	NA	NA	1	1
77	77	PE(16:1e/22:6)-H	746.513	C43 H73 O7 N1 P1	12.966	-0.0677733	0.946579	0.97649	-0.479857	0.449488	15.7953	15.8105	14	10	NA	NA	1	1
78	78	PE(18:0/18:1)+H	746.569	C41 H81 O8 N1 P1	15.619	-1.95194	0.0668804	0.325384	-0.993942	0.0369838	14.4786	14.9571	14	10	NA	NA	1	1
79	79	PE(18:0/18:2)+H	744.554	C41 H79 O8 N1 P1	14.434	-0.871121	0.393129	0.613547	-1.0851	0.443256	17.3203	17.6412	14	10	NA	NA	1	1
80	80	PE(18:0/20:4)-H	766.539	C43 H77 O8 N1 P1	14.164	0.838105	0.411391	0.632513	-0.256609	0.603139	17.5095	17.3362	14	10	NA	NA	1	1
81	81	PE(18:0/22:6)-H	790.539	C45 H77 O8 N1 P1	13.747	1.33243	0.197314	0.441267	-0.252675	1.15043	15.6165	15.1677	14	10	NA	NA	1	1
82	82	PE(18:0p/18:2)+H	728.559	C41 H79 O7 N1 P1	15.151	-2.35703	0.0303294	0.253069	-1.11255	-0.0626834	14.5887	15.1764	14	10	NA	NA	1	1
83	83	PE(18:0p/20:4)+H	752.559	C43 H79 O7 N1 P1	14.822	-1.8725	0.0745202	0.345886	-0.968814	0.0495008	16.293	16.7527	14	10	NA	NA	1	1
84	84	PE(18:0p/22:6)+H	776.559	C45 H79 O7 N1 P1	14.365	-0.32955	0.745651	0.860741	-0.591209	0.431165	16.4235	16.5035	13	10	1	1	1	1
85	85	PE(18:1/18:2)+H	742.538	C41 H77 O8 N1 P1	13.107	-1.57712	0.130938	0.36949	-1.06392	0.148831	14.7958	15.2533	14	10	NA	NA	1	1
86	86	PE(18:1e/18:2)-H	726.544	C41 H77 O7 N1 P1	15.18	-2.46061	0.0224801	0.251368	-1.17249	-0.0989106	14.7605	15.3962	14	10	NA	NA	1	1
87	87	PE(18:1e/20:4)-H	750.544	C43 H77 O7 N1 P1	14.854	-1.02185	0.31827	0.539015	-0.818913	0.27889	16.9987	17.2687	14	10	NA	NA	1	1
88	88	PE(18:2e/20:4)-H	748.529	C43 H75 O7 N1 P1	13.491	-1.97043	0.0615857	0.325384	-0.783931	0.020198	15.7307	16.1126	14	10	NA	NA	1	1
89	89	PI(16:0/18:1)-H	835.534	C43 H80 O13 N0 P1	12.393	-0.764347	0.453157	0.663551	-0.551102	0.25486	14.9965	15.1446	14	10	NA	NA	1	1
90	90	PI(16:0/18:2)-H	833.519	C43 H78 O13 N0 P1	11.441	0.120521	0.905273	0.943632	-0.436864	0.490442	15.6014	15.5746	14	10	NA	NA	1	1
91	91	PI(16:0/20:4)-H	857.519	C45 H78 O13 N0 P1	11.281	0.0131513	0.989628	0.989628	-0.357503	0.36206	15.445	15.4427	14	10	NA	NA	1	1
92	92	PI(18:0/18:1)-H	863.566	C45 H84 O13 N0 P1	13.737	-2.78362	0.0108312	0.181951	-0.933966	-0.136463	14.783	15.3183	14	10	NA	NA	1	1
93	93	PI(18:0/18:2)-H	861.55	C45 H82 O13 N0 P1	12.705	0.0155199	0.987838	0.989628	-0.483001	0.490038	17.0165	17.013	14	10	NA	NA	1	1
94	94	PI(18:0/20:3)-H	887.566	C47 H84 O13 N0 P1	13.043	-1.85958	0.076371	0.347912	-1.22882	0.0669473	15.3865	15.9674	14	10	NA	NA	1	1
95	95	PI(18:0/20:4)-H	885.55	C47 H82 O13 N0 P1	12.513	-0.789321	0.438349	0.656155	-0.453376	0.203404	18.6039	18.7289	14	10	NA	NA	1	1
96	96	SM(d14:0/18:1)+H	675.544	C37 H76 O6 N2 P1	10.817	1.68475	0.107134	0.368341	-0.0585404	0.554934	18.1888	17.9406	14	10	NA	NA	1	1
97	97	SM(d14:0/20:4)+H	697.528	C39 H74 O6 N2 P1	10.816	2.08101	0.0505429	0.303257	-0.000751345	0.577741	15.8394	15.5509	14	10	NA	NA	1	1
98	98	SM(d17:1/16:0)+H	689.559	C38 H78 O6 N2 P1	11.458	2.18632	0.0426648	0.290259	0.0129625	0.688068	17.3035	16.953	14	10	NA	NA	1	1
99	99	SM(d18:0/16:0)+H	705.591	C39 H82 O6 N2 P1	12.786	0.193588	0.848304	0.910356	-0.276239	0.333062	17.0704	17.042	14	10	NA	NA	1	1
100	100	SM(d18:0/18:0)+H	733.622	C41 H86 O6 N2 P1	14.404	2.3589	0.0278234	0.253069	0.141764	2.22486	16.2959	15.1125	14	10	NA	NA	1	1
101	101	SM(d18:1/16:0)+H	703.575	C39 H80 O6 N2 P1	12.129	1.92801	0.0670846	0.325384	-0.0289682	0.784119	23.9896	23.612	14	10	NA	NA	1	1
102	102	SM(d18:1/16:0)+H	703.575	C39 H80 O6 N2 P1	12.806	0.756299	0.460258	0.667238	-0.434694	0.918026	14.2114	13.9697	14	10	NA	NA	1	1
103	103	SM(d18:1/18:0)+H	731.606	C41 H84 O6 N2 P1	13.733	3.89916	0.000845473	0.181951	0.305503	1.00521	18.7509	18.0955	14	10	NA	NA	1	1
104	104	SM(d18:1/18:1)+H	729.591	C41 H82 O6 N2 P1	12.372	2.88976	0.00851308	0.181951	0.128503	0.782027	17.8515	17.3962	14	10	NA	NA	1	1
105	105	SM(d18:1/18:3)+H	725.559	C41 H78 O6 N2 P1	12.159	2.55454	0.0182718	0.224743	0.0819494	0.794495	21.4133	20.975	14	10	NA	NA	1	1
106	106	SM(d18:1/18:4)+H	723.544	C41 H76 O6 N2 P1	11.01	2.34645	0.0285697	0.253069	0.0381267	0.624194	16.4531	16.1219	14	10	NA	NA	1	1
107	107	SM(d18:1/20:3)+H	753.591	C43 H82 O6 N2 P1	13.72	3.46611	0.00262373	0.181951	0.299264	1.21353	16.4856	15.7292	13	10	1	1	1	1
108	108	SM(d18:1/20:4)+H	751.575	C43 H80 O6 N2 P1	12.352	2.29853	0.0323587	0.253069	0.0342864	0.703675	16.1237	15.7547	14	10	NA	NA	1	1
109	109	SM(d18:1/22:0)+H	787.669	C45 H92 O6 N2 P1	17.254	0.462709	0.648549	0.797715	-0.880943	1.38333	17.0221	16.771	14	10	NA	NA	1	1
110	110	SM(d18:1/22:1)+H	785.653	C45 H90 O6 N2 P1	15.647	0.879635	0.39198	0.613547	-0.218695	0.529231	17.2492	17.094	14	10	NA	NA	1	1
111	111	SM(d18:1/22:3)+H	781.622	C45 H86 O6 N2 P1	15.489	1.3654	0.188618	0.433645	-0.0899179	0.425132	15.3591	15.1915	14	10	NA	NA	1	1
112	112	SM(d18:1/22:4)+H	779.606	C45 H84 O6 N2 P1	13.971	2.57051	0.0174569	0.224743	0.0879342	0.822616	15.0285	14.5732	14	10	NA	NA	1	1
113	113	SM(d18:1/23:0)+H	801.684	C46 H94 O6 N2 P1	18.262	0.398788	0.694459	0.824042	-0.228761	0.336527	16.0533	15.9995	14	10	NA	NA	1	1
114	114	SM(d18:1/24:0)+H	815.7	C47 H96 O6 N2 P1	19.21	0.487609	0.632362	0.785661	-1.00662	1.6088	15.8356	15.5345	14	10	NA	NA	1	1
115	115	SM(d18:1/24:0)+H	815.7	C47 H96 O6 N2 P1	19.337	0.452725	0.655597	0.802372	-0.934324	1.4525	14.9452	14.6861	14	10	NA	NA	1	1
116	116	SM(d18:1/24:2)+H	811.669	C47 H92 O6 N2 P1	13.137	0.142061	0.888355	0.93962	-1.18007	1.35337	18.5162	18.4295	14	10	NA	NA	1	1
117	117	SM(d18:1/24:2)+H	811.669	C47 H92 O6 N2 P1	15.564	2.86862	0.00967472	0.181951	0.127827	0.813725	18.2023	17.7315	14	10	NA	NA	1	1
118	118	SM(d18:1/24:3)+H	809.653	C47 H90 O6 N2 P1	17.249	0.959884	0.347713	0.570249	-0.427099	1.16184	14.4118	14.0444	14	10	NA	NA	1	1
119	119	SM(d18:1/24:4)+H	807.637	C47 H88 O6 N2 P1	15.631	0.294786	0.771113	0.866181	-0.357794	0.475804	15.1908	15.1318	14	10	NA	NA	1	1
120	120	SM(d18:2/16:0)+H	701.559	C39 H78 O6 N2 P1	11.012	3.0091	0.00658327	0.181951	0.123034	0.671442	18.7593	18.362	14	10	NA	NA	1	1
121	121	SM(d18:2/18:1)+H	727.575	C41 H80 O6 N2 P1	12.768	0.577202	0.56975	0.75354	-0.321988	0.570045	15.6125	15.4885	14	10	NA	NA	1	1
122	122	SM(d19:1/23:1)+H	813.684	C47 H94 O6 N2 P1	17.079	3.216	0.00399678	0.181951	0.203796	0.944514	18.6767	18.1026	14	10	NA	NA	1	1
123	123	SM(d20:0/18:1)+H	759.637	C43 H88 O6 N2 P1	15.493	1.6977	0.106703	0.368341	-0.0473065	0.446381	17.3336	17.1341	14	10	NA	NA	1	1
124	124	SM(d20:0/24:4)+H	837.684	C49 H94 O6 N2 P1	19.194	-1.16875	0.255772	0.495432	-1.47169	0.413219	13.6085	14.1378	14	10	NA	NA	1	1
125	125	SM(d20:0/24:5)+H	835.669	C49 H92 O6 N2 P1	17.069	3.46812	0.00218652	0.181951	0.24973	0.992725	16.8218	16.2006	14	10	NA	NA	1	1
126	126	SM(d20:0/24:6)+H	833.653	C49 H90 O6 N2 P1	15.559	3.00949	0.00667376	0.181951	0.14955	0.818426	16.274	15.7901	14	10	NA	NA	1	1
127	127	SM(d20:1/18:1)+H	757.622	C43 H86 O6 N2 P1	13.986	2.42724	0.0239838	0.253069	0.041534	0.531796	16.6402	16.3536	14	10	NA	NA	1	1
128	128	SM(t18:1/18:0)+H	747.601	C41 H84 O7 N2 P1	13.168	1.82149	0.0852286	0.361443	-0.0574405	0.805481	17.1506	16.7766	14	10	NA	NA	1	1
129	129	SM(t18:1/22:6)+H	791.57	C45 H80 O7 N2 P1	13.181	0.500583	0.621709	0.782224	-0.568335	0.929584	19.8524	19.6718	14	10	NA	NA	1	1
130	130	SPH(d24:0)+H	386.399	C24 H52 O2 N1	9.043	0.244146	0.810539	0.893648	-1.30453	1.6409	15.8164	15.6482	14	10	NA	NA	1	1
131	131	SPH(t16:0)+H	290.269	C16 H36 O3 N1	4.054	0.643563	0.529181	0.733368	-0.604912	1.1309	18.6426	18.3796	14	10	NA	NA	1	1
132	132	SPH(t20:1)+H	344.316	C20 H42 O3 N1	5.706	1.24837	0.22813	0.484872	-0.456062	1.78807	16.8476	16.1816	14	10	NA	NA	1	1
133	133	TG(10:0/18:1/18:2)+NH4	790.692	C49 H92 O6 N1	20.465	-2.23499	0.0379932	0.267038	-3.15886	-0.100513	14.5642	16.1939	14	10	NA	NA	1	1
134	134	TG(12:0/12:0/12:0)+NH4	656.582	C39 H78 O6 N1	18.254	0.597129	0.559446	0.75354	-1.01979	1.81226	17.3686	16.9723	14	10	NA	NA	1	1
135	135	TG(12:0/12:0/14:0)+NH4	684.614	C41 H82 O6 N1	19.382	0.189144	0.852483	0.910356	-1.3887	1.65949	17.1914	17.056	14	10	NA	NA	1	1
136	136	TG(12:0/12:0/18:2)+NH4	736.645	C45 H86 O6 N1	19.526	-1.30731	0.207656	0.452066	-3.58363	0.835165	13.6262	15.0004	12	9	1	1	1	1
137	137	TG(12:0/14:0/14:0)+NH4	712.645	C43 H86 O6 N1	20.385	-0.051194	0.959853	0.979767	-1.68616	1.60713	17.3394	17.3789	14	10	NA	NA	1	1
138	138	TG(12:0/18:2/18:2)+NH4	816.708	C51 H94 O6 N1	20.539	-2.50739	0.0200553	0.234934	-3.15263	-0.298176	15.0446	16.77	14	10	NA	NA	1	1
139	139	TG(14:0/14:0/18:2)+NH4	792.708	C49 H94 O6 N1	21.291	-1.83184	0.0843761	0.361443	-3.51817	0.246756	17.1153	18.7511	14	10	NA	NA	1	1
140	140	TG(14:0/18:2/18:3)+NH4	842.723	C53 H96 O6 N1	20.69	-2.39151	0.0258391	0.253069	-2.68832	-0.190601	15.2324	16.6719	14	10	NA	NA	1	1
141	141	TG(15:0/12:0/14:0)+NH4	726.661	C44 H88 O6 N1	20.838	-0.793223	0.442115	0.656155	-2.28106	1.05734	13.5168	14.1287	14	10	NA	NA	1	1
142	142	TG(15:0/14:0/16:0)+NH4	782.723	C48 H96 O6 N1	22.262	-1.04037	0.319105	0.539015	-2.22568	0.7894	16.8927	17.6108	14	10	NA	NA	1	1
143	143	TG(15:0/14:0/16:0)+NH4	782.723	C48 H96 O6 N1	22.383	-1.33021	0.206733	0.452066	-2.12211	0.506603	16.6316	17.4394	14	10	NA	NA	1	1
144	144	TG(15:0/16:0/16:0)+NH4	810.755	C50 H100 O6 N1	22.918	-1.63658	0.127737	0.36949	-2.46152	0.350243	16.182	17.2376	14	10	NA	NA	1	1
145	145	TG(15:0/16:0/16:0)+NH4	810.755	C50 H100 O6 N1	23.04	-1.06269	0.306196	0.539015	-1.53823	0.519976	16.9036	17.4127	14	10	NA	NA	1	1
146	146	TG(15:0/16:0/18:1)+NH4	836.77	C52 H102 O6 N1	22.865	-1.55131	0.146085	0.384155	-2.35996	0.393501	16.8301	17.8134	14	10	NA	NA	1	1
147	147	TG(15:0/16:0/18:1)+NH4	836.77	C52 H102 O6 N1	22.983	-1.49929	0.160275	0.410704	-2.20755	0.410811	18.5943	19.4927	14	10	NA	NA	1	1
148	148	TG(15:0/18:1/18:2)+NH4	860.77	C54 H102 O6 N1	22.329	-1.54849	0.137972	0.377123	-1.35124	0.20198	19.81	20.3846	14	10	NA	NA	1	1
149	149	TG(15:0/18:2/18:2)+NH4	858.755	C54 H100 O6 N1	21.695	-2.13037	0.0459825	0.290259	-1.54332	-0.0153452	17.0925	17.8718	14	10	NA	NA	1	1
150	150	TG(16:0/12:0/14:0)+NH4	740.676	C45 H90 O6 N1	21.262	-1.09584	0.290986	0.529715	-2.66806	0.859574	17.2884	18.1927	14	10	NA	NA	1	1
151	151	TG(16:0/12:0/20:4)+NH4	816.708	C51 H94 O6 N1	20.972	-1.23584	0.232987	0.485992	-1.94822	0.507523	14.1769	14.8973	14	10	NA	NA	1	1
152	152	TG(16:0/14:0/14:0)+NH4	768.708	C47 H94 O6 N1	22.032	-1.4373	0.172992	0.416188	-2.67115	0.529726	18.8379	19.9086	14	10	NA	NA	1	1
153	153	TG(16:0/14:0/16:0)+NH4	796.739	C49 H98 O6 N1	22.72	-1.69275	0.115883	0.36949	-2.50671	0.312581	19.7119	20.809	14	10	NA	NA	1	1
154	154	TG(16:0/14:0/16:1)+NH4	794.723	C49 H96 O6 N1	21.989	-1.63903	0.121392	0.36949	-3.20429	0.41439	19.1527	20.5476	14	10	NA	NA	1	1
155	155	TG(16:0/14:0/18:1)+NH4	822.755	C51 H100 O6 N1	22.667	-1.61461	0.129674	0.36949	-2.292	0.3279	21.7795	22.7616	14	10	NA	NA	1	1
156	156	TG(16:0/14:0/20:4)+NH4	844.739	C53 H98 O6 N1	21.724	-1.20305	0.250989	0.495121	-2.1408	0.612093	16.6752	17.4395	14	10	NA	NA	1	1
157	157	TG(16:0/14:0/20:5)+NH4	842.723	C53 H96 O6 N1	21.125	-1.42647	0.174328	0.416188	-1.49465	0.296509	13.7275	14.3265	14	10	NA	NA	1	1
158	158	TG(16:0/14:0/22:6)+NH4	868.739	C55 H98 O6 N1	21.341	-1.7425	0.10371	0.368341	-2.30437	0.240321	14.6925	15.7246	14	10	NA	NA	1	1
159	159	TG(16:0/16:0/16:0)+NH4	824.77	C51 H102 O6 N1	23.379	-0.638015	0.53343	0.733368	-1.24543	0.673005	20.2263	20.5125	14	10	NA	NA	1	1
160	160	TG(16:0/16:0/17:0)+NH4	838.786	C52 H104 O6 N1	23.754	-0.353621	0.728741	0.845615	-0.875523	0.627106	17.004	17.1282	14	10	NA	NA	1	1
161	161	TG(16:0/16:0/18:1)+NH4	850.786	C53 H104 O6 N1	23.314	-1.14896	0.269203	0.513365	-1.65822	0.499021	23.475	24.0546	14	10	NA	NA	1	1
162	162	TG(16:0/16:0/18:1)+NH4	850.786	C53 H104 O6 N1	23.524	-2.24965	0.034977	0.253069	-3.00279	-0.120725	14.6517	16.2135	14	10	NA	NA	1	1
163	163	TG(16:0/16:0/18:2)+NH4	848.77	C53 H102 O6 N1	22.634	-1.04706	0.310648	0.539015	-1.24482	0.42174	23.7764	24.188	14	10	NA	NA	1	1
164	164	TG(16:0/16:0/20:4)+NH4	872.77	C55 H102 O6 N1	22.402	-0.476401	0.643539	0.795531	-1.49236	0.963761	18.4209	18.6852	14	10	NA	NA	1	1
165	165	TG(16:0/16:0/20:5)+NH4	870.755	C55 H100 O6 N1	21.868	-1.04189	0.317877	0.539015	-1.31517	0.463876	16.1026	16.5282	14	10	NA	NA	1	1
166	166	TG(16:0/16:0/22:6)+NH4	896.77	C57 H102 O6 N1	22.041	-0.783674	0.446368	0.657525	-1.47165	0.684345	18.0634	18.457	14	10	NA	NA	1	1
167	167	TG(16:0/16:1/16:1)+NH4	820.739	C51 H98 O6 N1	22.021	-2.14221	0.0479203	0.29471	-2.60242	-0.0135182	20.5451	21.8531	14	10	NA	NA	1	1
168	168	TG(16:0/16:1/17:1)+NH4	834.755	C52 H100 O6 N1	22.622	1.04777	0.308395	0.539015	-0.522387	1.56417	22.5081	21.9872	14	10	NA	NA	1	1
169	169	TG(16:0/16:1/18:2)+NH4	846.755	C53 H100 O6 N1	21.997	-1.34856	0.194348	0.438621	-1.63273	0.356605	22.4179	23.0559	14	10	NA	NA	1	1
170	170	TG(16:0/16:1/22:6)+NH4	894.755	C57 H100 O6 N1	21.319	-0.386149	0.70532	0.830185	-1.24039	0.862565	16.8308	17.0197	14	10	NA	NA	1	1
171	171	TG(16:0/17:0/18:1)+NH4	864.801	C54 H106 O6 N1	23.664	-1.45313	0.169571	0.416188	-1.69513	0.330609	18.7199	19.4022	14	10	NA	NA	1	1
172	172	TG(16:0/17:1/18:1)+NH4	862.786	C54 H104 O6 N1	22.923	-1.18117	0.255536	0.495432	-1.38752	0.396839	19.8317	20.327	14	10	NA	NA	1	1
173	173	TG(16:0/17:1/18:1)+NH4	862.786	C54 H104 O6 N1	23.612	-0.510703	0.619436	0.782224	-1.12238	0.698703	16.4889	16.7007	14	10	NA	NA	1	1
174	174	TG(16:0/17:1/20:4)+NH4	884.77	C56 H102 O6 N1	22.031	-0.521293	0.609908	0.781444	-1.22406	0.743581	16.0648	16.305	14	10	NA	NA	1	1
175	175	TG(16:0/18:1/18:1)+NH4	876.801	C55 H106 O6 N1	23.251	-0.493384	0.626637	0.782501	-0.91176	0.561332	25.4065	25.5817	14	10	NA	NA	1	1
176	176	TG(16:0/18:1/18:2)+NH4	874.786	C55 H104 O6 N1	22.647	-0.797975	0.433476	0.654203	-0.697999	0.310222	25.9951	26.189	14	10	NA	NA	1	1
177	177	TG(16:0/18:1/20:4)+NH4	898.786	C57 H104 O6 N1	22.36	0.225599	0.824266	0.896779	-0.703976	0.872212	21.1163	21.0322	14	10	NA	NA	1	1
178	178	TG(16:0/18:1/20:5)+NH4	896.77	C57 H102 O6 N1	21.741	0.030698	0.975889	0.987937	-0.783741	0.806779	20.8298	20.8183	14	10	NA	NA	1	1
179	179	TG(16:0/18:1/22:5)+NH4	924.801	C59 H106 O6 N1	22.673	-1.46631	0.162277	0.411549	-1.43741	0.262962	16.6688	17.256	14	10	NA	NA	1	1
180	180	TG(16:0/18:1/22:6)+NH4	922.786	C59 H104 O6 N1	22.005	-0.30577	0.76277	0.860741	-0.97561	0.725405	20.3503	20.4754	14	10	NA	NA	1	1
181	181	TG(16:0/18:2/18:2)+NH4	872.77	C55 H102 O6 N1	22.037	-1.17949	0.251586	0.495121	-1.28775	0.356193	24.0839	24.5497	14	10	NA	NA	1	1
182	182	TG(16:0/18:2/18:3)+NH4	870.755	C55 H100 O6 N1	21.691	-0.440217	0.667401	0.805032	-1.22625	0.813024	18.4087	18.6154	14	10	NA	NA	1	1
183	183	TG(16:0/18:2/20:3)+NH4	898.786	C57 H104 O6 N1	21.747	0.561688	0.582712	0.762485	-0.649145	1.11311	17.3336	17.1016	14	10	NA	NA	1	1
184	184	TG(16:0/18:2/20:5)+NH4	894.755	C57 H100 O6 N1	21.171	-0.285007	0.779904	0.872042	-0.849381	0.650495	17.8721	17.9716	14	10	NA	NA	1	1
185	185	TG(16:0/18:2/22:0)+NH4	932.864	C59 H114 O6 N1	24.986	-2.79507	0.0110946	0.181951	-1.84439	-0.268647	13.8988	14.9553	14	10	NA	NA	1	1
186	186	TG(16:0/18:2/22:6)+NH4	920.77	C59 H102 O6 N1	21.374	-0.628258	0.537083	0.734014	-1.10479	0.59384	19.039	19.2945	14	10	NA	NA	1	1
187	187	TG(16:0/20:4/22:6)+NH4	944.77	C61 H102 O6 N1	21.09	0.830776	0.415883	0.634177	-0.698271	1.62286	14.8604	14.3981	14	10	NA	NA	1	1
188	188	TG(16:0/22:5/22:6)+NH4	970.786	C63 H104 O6 N1	21.03	1.53344	0.141455	0.382394	-0.281215	1.82714	15.3441	14.5711	14	10	NA	NA	1	1
189	189	TG(16:1/12:0/14:0)+NH4	738.661	C45 H88 O6 N1	20.388	-1.19535	0.246998	0.495121	-3.57667	0.979016	14.5707	15.8695	14	10	NA	NA	1	1
190	190	TG(16:1/12:0/16:1)+NH4	764.676	C47 H90 O6 N1	20.468	-1.98181	0.062581	0.325384	-3.92779	0.111001	14.7632	16.6716	14	10	NA	NA	1	1
191	191	TG(16:1/14:0/14:0)+NH4	766.692	C47 H92 O6 N1	21.237	-1.60586	0.126238	0.36949	-3.88459	0.523043	16.3195	18.0002	14	10	NA	NA	1	1
192	192	TG(16:1/14:0/18:2)+NH4	818.723	C51 H96 O6 N1	21.274	-1.82939	0.0823942	0.361443	-2.60412	0.171221	18.1965	19.4129	14	10	NA	NA	1	1
193	193	TG(16:1/16:1/18:2)+NH4	844.739	C53 H98 O6 N1	21.327	-2.29025	0.0341205	0.253069	-2.24583	-0.097929	19.0001	20.172	14	10	NA	NA	1	1
194	194	TG(16:1/18:2/18:2)+NH4	870.755	C55 H100 O6 N1	21.431	-1.72826	0.10143	0.366939	-1.80003	0.17658	20.2293	21.041	14	10	NA	NA	1	1
195	195	TG(16:1/18:2/18:2)+NH4	870.755	C55 H100 O6 N1	21.545	-1.52963	0.146791	0.384155	-1.8629	0.305727	20.1332	20.9117	14	10	NA	NA	1	1
196	196	TG(16:1/18:2/18:3)+NH4	868.739	C55 H98 O6 N1	20.701	-1.94187	0.0674577	0.325384	-1.93743	0.0740028	16.0237	16.9554	14	10	NA	NA	1	1
197	197	TG(17:0/18:1/18:1)+NH4	890.817	C56 H108 O6 N1	23.599	-1.13954	0.266733	0.512628	-0.983208	0.285877	20.155	20.5036	14	10	NA	NA	1	1
198	198	TG(17:0/18:1/18:2)+NH4	888.801	C56 H106 O6 N1	22.881	-0.886702	0.385279	0.611475	-2.05764	0.827473	17.3649	17.98	14	10	NA	NA	1	1
199	199	TG(17:0/18:1/20:4)+NH4	912.801	C58 H106 O6 N1	22.675	0.319616	0.752396	0.860741	-0.61754	0.841942	16.6388	16.5266	14	10	NA	NA	1	1
200	200	TG(17:0/18:2/18:2)+NH4	886.786	C56 H104 O6 N1	22.295	-1.62675	0.118047	0.36949	-1.30679	0.157939	18.426	19.0004	14	10	NA	NA	1	1
201	201	TG(18:0/15:0/16:0)+NH4	838.786	C52 H104 O6 N1	23.61	-0.954391	0.359278	0.581464	-1.69308	0.664063	17.6177	18.1323	14	10	NA	NA	1	1
202	202	TG(18:0/16:0/16:0)+NH4	852.801	C53 H106 O6 N1	24.162	0.500547	0.623235	0.782224	-0.56404	0.914217	19.0849	18.9098	14	10	NA	NA	1	1
203	203	TG(18:0/16:0/18:0)+NH4	880.833	C55 H110 O6 N1	25.114	1.2248	0.243003	0.495121	-0.322408	1.1608	17.1255	16.7063	14	10	NA	NA	1	1
204	204	TG(18:0/16:0/18:1)+NH4	878.817	C55 H108 O6 N1	24.071	-1.57691	0.136924	0.377123	-1.76908	0.269149	21.0876	21.8375	14	10	NA	NA	1	1
205	205	TG(18:0/17:0/18:1)+NH4	892.833	C56 H110 O6 N1	24.507	-1.79534	0.0962489	0.366638	-1.70149	0.158411	14.9725	15.7441	14	10	NA	NA	1	1
206	206	TG(18:0/18:0/18:0)+NH4	908.864	C57 H114 O6 N1	26.278	1.6058	0.125169	0.36949	-0.228549	1.7255	15.3325	14.584	14	10	NA	NA	1	1
207	207	TG(18:0/18:0/18:1)+NH4	906.848	C57 H112 O6 N1	24.986	-1.61236	0.123902	0.36949	-1.56635	0.204883	17.5559	18.2367	14	10	NA	NA	1	1
208	208	TG(18:0/18:0/20:4)+NH4	928.833	C59 H110 O6 N1	23.697	-0.18582	0.854847	0.910356	-0.837476	0.702167	15.9806	16.0482	14	10	NA	NA	1	1
209	209	TG(18:0/18:1/18:1)+NH4	904.833	C57 H110 O6 N1	23.985	-1.7165	0.100415	0.366939	-1.35218	0.128309	21.0122	21.6241	14	10	NA	NA	1	1
210	210	TG(18:0/18:1/20:0)+NH4	934.88	C59 H116 O6 N1	26.1	-2.91702	0.00799389	0.181951	-2.09127	-0.353216	13.5706	14.7928	14	10	NA	NA	1	1
211	211	TG(18:0/18:1/20:3)+NH4	928.833	C59 H110 O6 N1	23.324	-1.39839	0.176798	0.416188	-1.35758	0.266477	17.7439	18.2895	14	10	NA	NA	1	1
212	212	TG(18:0/18:1/20:3)+NH4	928.833	C59 H110 O6 N1	23.561	0.321746	0.750844	0.860741	-0.509038	0.695299	15.8978	15.8047	14	10	NA	NA	1	1
213	213	TG(18:0/18:1/20:4)+NH4	926.817	C59 H108 O6 N1	22.976	1.00758	0.324791	0.543529	-0.391545	1.13013	20.4911	20.1219	14	10	NA	NA	1	1
214	214	TG(18:0/18:1/22:6)+NH4	950.817	C61 H108 O6 N1	22.628	0.0380448	0.970041	0.986075	-0.833708	0.864618	17.6788	17.6633	14	10	NA	NA	1	1
215	215	TG(18:0/18:2/20:4)+NH4	924.801	C59 H106 O6 N1	22.519	0.592867	0.559928	0.75354	-0.470835	0.84468	18.0361	17.8491	14	10	NA	NA	1	1
216	216	TG(18:0/20:4/22:6)+NH4	972.801	C63 H106 O6 N1	21.767	1.09778	0.284272	0.529715	-0.543409	1.76442	14.6619	14.0514	14	10	NA	NA	1	1
217	217	TG(18:1/11:3/18:1)+NH4	800.676	C50 H90 O6 N1	20.415	1.46964	0.174809	0.416188	-2.91082	13.8378	11.9931	6.52963	7	6	0.944793	1	0.69683	1
218	218	TG(18:1/12:0/20:4)+NH4	842.723	C53 H96 O6 N1	20.925	-1.03252	0.313887	0.539015	-1.71122	0.576995	14.4988	15.0659	14	10	NA	NA	1	1
219	219	TG(18:1/18:1/18:1)+NH4	902.817	C57 H108 O6 N1	23.217	-1.22263	0.235094	0.485992	-1.25858	0.326835	23.1374	23.6032	14	10	NA	NA	1	1
220	220	TG(18:1/18:1/18:2)+NH4	900.801	C57 H106 O6 N1	22.605	-1.34519	0.192548	0.438583	-1.01324	0.21653	24.1804	24.5788	14	10	NA	NA	1	1
221	221	TG(18:1/18:1/20:3)+NH4	926.817	C59 H108 O6 N1	22.795	0.216059	0.831161	0.896779	-0.593951	0.731069	20.1831	20.1145	14	10	NA	NA	1	1
222	222	TG(18:1/18:1/20:4)+NH4	924.801	C59 H106 O6 N1	22.295	0.368954	0.715844	0.834586	-0.46906	0.67144	21.0843	20.9831	14	10	NA	NA	1	1
223	223	TG(18:1/18:1/20:5)+NH4	922.786	C59 H104 O6 N1	21.701	0.219943	0.828064	0.896779	-0.525529	0.649741	20.3665	20.3044	14	10	NA	NA	1	1
224	224	TG(18:1/18:1/22:0)+NH4	960.895	C61 H118 O6 N1	25.961	-1.97971	0.0659162	0.325384	-2.23896	0.0802102	12.5021	13.5815	13	10	1	1	1	1
225	225	TG(18:1/18:1/22:4)+NH4	952.833	C61 H110 O6 N1	22.762	-0.231293	0.819225	0.895686	-0.640499	0.511968	17.8958	17.9601	14	10	NA	NA	1	1
226	226	TG(18:1/18:1/22:5)+NH4	950.817	C61 H108 O6 N1	22.25	-0.549322	0.589853	0.767745	-0.875932	0.513801	17.0432	17.2243	14	10	NA	NA	1	1
227	227	TG(18:1/18:1/22:5)+NH4	950.817	C61 H108 O6 N1	22.479	0.945229	0.355008	0.578358	-0.399183	1.06641	16.3081	15.9744	14	10	NA	NA	1	1
228	228	TG(18:1/18:1/22:6)+NH4	948.801	C61 H106 O6 N1	21.977	0.122387	0.903715	0.943632	-0.787219	0.885896	18.3568	18.3075	14	10	NA	NA	1	1
229	229	TG(18:1/18:2/18:2)+NH4	898.786	C57 H104 O6 N1	22.006	-1.7889	0.0874168	0.361443	-1.65905	0.122417	22.7987	23.567	14	10	NA	NA	1	1
230	230	TG(18:1/18:2/20:2)+NH4	926.817	C59 H108 O6 N1	22.626	-1.82233	0.0835705	0.361443	-1.27675	0.086604	18.5931	19.1881	14	10	NA	NA	1	1
231	231	TG(18:1/18:2/22:0)+NH4	958.88	C61 H116 O6 N1	24.868	-2.57984	0.0174911	0.224743	-2.70521	-0.290213	12.8237	14.3214	13	10	1	1	1	1
232	232	TG(18:1/18:2/22:5)+NH4	948.801	C61 H106 O6 N1	21.656	-0.394928	0.696751	0.824042	-0.733769	0.499166	16.1702	16.2875	14	10	NA	NA	1	1
233	233	TG(18:1/18:2/22:6)+NH4	946.786	C61 H104 O6 N1	21.356	-0.0575179	0.954771	0.97864	-0.954495	0.90365	18.0614	18.0869	14	10	NA	NA	1	1
234	234	TG(18:2/17:1/18:2)+NH4	884.77	C56 H102 O6 N1	21.683	-2.33288	0.0293504	0.253069	-1.55904	-0.0909607	15.7484	16.5734	14	10	NA	NA	1	1
235	235	TG(18:2/18:2/18:2)+NH4	896.77	C57 H102 O6 N1	21.397	-1.94026	0.0664029	0.325384	-2.11755	0.0758021	19.7425	20.7634	14	10	NA	NA	1	1
236	236	TG(18:2/18:2/20:4)+NH4	920.77	C59 H102 O6 N1	21.089	-0.422415	0.677899	0.80953	-0.860359	0.572908	17.857	18.0007	14	10	NA	NA	1	1
237	237	TG(18:2/18:2/22:6)+NH4	944.77	C61 H102 O6 N1	20.723	0.504005	0.621463	0.782224	-0.640941	1.03866	16.5478	16.349	14	10	NA	NA	1	1
238	238	TG(18:3/18:2/18:2)+NH4	894.755	C57 H100 O6 N1	20.755	-2.13391	0.0460167	0.290259	-2.57115	-0.0254106	17.291	18.5893	14	10	NA	NA	1	1
239	239	TG(18:4/16:0/18:2)+NH4	868.739	C55 H98 O6 N1	20.938	-1.02086	0.319716	0.539015	-1.23851	0.425192	16.5609	16.9676	14	10	NA	NA	1	1
240	240	TG(20:0/16:0/16:0)+NH4	880.833	C55 H110 O6 N1	24.281	-0.749913	0.465508	0.669678	-1.42474	0.685639	12.8184	13.1879	14	10	NA	NA	1	1
241	241	TG(20:0/18:1/18:1)+NH4	932.864	C59 H114 O6 N1	24.842	-3.20984	0.0042821	0.181951	-1.63961	-0.349387	15.0558	16.0503	14	10	NA	NA	1	1
242	242	TG(20:0/18:1/18:2)+NH4	930.848	C59 H112 O6 N1	23.992	-2.87954	0.00885326	0.181951	-1.46898	-0.237819	16.1454	16.9988	14	10	NA	NA	1	1
243	243	TG(20:1/18:1/18:1)+NH4	930.848	C59 H112 O6 N1	22.327	-1.39176	0.179333	0.416188	-0.943754	0.188485	15.5432	15.9208	14	10	NA	NA	1	1
244	244	TG(20:1/18:1/18:1)+NH4	930.848	C59 H112 O6 N1	23.874	-2.04874	0.0537569	0.314862	-1.17613	0.0103608	16.5221	17.105	14	10	NA	NA	1	1
245	245	TG(20:1/18:1/18:2)+NH4	928.833	C59 H110 O6 N1	23.195	-2.12301	0.0457259	0.290259	-1.59142	-0.0167458	18.1357	18.9397	14	10	NA	NA	1	1
246	246	TG(4:0/16:0/16:0)+NH4	656.582	C39 H78 O6 N1	18.617	0.308039	0.761267	0.860741	-0.558724	0.752198	15.299	15.2023	14	10	NA	NA	1	1

## Sheet: Supplemental Table 4-TIM4
Supplementary Table S4: Student's T-test for lipids identified using TIM4-binding between NSCLC and healthy controls.
	row ID	LipidIon	CalcMz	IonFormula	Base RT	statistic	p.value	padj	low_95conf	high_95conf	cancer_estimate	control_estimate	cancer_count	control_count	chi_sqr	chi_adj	fisher_exact	fish_adj
117	117	TG(15:0/10:0/18:2)+NH4	750.661	C46 H88 O6 N1	20.22	2.51126	0.0483569	0.994813	0.0153574	3.00478	11.7727	10.2626	4	4	0.883617	1	0.673352	1
17	17	ChE(20:4)+NH4	690.618	C47 H80 O2 N1	22.516	2.12396	0.0534375	0.994813	-0.0274927	3.23185	12.5969	10.9947	9	6	1	1	1	1
190	190	TG(18:0/18:1/20:4)+NH4	926.817	C59 H108 O6 N1	23.249	2.00524	0.058702	0.994813	-0.0272872	1.37617	14.8734	14.199	14	8	0.31794	1	0.163043	1
100	100	TG(10:0/12:0/18:3)+NH4	706.598	C43 H80 O6 N1	17.754	2.14058	0.0722098	0.994813	-0.219991	3.88744	11.6458	9.81203	6	3	0.830696	1	0.678456	1
166	166	TG(16:0/18:1/22:6)+NH4	922.786	C59 H104 O6 N1	22.247	1.86358	0.0823458	0.994813	-0.127656	1.88723	14.4443	13.5645	14	9	0.862914	1	0.416667	1
123	123	TG(15:0/12:0/18:2)+NH4	778.692	C48 H92 O6 N1	21.1	1.84676	0.0826763	0.994813	-0.102459	1.5207	12.2859	11.5767	9	10	0.106479	1	0.0530303	1
207	207	TG(18:1/18:1/22:6)+NH4	948.801	C61 H106 O6 N1	22.221	1.76015	0.0948705	0.994813	-0.126163	1.44645	13.0226	12.3625	13	8	0.754293	1	0.550395	1
209	209	TG(18:1/18:2/18:2)+NH4	898.786	C57 H104 O6 N1	22.6	1.68469	0.11642	0.994813	-0.268927	2.15425	16.1389	15.1962	14	10	NA	NA	1	1
206	206	TG(18:1/18:1/20:4)+NH4	924.801	C59 H106 O6 N1	22.552	1.57097	0.13869	0.994813	-0.286569	1.85121	15.3812	14.5989	14	9	0.862914	1	0.416667	1
170	170	TG(16:0/18:2/22:5)+NH4	922.786	C59 H104 O6 N1	21.938	1.51973	0.145	0.994813	-0.303707	1.91498	14.9841	14.1785	14	10	NA	NA	1	1
171	171	TG(16:0/18:2/22:6)+NH4	920.77	C59 H102 O6 N1	21.609	1.48164	0.155596	0.994813	-0.218336	1.26507	13.5412	13.0178	14	8	0.31794	1	0.163043	1
108	108	TG(12:0/14:0/14:0)+NH4	712.645	C43 H86 O6 N1	20.586	1.42033	0.170232	0.994813	-0.311887	1.65494	16.3015	15.63	14	10	NA	NA	1	1
45	45	PC(18:2/18:2)+H	782.569	C44 H81 O8 N1 P1	12.098	-1.40091	0.176133	0.994813	-1.55226	0.303596	14.3915	15.0159	14	10	NA	NA	1	1
168	168	TG(16:0/18:2/20:4)+NH4	896.77	C57 H102 O6 N1	21.974	1.40115	0.182561	0.994813	-0.400056	1.91497	15.2539	14.4964	14	10	NA	NA	1	1
187	187	TG(18:0/18:0/20:4)+NH4	928.833	C59 H110 O6 N1	24.08	1.39926	0.191536	0.994813	-0.351727	1.5458	11.8101	11.213	9	6	1	1	1	1
214	214	TG(18:1/18:2/22:6)+NH4	946.786	C61 H104 O6 N1	21.584	1.35085	0.192637	0.994813	-0.291683	1.35317	12.9221	12.3913	13	8	0.754293	1	0.550395	1
106	106	TG(12:0/12:0/14:0)+NH4	684.614	C41 H82 O6 N1	19.574	1.33979	0.194025	0.994813	-0.396996	1.84552	16.3479	15.6237	14	10	NA	NA	1	1
85	85	SM(d18:1/18:3)+H	725.559	C41 H78 O6 N2 P1	12.217	1.34263	0.194885	0.994813	-0.452803	2.07962	16.6335	15.8201	14	10	NA	NA	1	1
14	14	Cer(d18:1/24:0)+HCOO	694.635	C43 H84 O5 N1	19.748	1.29885	0.208324	0.994813	-0.47292	2.04187	15.433	14.6485	14	10	NA	NA	1	1
155	155	TG(16:0/16:0/20:4)+NH4	872.77	C55 H102 O6 N1	22.645	1.29901	0.212767	0.994813	-0.343596	1.42577	14.044	13.5029	14	10	NA	NA	1	1
173	173	TG(16:0/6:0/16:0)+NH4	684.614	C41 H82 O6 N1	19.793	1.27637	0.223256	0.994813	-0.469936	1.84094	12.6442	11.9587	14	9	0.862914	1	0.416667	1
198	198	TG(18:1/13:0/18:2)+NH4	832.739	C52 H98 O6 N1	21.875	-1.24875	0.227264	0.994813	-0.906833	0.229758	11.7476	12.0861	14	9	0.862914	1	0.416667	1
213	213	TG(18:1/18:2/22:0)+NH4	958.88	C61 H116 O6 N1	25.449	-1.2755	0.231909	0.994813	-7.72691	2.11731	8.49819	11.303	8	6	1	1	1	1
164	164	TG(16:0/18:1/18:1)+NH4	876.801	C55 H106 O6 N1	23.56	1.22762	0.235988	0.994813	-0.568501	2.15649	19.8248	19.0308	14	10	NA	NA	1	1
141	141	TG(16:0/12:0/14:0)+NH4	740.676	C45 H90 O6 N1	21.473	1.2196	0.236773	0.994813	-0.447121	1.7064	16.1918	15.5621	14	10	NA	NA	1	1
31	31	PC(16:0/16:1)+H	732.554	C40 H79 O8 N1 P1	12.679	1.2148	0.240117	0.994813	-0.456232	1.70745	14.6409	14.0153	14	10	NA	NA	1	1
9	9	AcCa(14:1)+H	370.295	C21 H40 O4 N1	4.819	1.21719	0.240572	0.994813	-1.04769	3.89203	15.1531	13.7309	14	10	NA	NA	1	1
225	225	TG(8:0/18:2/18:2)+NH4	760.645	C47 H86 O6 N1	18.91	1.58595	0.243452	0.994813	-4.06869	9.46132	12.2696	9.57328	3	3	1	1	0.665332	1
6	6	AcCa(12:0)+H	344.28	C19 H38 O4 N1	4.128	1.18326	0.251568	0.994813	-0.994588	3.57425	16.0016	14.7118	14	10	NA	NA	1	1
105	105	TG(11:0/18:1/18:2)+NH4	804.708	C50 H94 O6 N1	21.101	1.26235	0.253014	0.994813	-1.90044	5.98078	11.6154	9.57521	8	7	0.830696	1	0.678456	1
99	99	TG(10:0/12:0/18:2)+NH4	708.614	C43 H82 O6 N1	18.675	1.23419	0.256943	0.994813	-1.89892	6.04596	11.6738	9.60029	9	7	1	1	1	1
200	200	TG(18:1/14:0/22:6)+NH4	894.755	C57 H100 O6 N1	21.547	1.22126	0.25992	0.994813	-1.66106	5.27281	12.0277	10.2218	12	8	1	1	1	1
160	160	TG(16:0/16:1/20:4)+NH4	870.755	C55 H100 O6 N1	21.92	1.15277	0.264809	0.994813	-0.53583	1.82871	13.5962	12.9498	13	9	1	1	1	1
156	156	TG(16:0/16:0/20:5)+NH4	870.755	C55 H100 O6 N1	22.105	-1.10036	0.29534	0.994813	-0.965692	0.323479	11.7763	12.0974	11	6	0.595163	1	0.392639	1
97	97	TG(10:0/10:0/18:2)+NH4	680.582	C41 H78 O6 N1	17.532	1.13383	0.302052	0.994813	-0.983852	2.64739	10.9557	10.1239	4	4	0.883617	1	0.673352	1
165	165	TG(16:0/18:1/18:2)+NH4	874.786	C55 H104 O6 N1	22.888	1.0592	0.305707	0.994813	-0.770375	2.30139	21.0385	20.2729	14	10	NA	NA	1	1
82	82	SM(d18:1/16:0)+H	703.575	C39 H80 O6 N2 P1	12.209	1.03173	0.314006	0.994813	-0.66278	1.96693	19.8494	19.1973	14	10	NA	NA	1	1
7	7	AcCa(12:1)+H	342.264	C19 H36 O4 N1	2.956	1.02364	0.318876	0.994813	-1.00119	2.91766	15.988	15.0298	14	10	NA	NA	1	1
169	169	TG(16:0/18:2/20:5)+NH4	894.755	C57 H100 O6 N1	21.402	1.01219	0.327235	0.994813	-0.385815	1.08556	12.89	12.5402	14	8	0.31794	1	0.163043	1
36	36	PC(16:0/20:5)+H	780.554	C44 H79 O8 N1 P1	11.773	1.00523	0.328287	0.994813	-0.446926	1.26545	14.7688	14.3595	14	10	NA	NA	1	1
10	10	AcCa(14:2)+H	368.28	C21 H38 O4 N1	3.948	0.998779	0.332491	0.994813	-1.31199	3.65645	15.4813	14.3091	14	10	NA	NA	1	1
159	159	TG(16:0/16:1/18:1)+NH4	848.77	C53 H102 O6 N1	22.903	0.981763	0.340675	0.994813	-0.739329	2.0169	19.1315	18.4927	14	10	NA	NA	1	1
220	220	TG(22:0/18:2/18:2)+NH4	956.864	C61 H114 O6 N1	24.436	1.0199	0.343273	0.994813	-3.71375	9.25236	11.4253	8.65595	5	5	0.779522	1	0.678456	1
101	101	TG(10:0/14:0/17:1)+NH4	724.645	C44 H86 O6 N1	20.114	1.00455	0.34381	0.994813	-0.695651	1.77792	10.9886	10.4475	7	5	1	1	1	1
121	121	TG(15:0/12:0/18:1)+NH4	780.708	C48 H94 O6 N1	21.705	0.925182	0.365241	0.994813	-0.3857	1.00483	12.3048	11.9952	14	10	NA	NA	1	1
1	1	AcCa(10:0)+H	316.248	C17 H34 O4 N1	1.783	0.904698	0.3773	0.994813	-1.25563	3.16048	18.8768	17.9244	14	10	NA	NA	1	1
204	204	TG(18:1/18:1/18:2)+NH4	900.801	C57 H106 O6 N1	22.848	0.903964	0.379135	0.994813	-0.937329	2.33533	19.8958	19.1968	14	10	NA	NA	1	1
149	149	TG(16:0/14:0/22:6)+NH4	868.739	C55 H98 O6 N1	21.569	-0.916411	0.379479	0.994813	-3.86588	1.59683	10.3175	11.4521	10	5	0.521245	1	0.402847	1
15	15	Cer(d18:1/24:1)+HCOO	692.62	C43 H82 O5 N1	18.433	0.892031	0.382346	0.994813	-0.865593	2.16786	15.1714	14.5202	14	10	NA	NA	1	1
47	47	PE(16:0/18:2)+H	716.522	C39 H75 O8 N1 P1	13.079	0.895619	0.382745	0.994813	-0.613272	1.52012	14.9025	14.4491	14	10	NA	NA	1	1
174	174	TG(16:1/18:1/18:2)+NH4	872.77	C55 H102 O6 N1	22.27	0.890685	0.383144	0.994813	-0.815481	2.0379	18.717	18.1058	14	10	NA	NA	1	1
129	129	TG(15:0/14:0/18:2)+NH4	806.723	C50 H96 O6 N1	21.893	-0.879848	0.388489	0.994813	-0.998887	0.40389	12.4648	12.7623	14	10	NA	NA	1	1
203	203	TG(18:1/18:1/18:1)+NH4	902.817	C57 H108 O6 N1	23.559	0.872975	0.392149	0.994813	-0.893916	2.19296	18.3863	17.7368	14	10	NA	NA	1	1
32	32	PC(16:0/18:1)+H	760.585	C42 H83 O8 N1 P1	14.223	0.869846	0.396412	0.994813	-0.608006	1.46187	18.5207	18.0937	14	10	NA	NA	1	1
194	194	TG(18:1/12:0/12:0)+NH4	738.661	C45 H88 O6 N1	20.583	0.859942	0.400398	0.994813	-1.02241	2.45067	13.7805	13.0664	12	10	0.617533	1	0.492754	1
83	83	SM(d18:1/18:0)+H	731.606	C41 H84 O6 N2 P1	13.868	0.852974	0.40424	0.994813	-0.789165	1.87553	15.0041	14.4609	14	10	NA	NA	1	1
43	43	PC(18:1/18:2)+H	784.585	C44 H83 O8 N1 P1	13.087	-0.849087	0.406934	0.994813	-1.19302	0.506099	15.9652	16.3087	14	10	NA	NA	1	1
13	13	Cer(d18:0/16:0)+H	540.535	C34 H70 O3 N1	14.745	0.8418	0.414584	0.994813	-0.960538	2.19429	11.5822	10.9654	14	8	0.31794	1	0.163043	1
118	118	TG(15:0/12:0/14:0)+NH4	726.661	C44 H88 O6 N1	21.043	0.827023	0.418141	0.994813	-0.416398	0.962525	11.9461	11.673	13	9	1	1	1	1
57	57	PE(18:0/18:1)+H	746.569	C41 H81 O8 N1 P1	15.745	0.819819	0.423026	0.994813	-0.645114	1.47093	14.5788	14.1659	14	10	NA	NA	1	1
119	119	TG(15:0/12:0/16:0)+NH4	754.692	C46 H92 O6 N1	21.724	-0.818785	0.426193	0.994813	-2.93767	1.31087	12.2506	13.064	14	9	0.862914	1	0.416667	1
199	199	TG(18:1/14:0/18:2)+NH4	846.755	C53 H100 O6 N1	22.226	0.816362	0.426607	0.994813	-0.806214	1.81234	17.337	16.8339	14	10	NA	NA	1	1
120	120	TG(15:0/12:0/16:0)+NH4	754.692	C46 H92 O6 N1	21.877	0.80468	0.430044	0.994813	-0.369553	0.835922	13.1799	12.9467	14	9	0.862914	1	0.416667	1
188	188	TG(18:0/18:1/18:1)+NH4	904.833	C57 H110 O6 N1	24.405	0.799572	0.433072	0.994813	-0.885906	1.99066	16.7876	16.2353	14	10	NA	NA	1	1
157	157	TG(16:0/16:0/22:5)+NH4	898.786	C57 H104 O6 N1	22.788	0.799652	0.435085	0.994813	-0.596862	1.32429	12.2187	11.855	12	7	0.670986	1	0.614625	1
115	115	TG(15:0/10:0/18:1)+NH4	752.676	C46 H90 O6 N1	20.888	0.809926	0.437877	0.994813	-0.720209	1.5329	11.6625	11.2561	9	6	1	1	1	1
142	142	TG(16:0/12:0/16:0)+NH4	768.708	C47 H94 O6 N1	22.255	0.788969	0.440444	0.994813	-0.608068	1.33904	16.4438	16.0783	14	10	NA	NA	1	1
153	153	TG(16:0/16:0/18:1)+NH4	850.786	C53 H104 O6 N1	23.629	0.785148	0.442163	0.994813	-0.802904	1.76565	18.5856	18.1042	14	10	NA	NA	1	1
128	128	TG(15:0/14:0/18:2)+NH4	806.723	C50 H96 O6 N1	21.768	-0.781641	0.443278	0.994813	-0.922764	0.418931	11.9082	12.1602	13	10	1	1	1	1
205	205	TG(18:1/18:1/20:2)+NH4	928.833	C59 H110 O6 N1	23.489	-0.770193	0.45026	0.994813	-1.53095	0.70559	13.4788	13.8915	14	8	0.31794	1	0.163043	1
183	183	TG(18:0/16:0/22:6)+NH4	924.801	C59 H106 O6 N1	22.929	-0.770978	0.457367	0.994813	-1.04219	0.502715	12.6765	12.9462	10	6	0.883617	1	0.673352	1
145	145	TG(16:0/14:0/16:0)+NH4	796.739	C49 H98 O6 N1	22.954	0.757102	0.458713	0.994813	-0.534767	1.13784	16.7839	16.4824	14	10	NA	NA	1	1
12	12	AcCa(8:0)+H	288.217	C15 H30 O4 N1	0.749	0.757193	0.458769	0.994813	-1.37926	2.93304	20.6174	19.8405	14	10	NA	NA	1	1
140	140	TG(16:0/10:0/20:4)+NH4	788.676	C49 H90 O6 N1	20.326	0.783096	0.470311	0.994813	-1.67127	3.11151	11.2815	10.5614	5	4	1	1	1	1
80	80	SM(d17:1/16:0)+H	689.559	C38 H78 O6 N2 P1	11.54	0.724289	0.479019	0.994813	-0.890712	1.81885	14.2802	13.8161	14	10	NA	NA	1	1
150	150	TG(16:0/16:0/16:0)+NH4	824.77	C51 H102 O6 N1	23.549	0.716104	0.481565	0.994813	-0.555907	1.14156	13.2005	12.9077	14	10	NA	NA	1	1
135	135	TG(15:0/18:1/18:1)+NH4	862.786	C54 H104 O6 N1	23.192	0.720347	0.482182	0.994813	-0.528149	1.06871	14.7552	14.4849	14	10	NA	NA	1	1
18	18	DG(16:0/18:2)+NH4	610.541	C37 H72 O5 N1	15.68	0.710232	0.485062	0.994813	-0.718682	1.46695	12.5927	12.2186	14	10	NA	NA	1	1
84	84	SM(d18:1/18:1)+H	729.591	C41 H82 O6 N2 P1	12.484	0.688326	0.499816	0.994813	-0.848477	1.67748	14.1983	13.7838	14	10	NA	NA	1	1
73	73	PI(18:0/18:2)-H	861.55	C45 H82 O13 N0 P1	12.781	0.688373	0.50078	0.994813	-0.720109	1.41521	12.7633	12.4158	14	10	NA	NA	1	1
90	90	SM(d18:1/24:2)+H	811.669	C47 H92 O6 N2 P1	15.733	0.684346	0.502383	0.994813	-0.844236	1.66085	14.7004	14.2921	14	10	NA	NA	1	1
16	16	ChE(18:2)+NH4	666.618	C45 H80 O2 N1	23.039	0.685614	0.503516	0.994813	-0.970199	1.88919	14.371	13.9115	12	8	1	1	1	1
91	91	SM(d18:2/16:0)+H	701.559	C39 H78 O6 N2 P1	11.086	0.682292	0.504018	0.994813	-0.816734	1.59966	15.5255	15.1341	14	10	NA	NA	1	1
107	107	TG(12:0/13:0/14:0)+NH4	698.629	C42 H84 O6 N1	20.103	0.680115	0.505318	0.994813	-0.510544	0.997915	11.3624	11.1187	12	8	1	1	1	1
46	46	PE(16:0/18:1)+H	718.538	C39 H77 O8 N1 P1	14.233	0.676231	0.507528	0.994813	-1.00729	1.96306	15.6395	15.1616	14	10	NA	NA	1	1
113	113	TG(14:0/18:2/18:3)+NH4	842.723	C53 H96 O6 N1	20.906	0.687726	0.510198	0.994813	-2.68809	4.99898	12.0843	10.9289	10	8	1	1	1	1
176	176	TG(17:0/12:0/12:0)+NH4	726.661	C44 H88 O6 N1	20.885	0.667874	0.511917	0.994813	-0.486353	0.944076	11.892	11.6631	13	9	1	1	1	1
125	125	TG(15:0/14:0/16:0)+NH4	782.723	C48 H96 O6 N1	22.612	0.640161	0.529068	0.994813	-0.636916	1.20286	14.4145	14.1315	14	10	NA	NA	1	1
94	94	SPH(d24:0)+H	386.399	C24 H52 O2 N1	9.052	0.635112	0.533259	0.994813	-1.31514	2.45609	14.6452	14.0747	14	10	NA	NA	1	1
50	50	PE(16:0/22:6)+H	764.522	C43 H75 O8 N1 P1	12.464	0.633263	0.53397	0.994813	-0.878108	1.64137	14.0802	13.6985	14	10	NA	NA	1	1
211	211	TG(18:1/18:2/20:2)+NH4	926.817	C59 H108 O6 N1	22.845	-0.633699	0.534272	0.994813	-1.88351	1.01072	13.8734	14.3098	14	8	0.31794	1	0.163043	1
172	172	TG(16:0/18:3/18:3)+NH4	868.739	C55 H98 O6 N1	21.057	0.631043	0.538194	0.994813	-1.2248	2.24578	11.9033	11.3928	11	7	1	1	0.665332	1
67	67	PE(18:1/20:4)-H	764.524	C43 H75 O8 N1 P1	12.961	0.616065	0.545253	0.994813	-0.953693	1.74834	14.5459	14.1485	14	10	NA	NA	1	1
65	65	PE(18:1/18:1)+H	744.554	C41 H79 O8 N1 P1	14.348	0.601097	0.555514	0.994813	-0.828802	1.49094	14.0486	13.7175	14	10	NA	NA	1	1
191	191	TG(18:0/18:1/22:6)+NH4	950.817	C61 H108 O6 N1	22.888	0.605863	0.558169	0.994813	-0.988917	1.72692	13.2714	12.9024	8	5	1	1	1	1
151	151	TG(16:0/16:0/16:0)+NH4	824.77	C51 H102 O6 N1	23.697	0.588209	0.563097	0.994813	-0.854439	1.52445	16.6734	16.3384	14	10	NA	NA	1	1
178	178	TG(17:0/18:1/18:2)+NH4	888.801	C56 H106 O6 N1	23.222	0.581328	0.568548	0.994813	-0.839773	1.47945	13.9726	13.6528	14	10	NA	NA	1	1
184	184	TG(18:0/17:0/18:1)+NH4	892.833	C56 H110 O6 N1	24.81	-0.578729	0.569795	0.994813	-0.925923	0.525507	11.4639	11.6641	12	9	1	1	1	1
182	182	TG(18:0/16:0/18:1)+NH4	878.817	C55 H108 O6 N1	24.5	0.573242	0.572304	0.994813	-0.927758	1.63647	16.9485	16.5942	14	10	NA	NA	1	1
163	163	TG(16:0/17:1/18:1)+NH4	862.786	C54 H104 O6 N1	23.963	-0.573098	0.576389	0.994813	-0.820789	0.476707	12.0895	12.2615	8	7	0.830696	1	0.678456	1
42	42	PC(18:0/22:6)+H	834.601	C48 H85 O8 N1 P1	13.776	0.554181	0.585664	0.994813	-0.66422	1.14438	14.3982	14.1581	14	10	NA	NA	1	1
130	130	TG(15:0/14:1/20:1)+NH4	834.755	C52 H100 O6 N1	22.864	0.55584	0.585804	0.994813	-1.35421	2.3196	21.6076	21.1249	14	10	NA	NA	1	1
79	79	SM(d14:0/18:1)+H	675.544	C37 H76 O6 N2 P1	10.883	0.550955	0.588674	0.994813	-0.932957	1.59396	15.1884	14.8579	14	10	NA	NA	1	1
98	98	TG(10:0/12:0/18:1)+NH4	710.629	C43 H84 O6 N1	19.61	0.545923	0.592896	0.994813	-1.20058	2.03039	12.3044	11.8895	10	8	1	1	1	1
4	4	AcCa(10:2)+H	312.217	C17 H30 O4 N1	0.623	-0.541401	0.597394	0.994813	-2.78543	1.66916	15.6622	16.2204	14	10	NA	NA	1	1
49	49	PE(16:0/22:4)-H	766.539	C43 H77 O8 N1 P1	13.857	0.534038	0.59987	0.994813	-1.27005	2.13552	13.0595	12.6268	14	10	NA	NA	1	1
167	167	TG(16:0/18:2/18:3)+NH4	870.755	C55 H100 O6 N1	21.679	0.528159	0.602834	0.994813	-1.13881	1.91524	15.5531	15.1649	14	10	NA	NA	1	1
63	63	PE(18:0p/22:5)+H	778.575	C45 H81 O7 N1 P1	15.016	0.52985	0.603333	0.994813	-1.25536	2.09401	13.4116	12.9923	14	10	NA	NA	1	1
221	221	TG(6:0/14:0/18:2)+NH4	680.582	C41 H78 O6 N1	17.703	0.558266	0.606833	0.994813	-9.65352	14.4787	9.50667	7.09409	5	3	1	1	1	1
102	102	TG(10:0/18:1/18:2)+NH4	790.692	C49 H92 O6 N1	20.677	-0.517614	0.610924	0.994813	-1.45044	0.876452	12.3004	12.5874	13	8	0.754293	1	0.550395	1
35	35	PC(16:0/20:4)+H	782.569	C44 H81 O8 N1 P1	12.689	0.513633	0.613327	0.994813	-0.692046	1.14288	18.4312	18.2058	14	10	NA	NA	1	1
104	104	TG(10:0/18:2/18:2)+NH4	788.676	C49 H90 O6 N1	19.904	-0.506452	0.62118	0.994813	-1.49412	0.927525	11.1113	11.3946	8	7	0.830696	1	0.678456	1
3	3	AcCa(10:1)+H	314.233	C17 H32 O4 N1	1.333	0.499253	0.624013	0.994813	-1.56235	2.53076	17.4027	16.9185	14	10	NA	NA	1	1
137	137	TG(15:0/18:2/18:2)+NH4	858.755	C54 H100 O6 N1	21.927	-0.49008	0.630104	0.994813	-1.04698	0.651332	12.3359	12.5337	12	8	1	1	1	1
114	114	TG(15:0/10:0/14:0)+NH4	698.629	C42 H84 O6 N1	19.927	0.485581	0.635377	0.994813	-3.94986	6.23911	9.1805	8.03588	7	8	0.285049	1	0.209921	1
88	88	SM(d18:1/24:1)+H	813.684	C47 H94 O6 N2 P1	17.729	0.481698	0.635914	0.994813	-1.11078	1.77072	16.9503	16.6203	14	10	NA	NA	1	1
192	192	TG(18:0/18:2/20:0)+NH4	932.864	C59 H114 O6 N1	25.567	0.478242	0.637958	0.994813	-1.09096	1.73692	11.5766	11.2537	12	9	1	1	1	1
126	126	TG(15:0/14:0/18:1)+NH4	808.739	C50 H98 O6 N1	22.449	0.473739	0.640917	0.994813	-0.6437	1.02138	12.7545	12.5657	14	10	NA	NA	1	1
21	21	DG(18:2/18:2)+NH4	634.541	C39 H72 O5 N1	14.6	0.467763	0.644555	0.994813	-0.896175	1.41818	13.336	13.075	14	10	NA	NA	1	1
2	2	AcCa(10:1)+H	314.233	C17 H32 O4 N1	1.135	0.46899	0.644884	0.994813	-1.73131	2.7235	19.1451	18.649	14	10	NA	NA	1	1
124	124	TG(15:0/14:0/16:0)+NH4	782.723	C48 H96 O6 N1	22.484	0.46296	0.647993	0.994813	-0.545093	0.858126	14.1446	13.9881	14	10	NA	NA	1	1
181	181	TG(18:0/16:0/18:0)+NH4	880.833	C55 H110 O6 N1	25.706	0.461269	0.650163	0.994813	-1.43207	2.23738	14.1915	13.7888	14	10	NA	NA	1	1
136	136	TG(15:0/18:1/18:2)+NH4	860.77	C54 H102 O6 N1	22.566	0.461412	0.650364	0.994813	-0.741493	1.15652	14.6202	14.4127	14	10	NA	NA	1	1
11	11	AcCa(6:0)+H	260.186	C13 H26 O4 N1	0.498	0.45727	0.653174	0.994813	-1.33154	2.06958	19.5652	19.1962	14	10	NA	NA	1	1
71	71	PE(18:2/18:2)+H	740.522	C41 H75 O8 N1 P1	12.128	-0.454181	0.654209	0.994813	-1.4666	0.939979	13.952	14.2153	14	10	NA	NA	1	1
215	215	TG(18:2/18:2/20:4)+NH4	920.77	C59 H102 O6 N1	21.285	0.449512	0.65776	0.994813	-0.885971	1.37383	13.127	12.8831	14	9	0.862914	1	0.416667	1
78	78	PS(18:0/22:6)-H	834.529	C46 H77 O10 N1 P1	12.498	0.448846	0.65893	0.994813	-1.30499	2.01371	13.6026	13.2482	14	10	NA	NA	1	1
224	224	TG(8:0/18:1/18:2)+NH4	762.661	C47 H88 O6 N1	19.79	-0.455551	0.664628	0.994813	-5.47252	3.75226	10.495	11.3552	7	6	0.944793	1	0.69683	1
201	201	TG(18:1/17:1/18:1)+NH4	888.801	C56 H106 O6 N1	23.891	-0.453105	0.66695	0.994813	-1.21203	0.836072	11.1212	11.3092	7	4	0.944793	1	0.69683	1
216	216	TG(18:3/18:2/18:2)+NH4	894.755	C57 H100 O6 N1	20.974	-0.426766	0.674225	0.994813	-2.29737	1.51806	13.3576	13.7473	13	9	1	1	1	1
81	81	SM(d18:0/16:0)+H	705.591	C39 H82 O6 N2 P1	12.879	0.425335	0.675582	0.994813	-1.09014	1.64412	13.8823	13.6053	14	10	NA	NA	1	1
77	77	PS(18:0/20:4)-H	810.529	C44 H77 O10 N1 P1	12.858	0.417866	0.681326	0.994813	-1.35609	2.02531	15.697	15.3623	14	10	NA	NA	1	1
26	26	LPC(18:1)+H	522.355	C26 H53 O7 N1 P1	7.148	0.412934	0.684761	0.994813	-1.02939	1.5309	15.8268	15.5761	14	10	NA	NA	1	1
48	48	PE(16:0/20:4)+H	740.522	C41 H75 O8 N1 P1	12.838	0.409832	0.686772	0.994813	-1.10505	1.64059	15.5798	15.312	14	10	NA	NA	1	1
147	147	TG(16:0/14:0/18:2)+NH4	820.739	C51 H98 O6 N1	22.256	0.388586	0.702283	0.994813	-1.17461	1.70624	16.4606	16.1947	14	10	NA	NA	1	1
152	152	TG(16:0/16:0/17:0)+NH4	838.786	C52 H104 O6 N1	24.104	0.379987	0.708172	0.994813	-1.12241	1.62033	13.2484	12.9995	14	10	NA	NA	1	1
5	5	AcCa(10:3)+H	310.201	C17 H28 O4 N1	0.627	0.379233	0.709528	0.994813	-1.87826	2.69622	19.4234	19.0144	14	10	NA	NA	1	1
154	154	TG(16:0/16:0/18:1)+NH4	850.786	C53 H104 O6 N1	23.863	-0.374452	0.712176	0.994813	-0.719943	0.501314	12.5226	12.6319	14	9	0.862914	1	0.416667	1
58	58	PE(18:0/18:2)+H	744.554	C41 H79 O8 N1 P1	14.556	-0.371429	0.714715	0.994813	-1.19856	0.838742	14.9615	15.1414	14	10	NA	NA	1	1
92	92	SM(d20:0/18:1)+H	759.637	C43 H88 O6 N2 P1	15.649	0.364275	0.719689	0.994813	-1.09625	1.55811	13.4267	13.1958	14	10	NA	NA	1	1
180	180	TG(18:0/16:0/16:0)+NH4	852.801	C53 H106 O6 N1	24.595	0.364698	0.71979	0.994813	-1.40656	1.99498	15.31	15.0158	14	10	NA	NA	1	1
110	110	TG(12:0/18:2/18:2)+NH4	816.708	C51 H94 O6 N1	20.753	-0.360222	0.72212	0.994813	-1.60648	1.13102	12.4666	12.7043	14	10	NA	NA	1	1
59	59	PE(18:0/20:4)+H	768.554	C43 H79 O8 N1 P1	14.289	-0.361117	0.722146	0.994813	-1.46108	1.03204	16.0201	16.2346	14	10	NA	NA	1	1
122	122	TG(15:0/12:0/18:1)+NH4	780.708	C48 H94 O6 N1	21.842	0.359922	0.722363	0.994813	-0.735728	1.04456	12.6727	12.5183	14	10	NA	NA	1	1
87	87	SM(d18:1/24:1)+H	813.684	C47 H94 O6 N2 P1	17.288	0.356412	0.725248	0.994813	-1.27089	1.79485	15.3795	15.1175	14	10	NA	NA	1	1
185	185	TG(18:0/17:0/18:1)+NH4	892.833	C56 H110 O6 N1	25.012	0.350943	0.733602	0.994813	-0.954338	1.30564	11.778	11.6024	12	6	0.33898	1	0.192064	1
55	55	PE(16:1e/22:4)-H	750.544	C43 H77 O7 N1 P1	14.561	0.34145	0.73657	0.994813	-1.35307	1.87994	14.0081	13.7447	14	10	NA	NA	1	1
161	161	TG(16:0/17:0/18:1)+NH4	864.801	C54 H106 O6 N1	23.886	-0.341012	0.73697	0.994813	-1.09811	0.791057	14.4319	14.5854	14	9	0.862914	1	0.416667	1
30	30	PC(16:0/16:0)+H	734.569	C40 H81 O8 N1 P1	14.151	0.34058	0.737301	0.994813	-1.12946	1.56709	16.5037	16.2849	14	10	NA	NA	1	1
52	52	PE(16:0p/22:5)+H	750.543	C43 H77 O7 N1 P1	13.584	0.338684	0.73859	0.994813	-1.16917	1.62032	14.5141	14.2886	14	10	NA	NA	1	1
20	20	DG(18:1/18:2)+NH4	636.556	C39 H74 O5 N1	15.761	0.33797	0.738632	0.994813	-0.924865	1.28467	14.0436	13.8637	14	10	NA	NA	1	1
217	217	TG(20:0/18:1/18:1)+NH4	932.864	C59 H114 O6 N1	25.418	0.327566	0.746812	0.994813	-1.0405	1.4267	11.9399	11.7468	13	9	1	1	1	1
208	208	TG(18:1/18:2/18:2)+NH4	898.786	C57 H104 O6 N1	22.238	0.325704	0.747773	0.994813	-1.37178	1.8824	17.9706	17.7153	14	10	NA	NA	1	1
29	29	LPE(18:0)-H	480.31	C23 H47 O7 N1 P1	8.01	0.316602	0.755584	0.994813	-1.2256	1.65651	13.5126	13.2971	14	10	NA	NA	1	1
133	133	TG(15:0/16:0/18:1)+NH4	836.77	C52 H102 O6 N1	23.122	-0.303484	0.7646	0.994813	-1.18002	0.879971	13.1125	13.2625	14	10	NA	NA	1	1
127	127	TG(15:0/14:0/18:1)+NH4	808.739	C50 H98 O6 N1	22.568	-0.292276	0.772944	0.994813	-0.898677	0.6772	13.955	14.0658	14	10	NA	NA	1	1
175	175	TG(16:1/18:2/18:3)+NH4	868.739	C55 H98 O6 N1	20.909	-0.288661	0.777171	0.994813	-1.57647	1.20321	11.7718	11.9584	11	7	1	1	0.665332	1
37	37	PC(16:0/22:6)+H	806.569	C46 H81 O8 N1 P1	12.301	0.285176	0.778495	0.994813	-0.759302	0.99946	16.4705	16.3504	14	10	NA	NA	1	1
41	41	PC(18:0/20:4)+H	810.601	C46 H85 O8 N1 P1	14.226	0.279119	0.783097	0.994813	-0.815936	1.06752	16.976	16.8502	14	10	NA	NA	1	1
197	197	TG(18:1/12:0/20:4)+NH4	842.723	C53 H96 O6 N1	21.159	0.276477	0.787786	0.994813	-1.20014	1.54041	11.4031	11.233	8	6	1	1	1	1
222	222	TG(6:0/18:1/18:2)+NH4	734.629	C45 H84 O6 N1	18.895	0.279616	0.788059	0.994813	-2.2281	2.82214	11.7457	11.4486	6	4	1	1	1	1
158	158	TG(16:0/16:0/22:6)+NH4	896.77	C57 H102 O6 N1	22.284	-0.274286	0.788649	0.994813	-1.08707	0.8446	12.9906	13.1119	14	7	0.117601	1	0.0592885	1
131	131	TG(15:0/16:0/16:0)+NH4	810.755	C50 H100 O6 N1	23.172	0.270652	0.789307	0.994813	-0.662639	0.860889	14.2935	14.1944	14	10	NA	NA	1	1
162	162	TG(16:0/17:0/18:1)+NH4	864.801	C54 H106 O6 N1	24.035	0.26536	0.793572	0.994813	-0.747676	0.964893	13.9016	13.793	14	10	NA	NA	1	1
64	64	PE(18:0p/22:6)+H	776.559	C45 H79 O7 N1 P1	14.527	0.260675	0.79764	0.994813	-1.69616	2.17217	14.9723	14.7343	11	8	1	1	1	1
193	193	TG(18:0/18:2/22:0)+NH4	960.895	C61 H118 O6 N1	26.881	0.261287	0.798702	0.994813	-2.25944	2.8681	10.7662	10.4618	7	6	0.944793	1	0.69683	1
27	27	LPC(18:2)+H	520.34	C26 H51 O7 N1 P1	6.492	-0.256488	0.800397	0.994813	-1.58221	1.23727	16.5375	16.71	14	10	NA	NA	1	1
226	226	TG(8:0/8:0/8:0)+NH4	488.395	C27 H54 O6 N1	9.978	0.254499	0.802526	0.994813	-1.56627	1.99151	15.1397	14.927	14	10	NA	NA	1	1
210	210	TG(18:1/18:2/18:3)+NH4	896.77	C57 H102 O6 N1	21.593	0.247969	0.806462	0.994813	-1.52122	1.93436	15.6178	15.4112	14	10	NA	NA	1	1
19	19	DG(18:1/18:1)+NH4	638.572	C39 H76 O5 N1	16.896	0.239755	0.813055	0.994813	-0.958742	1.20705	12.9266	12.8024	14	10	NA	NA	1	1
186	186	TG(18:0/18:0/18:1)+NH4	906.848	C57 H112 O6 N1	25.565	0.234241	0.817136	0.994813	-1.27995	1.60421	14.3475	14.1853	14	9	0.862914	1	0.416667	1
138	138	TG(16:0/10:0/18:1)+NH4	766.692	C47 H92 O6 N1	21.454	0.231048	0.819425	0.994813	-1.15465	1.44407	14.6579	14.5132	14	10	NA	NA	1	1
66	66	PE(18:1/18:2)+H	742.538	C41 H77 O8 N1 P1	13.208	0.229149	0.821158	0.994813	-0.913928	1.13895	14.3845	14.272	14	10	NA	NA	1	1
62	62	PE(18:0p/22:4)+H	780.59	C45 H83 O7 N1 P1	16.025	0.227294	0.822818	0.994813	-1.48276	1.84181	14.38	14.2005	14	10	NA	NA	1	1
38	38	PC(18:0/18:1)+H	788.616	C44 H87 O8 N1 P1	16	-0.225107	0.82402	0.994813	-1.37332	1.1047	14.5197	14.654	14	10	NA	NA	1	1
148	148	TG(16:0/14:0/20:4)+NH4	844.739	C53 H98 O6 N1	21.951	0.214605	0.832859	0.994813	-0.958507	1.17391	12.6703	12.5626	11	8	1	1	1	1
132	132	TG(15:0/16:0/16:0)+NH4	810.755	C50 H100 O6 N1	23.307	0.210928	0.835035	0.994813	-1.08184	1.32559	14.3862	14.2643	14	10	NA	NA	1	1
69	69	PE(18:1e/22:4)-H	778.576	C45 H81 O7 N1 P1	16.027	0.207357	0.838054	0.994813	-1.49064	1.81717	14.1238	13.9606	14	10	NA	NA	1	1
109	109	TG(12:0/14:0/18:3)+NH4	762.661	C47 H88 O6 N1	19.923	0.207737	0.841318	0.994813	-1.76444	2.10472	11.8948	11.7246	7	5	1	1	1	1
72	72	PE(18:2e/20:4)-H	748.529	C43 H75 O7 N1 P1	13.586	0.202527	0.84168	0.994813	-1.24333	1.50951	14.3846	14.2515	14	10	NA	NA	1	1
223	223	TG(8:0/14:0/18:1)+NH4	710.629	C43 H84 O6 N1	19.787	-0.196696	0.846461	0.994813	-1.05336	0.874046	11.535	11.6246	11	8	1	1	1	1
40	40	PC(18:0/20:3)+H	812.616	C46 H87 O8 N1 P1	15.005	-0.180881	0.858685	0.994813	-1.0906	0.918855	14.5844	14.6703	14	10	NA	NA	1	1
28	28	LPC(18:3)+H	518.324	C26 H49 O7 N1 P1	6.937	0.178939	0.860142	0.994813	-1.1966	1.41803	15.1763	15.0656	14	10	NA	NA	1	1
74	74	PI(18:0/20:4)-H	885.55	C47 H82 O13 N0 P1	12.569	-0.177048	0.861537	0.994813	-1.28828	1.08863	15.2514	15.3512	14	10	NA	NA	1	1
89	89	SM(d18:1/24:2)+H	811.669	C47 H92 O6 N2 P1	13.304	0.166306	0.869936	0.994813	-1.42118	1.6638	21.0903	20.969	14	10	NA	NA	1	1
25	25	LPC(18:0)+H	524.371	C26 H55 O7 N1 P1	7.907	-0.165401	0.870756	0.994813	-1.56023	1.33485	18.3767	18.4894	14	10	NA	NA	1	1
134	134	TG(15:0/16:0/18:1)+NH4	836.77	C52 H102 O6 N1	23.252	0.147115	0.884597	0.994813	-0.882522	1.01593	14.1608	14.0941	14	10	NA	NA	1	1
143	143	TG(16:0/12:0/18:1)+NH4	794.723	C49 H96 O6 N1	22.219	0.139556	0.890449	0.994813	-1.33482	1.52583	15.9155	15.82	14	10	NA	NA	1	1
39	39	PC(18:0/18:2)+H	786.601	C44 H85 O8 N1 P1	14.556	-0.131672	0.896818	0.994813	-0.889678	0.785292	18.3587	18.4109	14	10	NA	NA	1	1
68	68	PE(18:1e/20:4)-H	750.544	C43 H77 O7 N1 P1	14.98	0.119309	0.906273	0.994813	-1.35766	1.5219	15.972	15.8898	14	10	NA	NA	1	1
212	212	TG(18:1/18:2/20:3)+NH4	924.801	C59 H106 O6 N1	22.264	-0.117321	0.907856	0.994813	-1.06263	0.94994	12.9758	13.0321	14	8	0.31794	1	0.163043	1
103	103	TG(10:0/18:1/18:2)+NH4	790.692	C49 H92 O6 N1	20.831	-0.116859	0.908275	0.994813	-1.26328	1.13022	12.1782	12.2448	12	8	1	1	1	1
22	22	LPC(15:0)+H	482.324	C23 H49 O7 N1 P1	6.414	-0.116839	0.908324	0.994813	-1.57779	1.41191	16.2633	16.3462	14	10	NA	NA	1	1
146	146	TG(16:0/14:0/18:1)+NH4	822.755	C51 H100 O6 N1	22.905	0.110335	0.913642	0.994813	-1.16358	1.29033	17.8034	17.74	14	10	NA	NA	1	1
93	93	SM(t18:1/22:6)+H	791.57	C45 H80 O7 N2 P1	13.313	0.108181	0.915173	0.994813	-1.48943	1.64987	17.9497	17.8695	14	10	NA	NA	1	1
144	144	TG(16:0/12:0/18:2)+NH4	792.708	C49 H94 O6 N1	21.508	-0.107838	0.915221	0.994813	-1.56044	1.40723	14.4573	14.5339	14	10	NA	NA	1	1
111	111	TG(14:0/14:0/20:4)+NH4	816.708	C51 H94 O6 N1	21.18	0.10631	0.91635	0.994813	-0.760012	0.84188	11.9059	11.8649	14	9	0.862914	1	0.416667	1
96	96	SPH(t20:1)+H	344.316	C20 H42 O3 N1	5.706	0.102353	0.919691	0.994813	-1.68569	1.8574	16.227	16.1411	14	10	NA	NA	1	1
61	61	PE(18:0p/20:4)+H	752.559	C43 H79 O7 N1 P1	14.984	-0.0899861	0.929245	0.994813	-1.52533	1.39962	16.0621	16.1249	14	10	NA	NA	1	1
8	8	AcCa(12:3)+H	338.233	C19 H32 O4 N1	5.836	0.0869966	0.931638	0.994813	-1.59741	1.73538	19.0428	18.9738	14	10	NA	NA	1	1
196	196	TG(18:1/12:0/18:2)+NH4	818.723	C51 H96 O6 N1	21.645	-0.0862916	0.93202	0.994813	-1.13478	1.04415	13.1258	13.1711	14	10	NA	NA	1	1
56	56	PE(16:1e/22:6)-H	746.513	C43 H73 O7 N1 P1	13.087	-0.0846636	0.933453	0.994813	-1.32772	1.22478	13.3836	13.4351	14	10	NA	NA	1	1
112	112	TG(14:0/18:2/18:2)+NH4	844.739	C53 H98 O6 N1	21.547	0.0818964	0.935608	0.994813	-1.24885	1.35037	14.4019	14.3511	14	10	NA	NA	1	1
70	70	PE(18:1e/22:6)-H	774.544	C45 H77 O7 N1 P1	14.54	0.0753447	0.940707	0.994813	-1.27251	1.36773	13.3847	13.3371	14	10	NA	NA	1	1
54	54	PE(16:1e/20:4)-H	722.513	C41 H73 O7 N1 P1	13.488	-0.0741812	0.94168	0.994813	-1.50224	1.39973	15.9709	16.0221	14	10	NA	NA	1	1
76	76	PS(18:0/18:2)-H	786.529	C42 H77 O10 N1 P1	13.08	0.0740925	0.941837	0.994813	-1.71285	1.83713	12.3198	12.2577	14	10	NA	NA	1	1
219	219	TG(20:0/18:2/18:2)+NH4	928.833	C59 H110 O6 N1	23.627	-0.0728957	0.942799	0.994813	-1.32494	1.2369	12.8608	12.9048	13	8	0.754293	1	0.550395	1
177	177	TG(17:0/18:1/18:1)+NH4	890.817	C56 H108 O6 N1	23.955	0.0681184	0.946641	0.994813	-1.21352	1.29324	15.1068	15.067	14	9	0.862914	1	0.416667	1
23	23	LPC(16:0)+H	496.34	C24 H51 O7 N1 P1	6.738	-0.065022	0.948992	0.994813	-1.48525	1.39712	15.2279	15.272	14	10	NA	NA	1	1
139	139	TG(16:0/10:0/18:2)+NH4	764.676	C47 H90 O6 N1	20.673	0.0625862	0.950699	0.994813	-1.45495	1.54513	13.2023	13.1572	13	10	1	1	1	1
202	202	TG(18:1/17:1/18:2)+NH4	886.786	C56 H104 O6 N1	22.567	-0.0621332	0.951096	0.994813	-1.0275	0.968196	13.2414	13.2711	14	8	0.31794	1	0.163043	1
95	95	SPH(t16:0)+H	290.269	C16 H36 O3 N1	4.071	0.0477481	0.962488	0.994813	-1.75744	1.83867	18.2906	18.25	14	10	NA	NA	1	1
75	75	PS(18:0/18:1)-H	788.545	C42 H79 O10 N1 P1	14.232	0.0474818	0.962663	0.994813	-1.58184	1.65488	13.9508	13.9143	14	10	NA	NA	1	1
24	24	LPC(16:0)+H	496.34	C24 H51 O7 N1 P1	6.941	0.0475024	0.962746	0.994813	-1.35318	1.41481	19.3245	19.2937	14	10	NA	NA	1	1
116	116	TG(15:0/10:0/18:1)+NH4	752.676	C46 H90 O6 N1	21.037	-0.0424898	0.966646	0.994813	-1.02251	0.982395	11.6348	11.6548	11	7	1	1	0.665332	1
86	86	SM(d18:1/22:0)+H	787.669	C45 H92 O6 N2 P1	17.731	0.0418372	0.967124	0.994813	-1.47263	1.53215	16.0521	16.0224	14	10	NA	NA	1	1
218	218	TG(20:0/18:1/18:2)+NH4	930.848	C59 H112 O6 N1	24.402	-0.0370406	0.970845	0.994813	-1.54539	1.4917	12.5638	12.5907	13	8	0.754293	1	0.550395	1
44	44	PC(18:1/20:4)+H	808.585	C46 H83 O8 N1 P1	12.787	-0.0369312	0.970973	0.994813	-0.933521	0.90142	15.4545	15.4705	14	10	NA	NA	1	1
195	195	TG(18:1/12:0/18:2)+NH4	818.723	C51 H96 O6 N1	21.489	0.0329068	0.97406	0.994813	-1.43032	1.47631	14.2025	14.1795	14	10	NA	NA	1	1
53	53	PE(16:0p/22:6)+H	748.528	C43 H75 O7 N1 P1	13.08	0.0244023	0.980784	0.994813	-1.20956	1.23812	13.5874	13.5731	14	10	NA	NA	1	1
34	34	PC(16:0/20:3)+H	784.585	C44 H83 O8 N1 P1	13.307	0.0187054	0.98532	0.994813	-0.981625	0.999022	18.0322	18.0235	14	10	NA	NA	1	1
51	51	PE(16:0p/20:4)+H	724.528	C41 H75 O7 N1 P1	13.493	-0.0165333	0.986986	0.994813	-1.44245	1.41989	16.1071	16.1184	14	10	NA	NA	1	1
179	179	TG(18:0/15:0/16:0)+NH4	838.786	C52 H104 O6 N1	23.955	-0.0138871	0.989067	0.994813	-1.10086	1.08636	14.836	14.8433	14	9	0.862914	1	0.416667	1
33	33	PC(16:0/18:2)+H	758.569	C42 H81 O8 N1 P1	12.974	0.00994195	0.992175	0.994813	-0.819487	0.82729	19.6398	19.6359	14	10	NA	NA	1	1
60	60	PE(18:0/22:6)-H	790.539	C45 H77 O8 N1 P1	13.871	0.00749742	0.994093	0.994813	-0.994521	1.00169	12.3485	12.345	14	10	NA	NA	1	1
189	189	TG(18:0/18:1/20:0)+NH4	934.88	C59 H116 O6 N1	26.871	0.00660433	0.994813	0.994813	-1.4844	1.49367	11.3923	11.3877	10	8	1	1	1	1

## Sheet: Supplemental Table 5-SEC
Supplementary Table S5: Student's T-test for lipids identified using size exclusion chromatography between CRPC and healthy controls.
	row ID	LipidIon	CalcMz	IonFormula	Base RT	statistic	p.value	padj	low_95conf	high_95conf	cancer_estimate	control_estimate	cancer_count	control_count	chi_sqr	chi_adj	fisher_exact	fish_adj
40	40	Cer(d18:1/24:0+O)+HCOO	710.63	C43 H84 O6 N1	18.74	-4.6137	0.000225346	0.213628	-0.99182	-0.370601	17.5029	18.1841	10	10	NA	NA	1	1
21	21	Cer(d18:0/18:0)+HCOO	612.557	C37 H74 O5 N1	15.848	3.60363	0.00328711	0.997214	0.377759	1.51331	19.1008	18.1553	10	10	NA	NA	1	1
446	446	PE(18:1p/18:2)+H	726.543	C41 H77 O7 N1 P1	13.532	-3.35056	0.00371167	0.997214	-1.32083	-0.301039	18.8265	19.6374	10	10	NA	NA	1	1
491	491	PI(17:1/16:0)-H	821.519	C42 H78 O13 N0 P1	11.526	3.14298	0.00562489	0.997214	0.326358	1.64235	14.6873	13.7029	10	10	NA	NA	1	1
928	928	TG(20:3/18:2/18:2)+NH4	922.786	C59 H104 O6 N1	21.367	-2.88948	0.00988731	0.997214	-2.48393	-0.391005	18.4444	19.8819	10	10	NA	NA	1	1
490	490	PI(17:0/20:4)-H	871.534	C46 H80 O13 N0 P1	11.655	3.06595	0.0108696	0.997214	0.187457	1.14618	17.2404	16.5736	10	10	NA	NA	1	1
897	897	TG(18:3/18:2/20:3)+NH4	920.77	C59 H102 O6 N1	20.718	-2.83627	0.0112795	0.997214	-2.37798	-0.350574	16.6132	17.9775	10	10	NA	NA	1	1
237	237	PC(15:0/16:0)+H	720.554	C39 H79 O8 N1 P1	12.753	2.70738	0.0146255	0.997214	0.125195	0.999025	20.8487	20.2866	10	10	NA	NA	1	1
236	236	PC(15:0/16:0)+H	720.554	C39 H79 O8 N1 P1	12.43	2.67695	0.0156211	0.997214	0.209845	1.75387	18.632	17.6502	10	10	NA	NA	1	1
250	250	PC(16:0/16:0)+H	734.569	C40 H81 O8 N1 P1	13.483	2.63909	0.0172456	0.997214	0.0728223	0.653813	25.0827	24.7194	10	10	NA	NA	1	1
102	102	Cer(m19:0/24:1)+H	648.665	C43 H86 O2 N1	19.548	2.56777	0.0197968	0.997214	0.0816869	0.829381	15.9195	15.464	10	10	NA	NA	1	1
876	876	TG(18:1/18:3/20:3)+NH4	922.786	C59 H104 O6 N1	20.589	-2.52309	0.0217916	0.997214	-2.88102	-0.25792	18.4929	20.0623	10	10	NA	NA	1	1
251	251	PC(16:0/16:1)+H	732.554	C40 H79 O8 N1 P1	12.183	2.48997	0.022796	0.997214	0.127919	1.51054	25.4946	24.6754	10	10	NA	NA	1	1
107	107	Cer(t17:0/25:2)+HCOO	708.615	C43 H82 O6 N1	17.601	-2.49158	0.0242509	0.997214	-1.24943	-0.100006	15.9066	16.5814	10	10	NA	NA	1	1
893	893	TG(18:3/18:2/18:2)+NH4	894.755	C57 H100 O6 N1	20.59	-2.44184	0.0256477	0.997214	-3.24256	-0.238455	21.351	23.0915	10	10	NA	NA	1	1
794	794	TG(16:1/16:1/18:2)+NH4	844.739	C53 H98 O6 N1	21.152	-2.44003	0.0262157	0.997214	-1.64085	-0.117653	23.81	24.6893	10	10	NA	NA	1	1
885	885	TG(18:2/18:2/18:2)+NH4	896.77	C57 H102 O6 N1	21.258	-2.36608	0.0295061	0.997214	-2.32745	-0.137431	23.777	25.0094	10	10	NA	NA	1	1
485	485	PI(16:0/20:4)-H	857.519	C45 H78 O13 N0 P1	11.064	2.38024	0.0307404	0.997214	0.0544839	0.974657	20.746	20.2315	10	10	NA	NA	1	1
13	13	Cer(d16:1/20:0)+HCOO	610.542	C37 H72 O5 N1	15.27	2.33502	0.0319787	0.997214	0.0490578	0.963848	20.0754	19.569	10	10	NA	NA	1	1
462	462	PE(18:3e/20:4)-H	746.513	C43 H73 O7 N1 P1	12.225	-2.42401	0.0328334	0.997214	-1.04574	-0.0533485	16.0877	16.6372	10	10	NA	NA	1	1
480	480	PI(16:0/16:1)-H	807.503	C41 H76 O13 N0 P1	10.957	2.2964	0.0340434	0.997214	0.0900764	2.04792	18.1144	17.0454	10	10	NA	NA	1	1
342	342	PC(18:2/18:2)+H	782.569	C44 H81 O8 N1 P1	11.614	-2.2955	0.0345131	0.997214	-2.05557	-0.0876896	24.3699	25.4416	10	10	NA	NA	1	1
217	217	LPE(22:4)-H	528.31	C27 H47 O7 N1 P1	7.087	2.2952	0.0363004	0.997214	0.0897949	2.38099	15.4905	14.2551	10	10	NA	NA	1	1
448	448	PE(18:1p/20:4)+H	750.543	C43 H77 O7 N1 P1	13.254	-2.23673	0.038808	0.997214	-1.02273	-0.0303679	21.334	21.8606	10	10	NA	NA	1	1
32	32	Cer(d18:1/16:0)+HCOO	582.51	C35 H68 O5 N1	13.751	2.30959	0.0395158	0.997214	0.0249331	0.856562	21.4075	20.9667	10	10	NA	NA	1	1
299	299	PC(17:1/16:0)+H	746.569	C41 H81 O8 N1 P1	12.866	2.21274	0.0400932	0.997214	0.02349	0.907665	22.6022	22.1367	10	10	NA	NA	1	1
660	660	TG(14:0/18:2/18:3)+NH4	842.723	C53 H96 O6 N1	20.58	-2.20832	0.0408948	0.997214	-2.01993	-0.047911	19.74	20.7739	10	10	NA	NA	1	1
115	115	Cer(t18:1/16:0)+HCOO	598.505	C35 H68 O6 N1	13.092	2.24971	0.0428947	0.997214	0.0282696	1.48654	16.9115	16.154	10	10	NA	NA	1	1
272	272	PC(16:0e/18:2)+H	744.59	C42 H83 O7 N1 P1	13.473	-2.17034	0.0446729	0.997214	-1.00689	-0.0136373	23.0415	23.5518	10	10	NA	NA	1	1
322	322	PC(18:1/18:2)+H	784.585	C44 H83 O8 N1 P1	12.609	-2.17175	0.0457008	0.997214	-0.774019	-0.00847167	26.2318	26.623	10	10	NA	NA	1	1
895	895	TG(18:3/18:2/18:3)+NH4	892.739	C57 H98 O6 N1	19.935	-2.12993	0.0473335	0.997214	-3.42342	-0.0225997	17.0635	18.7865	10	10	NA	NA	1	1
16	16	Cer(d17:0/26:3)+HCOO	704.62	C44 H82 O5 N1	17.246	2.12618	0.0476655	0.997214	0.00670914	1.16367	15.0832	14.498	10	10	NA	NA	1	1
330	330	PC(18:1e/18:2)+H	770.606	C44 H85 O7 N1 P1	13.489	-2.12154	0.0488085	0.997214	-0.87223	-0.00255995	21.8369	22.2743	10	10	NA	NA	1	1
211	211	LPE(18:1)-H	478.294	C23 H45 O7 N1 P1	7.022	2.15065	0.048889	0.997214	0.00536182	1.9201	16.8829	15.9202	10	10	NA	NA	1	1
439	439	PE(18:1e/20:3)-H	752.56	C43 H79 O7 N1 P1	15.189	-2.12959	0.049745	0.997214	-0.934222	-0.000590353	17.1322	17.5996	10	10	NA	NA	1	1
912	912	TG(19:1/18:1/18:2)+NH4	914.817	C58 H108 O6 N1	21.147	-2.10865	0.0503619	0.997214	-1.37558	0.00121624	18.9761	19.6633	10	10	NA	NA	1	1
7	7	Cer(d14:0/21:1)+HCOO	596.526	C36 H70 O5 N1	14.513	2.15645	0.050485	0.997214	-0.00107155	0.87467	16.3413	15.9045	10	10	NA	NA	1	1
22	22	Cer(d18:0/20:0)+HCOO	640.589	C39 H78 O5 N1	17.298	2.09517	0.0507583	0.997214	-0.00216839	1.18135	17.6162	17.0266	10	10	NA	NA	1	1
44	44	Cer(d18:1/24:1)+HCOO	692.62	C43 H82 O5 N1	17.961	2.08116	0.0519801	0.997214	-0.00299518	0.630774	22.5627	22.2488	10	10	NA	NA	1	1
1	1	AcCa(10:0)+H	316.248	C17 H34 O4 N1	1.701	2.1116	0.052253	0.997214	-0.0179417	3.24862	18.7413	17.126	10	10	NA	NA	1	1
892	892	TG(18:3/17:1/18:2)+NH4	882.755	C56 H100 O6 N1	20.913	-2.08771	0.0522865	0.997214	-2.06519	0.0113801	16.752	17.7789	10	10	NA	NA	1	1
883	883	TG(18:2/17:1/18:2)+NH4	884.77	C56 H102 O6 N1	21.52	-2.08296	0.0527771	0.997214	-1.66862	0.0111336	19.9518	20.7806	10	10	NA	NA	1	1
384	384	PE(16:0p/18:2)+H	700.528	C39 H75 O7 N1 P1	13.42	-2.06531	0.0536816	0.997214	-1.15107	0.0100586	20.0119	20.5824	10	10	NA	NA	1	1
344	344	PC(18:2e/20:4)+H	792.59	C46 H83 O7 N1 P1	12.145	-2.05414	0.0562394	0.997214	-1.03576	0.0152451	19.2285	19.7387	10	10	NA	NA	1	1
113	113	Cer(t18:0/24:0)+HCOO	712.646	C43 H86 O6 N1	18.751	-2.05478	0.0565595	0.997214	-0.876581	0.0135742	18.0137	18.4452	10	10	NA	NA	1	1
41	41	Cer(d18:1/24:1)+H	648.629	C42 H82 O3 N1	18.696	-2.03209	0.057181	0.997214	-0.972796	0.0162236	14.6289	15.1072	10	10	NA	NA	1	1
478	478	PI(16:0/14:0)-H	781.487	C39 H74 O13 N0 P1	10.789	2.05573	0.0574341	0.997214	-0.0417512	2.37549	14.0585	12.8917	9	10	1	1	1	1
545	545	SM(d18:1/20:3)+H	753.591	C43 H82 O6 N2 P1	11.448	-1.99991	0.0609186	0.997214	-0.914121	0.0226987	15.388	15.8337	10	10	NA	NA	1	1
317	317	PC(18:0e/18:2)+H	772.621	C44 H87 O7 N1 P1	15.089	-2.02151	0.0639118	0.997214	-2.49606	0.0805353	19.5052	20.7129	10	10	NA	NA	1	1
20	20	Cer(d18:0/16:0)+HCOO	584.526	C35 H70 O5 N1	14.34	1.97293	0.0645024	0.997214	-0.027794	0.857381	18.3615	17.9467	10	10	NA	NA	1	1
420	420	PE(18:0p/20:4)+H	752.559	C43 H79 O7 N1 P1	14.559	-1.96709	0.0660407	0.997214	-1.07035	0.0382684	22.231	22.7471	10	10	NA	NA	1	1
882	882	TG(18:2/14:1/18:2)+NH4	842.723	C53 H96 O6 N1	20.518	-1.95974	0.0662626	0.997214	-2.10672	0.0759383	20.2383	21.2537	10	10	NA	NA	1	1
595	595	SM(d19:0/24:3)+H	825.684	C48 H94 O6 N2 P1	15.879	1.95665	0.066328	0.997214	-0.0303271	0.839987	17.4939	17.089	10	10	NA	NA	1	1
98	98	Cer(m18:1/24:2)+H	630.618	C42 H80 O2 N1	17.977	1.94529	0.0675304	0.997214	-0.0324514	0.843655	19.8705	19.4649	10	10	NA	NA	1	1
164	164	DG(18:1/20:3)+NH4	662.572	C41 H76 O5 N1	16.003	1.94203	0.0681963	0.997214	-0.0676149	1.6966	17.3946	16.5801	10	10	NA	NA	1	1
765	765	TG(16:0/18:2/18:3)+NH4	870.755	C55 H100 O6 N1	21.253	-1.93913	0.069444	0.997214	-1.89045	0.0804401	23.8684	24.7734	10	10	NA	NA	1	1
95	95	Cer(m18:1/24:0+O)+H	650.645	C42 H84 O3 N1	18.485	1.95946	0.0706163	0.997214	-0.0735555	1.60163	18.4808	17.7168	10	10	NA	NA	1	1
175	175	DG(18:3/18:2)+NH4	632.525	C39 H70 O5 N1	13.246	-1.92132	0.0708128	0.997214	-1.78907	0.0804463	18.9449	19.7992	10	10	NA	NA	1	1
149	149	DG(16:1/20:4)+NH4	632.525	C39 H70 O5 N1	13.602	1.93343	0.0718595	0.997214	-0.0629235	1.31746	18.5061	17.8789	10	10	NA	NA	1	1
630	630	SM(t18:1/22:0)+H	803.664	C45 H92 O7 N2 P1	14.17	1.88805	0.0762112	0.997214	-0.066598	1.20047	17.3221	16.7551	10	10	NA	NA	1	1
415	415	PE(18:0e/22:6)+H	778.575	C45 H81 O7 N1 P1	14.418	-1.91552	0.0768789	0.997214	-1.27697	0.0743998	17.4011	18.0024	10	10	NA	NA	1	1
116	116	Cer(t18:1/22:0)+HCOO	682.599	C41 H80 O6 N1	16.007	1.88385	0.0784577	0.997214	-0.0469815	0.780329	15.4549	15.0882	10	10	NA	NA	1	1
693	693	TG(15:0/18:2/18:2)+NH4	858.755	C54 H100 O6 N1	21.527	-1.87705	0.0787785	0.997214	-1.47649	0.089421	21.3226	22.0161	10	10	NA	NA	1	1
796	796	TG(16:1/18:2/18:3)+NH4	868.739	C55 H98 O6 N1	20.53	-1.85528	0.0810923	0.997214	-1.84572	0.118929	20.6151	21.4785	10	10	NA	NA	1	1
47	47	Cer(d18:1/25:0)+HCOO	708.651	C44 H86 O5 N1	19.822	-1.8383	0.0843677	0.997214	-0.515053	0.036322	19.1502	19.3896	10	10	NA	NA	1	1
210	210	LPE(18:0)-H	480.31	C23 H47 O7 N1 P1	7.917	1.84221	0.0868104	0.997214	-0.0938299	1.23328	19.9884	19.4187	10	10	NA	NA	1	1
472	472	PE(20:1p/18:2)+H	754.575	C43 H81 O7 N1 P1	14.862	-1.80968	0.0871198	0.997214	-1.55259	0.115774	17.9045	18.6229	10	10	NA	NA	1	1
323	323	PC(18:1/20:3)+H	810.601	C46 H85 O8 N1 P1	12.984	-1.8109	0.0871378	0.997214	-1.0767	0.0804177	23.0548	23.5529	10	10	NA	NA	1	1
109	109	Cer(t17:1/25:0)+HCOO	710.63	C43 H84 O6 N1	18.182	-1.82845	0.0903669	0.997214	-1.72705	0.143166	14.6818	15.4737	10	10	NA	NA	1	1
305	305	PC(18:0/20:1)+H	816.648	C46 H91 O8 N1 P1	16.796	-1.80547	0.0905129	0.997214	-1.61802	0.131905	16.8487	17.5917	10	10	NA	NA	1	1
606	606	SM(d20:0/24:4)+H	837.684	C49 H94 O6 N2 P1	18.189	-1.81951	0.0921865	0.997214	-2.93013	0.252587	18.1163	19.4551	10	10	NA	NA	1	1
300	300	PC(17:1/16:0)+H	746.569	C41 H81 O8 N1 P1	13.704	1.80242	0.0921958	0.997214	-0.105544	1.24302	18.9988	18.43	10	10	NA	NA	1	1
50	50	Cer(d18:1/26:2)+HCOO	718.635	C45 H84 O5 N1	18.083	1.78766	0.0956008	0.997214	-0.0753397	0.827413	15.6589	15.2829	10	10	NA	NA	1	1
119	119	Cer(t18:1/24:1)+HCOO	708.615	C43 H82 O6 N1	15.905	1.78616	0.0960037	0.997214	-0.0995445	1.08442	15.977	15.4846	10	10	NA	NA	1	1
428	428	PE(18:1/20:3)-H	766.539	C43 H77 O8 N1 P1	13.215	-1.74538	0.09797	0.997214	-1.41408	0.130726	15.6336	16.2753	10	10	NA	NA	1	1
59	59	Cer(d18:2/24:1)+HCOO	690.604	C43 H80 O5 N1	16.99	1.74427	0.0982751	0.997214	-0.0998507	1.07383	17.0634	16.5764	10	10	NA	NA	1	1
520	520	SM(d17:0/16:0)+H	691.575	C38 H80 O6 N2 P1	11.749	1.7441	0.0985052	0.997214	-0.0926417	0.991331	17.2747	16.8253	10	10	NA	NA	1	1
6	6	AcCa(8:0)+H	288.217	C15 H30 O4 N1	0.735	1.7348	0.101845	0.997214	-0.401844	4.03491	21.6192	19.8026	10	10	NA	NA	1	1
252	252	PC(16:0/16:1)+H	732.554	C40 H79 O8 N1 P1	12.301	1.72323	0.102402	0.997214	-0.194883	1.95588	24.9513	24.0708	10	10	NA	NA	1	1
69	69	Cer(d19:1/24:1)+HCOO	706.635	C44 H84 O5 N1	17.952	1.72456	0.103974	0.997214	-0.0559582	0.542986	16.5535	16.31	10	10	NA	NA	1	1
343	343	PC(18:2/20:4)+H	806.569	C46 H81 O8 N1 P1	11.403	-1.71536	0.104879	0.997214	-1.54294	0.160498	23.1398	23.831	10	10	NA	NA	1	1
4	4	AcCa(16:0)+H	400.342	C23 H46 O4 N1	6.551	1.71643	0.104983	0.997214	-0.152587	1.46228	18.172	17.5172	10	10	NA	NA	1	1
488	488	PI(17:0/18:1)-H	849.55	C44 H82 O13 N0 P1	12.766	1.70236	0.106683	0.997214	-0.116412	1.0938	15.0115	14.5228	10	10	NA	NA	1	1
896	896	TG(18:3/18:2/18:3)+NH4	892.739	C57 H98 O6 N1	20.044	-1.69819	0.10687	0.997214	-2.16409	0.230206	17.1123	18.0792	10	10	NA	NA	1	1
695	695	TG(15:0/18:2/18:3)+NH4	856.739	C54 H98 O6 N1	21.046	-1.69781	0.106893	0.997214	-1.4929	0.158819	17.2971	17.9641	10	10	NA	NA	1	1
285	285	PC(16:1e/14:0)+H	690.543	C38 H77 O7 N1 P1	12.718	1.69138	0.109244	0.997214	-0.085891	0.776872	17.6022	17.2567	10	10	NA	NA	1	1
482	482	PI(16:0/18:2)-H	833.519	C43 H78 O13 N0 P1	11.206	1.66782	0.114058	0.997214	-0.14898	1.26451	21.0239	20.4661	10	10	NA	NA	1	1
352	352	PC(20:0/20:4)+H	838.632	C48 H89 O8 N1 P1	15.207	-1.7037	0.115233	0.997214	-1.57689	0.196564	18.3574	19.0475	10	10	NA	NA	1	1
628	628	SM(t18:1/20:2)+H	771.601	C43 H84 O7 N2 P1	13.494	-1.64902	0.116496	0.997214	-0.964544	0.116257	20.1965	20.6206	10	10	NA	NA	1	1
61	61	Cer(d18:2/25:0)+HCOO	706.635	C44 H84 O5 N1	18.808	-1.65771	0.117704	0.997214	-0.89783	0.111443	17.1545	17.5477	10	10	NA	NA	1	1
528	528	SM(d18:0/16:0)+H	705.591	C39 H82 O6 N2 P1	12.383	1.64862	0.11814	0.997214	-0.12449	1.00507	23.1011	22.6608	10	10	NA	NA	1	1
694	694	TG(15:0/18:2/18:3)+NH4	856.739	C54 H98 O6 N1	20.924	-1.64646	0.118284	0.997214	-2.12129	0.262789	17.5691	18.4984	10	10	NA	NA	1	1
868	868	TG(18:1/18:2/20:2)+NH4	926.817	C59 H108 O6 N1	22.464	-1.65303	0.118335	0.997214	-2.84787	0.355509	19.7493	20.9955	10	10	NA	NA	1	1
460	460	PE(18:2p/20:4)+H	748.528	C43 H75 O7 N1 P1	12.251	-1.6815	0.118934	0.997214	-1.10783	0.143783	16.974	17.456	10	10	NA	NA	1	1
511	511	PS(18:2/20:4)-H	806.498	C44 H73 O10 N1 P1	12.511	1.64129	0.120479	0.997214	-0.227149	1.77827	16.2218	15.4463	10	10	NA	NA	1	1
438	438	PE(18:1e/18:2)-H	726.544	C41 H77 O7 N1 P1	14.865	-1.66392	0.121273	0.997214	-0.919121	0.121729	19.8033	20.202	10	10	NA	NA	1	1
203	203	LPC(20:4)+H	544.34	C28 H51 O7 N1 P1	6.212	1.66865	0.122108	0.997214	-0.239647	1.777	20.1149	19.3462	10	10	NA	NA	1	1
418	418	PE(18:0p/18:2)+H	728.559	C41 H79 O7 N1 P1	14.864	-1.6499	0.122876	0.997214	-1.19192	0.159615	20.2927	20.8088	10	10	NA	NA	1	1
172	172	DG(18:2/18:2)+NH4	634.541	C39 H72 O5 N1	14.233	-1.61866	0.123037	0.997214	-1.12234	0.145811	22.2076	22.6958	10	10	NA	NA	1	1
848	848	TG(18:1/17:1/18:3)+NH4	884.77	C56 H102 O6 N1	21.879	1.6077	0.126173	0.997214	-0.18737	1.39021	19.4259	18.8245	10	10	NA	NA	1	1
17	17	Cer(d17:1/16:0)+HCOO	568.495	C34 H66 O5 N1	13.008	1.59842	0.127381	0.997214	-0.0807358	0.594129	17.4748	17.2181	10	10	NA	NA	1	1
618	618	SM(t18:1/14:0)+H	691.538	C37 H76 O7 N2 P1	10.234	1.59782	0.127818	0.997214	-0.0988842	0.723414	15.9971	15.6848	10	10	NA	NA	1	1
3	3	AcCa(10:2)+H	312.217	C17 H30 O4 N1	0.613	1.68764	0.129947	0.997214	-0.880165	5.68554	19.6043	17.2016	7	9	0.57615	1	0.582043	1
348	348	PC(18:3/18:2)+H	780.554	C44 H79 O8 N1 P1	10.831	-1.58856	0.130148	0.997214	-2.04101	0.285846	19.6319	20.5095	10	10	NA	NA	1	1
221	221	LPG(16:0)-H	483.273	C22 H44 O9 N0 P1	6.713	1.58893	0.131126	0.997214	-0.257508	1.81202	14.0793	13.3021	10	10	NA	NA	1	1
870	870	TG(18:1/18:2/20:3)+NH4	924.801	C59 H106 O6 N1	21.922	-1.58681	0.131199	0.997214	-2.08157	0.295438	21.1549	22.048	10	10	NA	NA	1	1
332	332	PC(18:1e/20:3)+H	796.621	C46 H87 O7 N1 P1	13.836	-1.57474	0.133612	0.997214	-1.12653	0.163296	20.4785	20.9601	10	10	NA	NA	1	1
930	930	TG(20:5/18:2/20:5)+NH4	940.739	C61 H98 O6 N1	19.35	1.59448	0.133668	0.997214	-0.412264	2.78082	15.0554	13.8711	8	10	0.456057	1	0.473684	1
656	656	TG(12:0/18:2/18:2)+NH4	816.708	C51 H94 O6 N1	20.349	-1.56644	0.134727	0.997214	-2.04755	0.298705	20.096	20.9704	10	10	NA	NA	1	1
714	714	TG(16:0/11:4/18:1)+NH4	772.645	C48 H86 O6 N1	19.265	1.91694	0.135232	0.997214	-1.91572	9.41414	17.5583	13.8091	2	4	0.625585	1	0.628483	1
42	42	Cer(d18:1/24:1)+HCOO	692.62	C43 H82 O5 N1	17.391	1.56239	0.135762	0.997214	-0.178752	1.21333	16.6749	16.1576	10	10	NA	NA	1	1
123	123	ChE(18:3)+NH4	664.603	C45 H78 O2 N1	21.932	1.57038	0.13594	0.997214	-0.304588	2.04401	16.5988	15.7291	10	10	NA	NA	1	1
900	900	TG(18:3/18:2/22:5)+NH4	944.77	C61 H102 O6 N1	20.256	-1.57018	0.136694	0.997214	-2.42026	0.364331	14.604	15.632	10	10	NA	NA	1	1
60	60	Cer(d18:2/24:2)+HCOO	688.589	C43 H78 O5 N1	15.62	1.55724	0.136863	0.997214	-0.135594	0.911832	16.0182	15.6301	10	10	NA	NA	1	1
468	468	PE(20:1e/18:2)-H	754.576	C43 H81 O7 N1 P1	16.294	-1.58196	0.137856	0.997214	-0.922531	0.142938	16.2714	16.6612	10	10	NA	NA	1	1
479	479	PI(16:0/16:0)-H	809.519	C41 H78 O13 N0 P1	11.944	1.53926	0.141399	0.997214	-0.269958	1.74355	18.1804	17.4436	10	10	NA	NA	1	1
222	222	LPI(18:1)-H	597.305	C27 H50 O12 N0 P1	6.675	1.58413	0.141997	0.997214	-0.199713	1.21706	13.3751	12.8664	10	10	NA	NA	1	1
54	54	Cer(d18:2/20:0)+HCOO	636.557	C39 H74 O5 N1	15.47	1.57287	0.1428	0.997214	-0.13205	0.806279	17.667	17.3299	10	10	NA	NA	1	1
52	52	Cer(d18:2/16:0)+HCOO	580.495	C35 H66 O5 N1	12.509	1.54391	0.143817	0.997214	-0.146779	0.913756	18.1794	17.7959	10	10	NA	NA	1	1
104	104	Cer(t16:1/18:1)+HCOO	596.49	C35 H66 O6 N1	11.906	1.54402	0.144353	0.997214	-0.143297	0.885847	16.29	15.9187	10	10	NA	NA	1	1
487	487	PI(16:0/22:6)-H	881.519	C47 H78 O13 N0 P1	10.803	1.53895	0.144412	0.997214	-0.175986	1.09343	18.9075	18.4488	10	10	NA	NA	1	1
419	419	PE(18:0p/20:3)+H	754.575	C43 H81 O7 N1 P1	15.191	-1.52965	0.144472	0.997214	-1.14729	0.182829	17.9004	18.3827	10	10	NA	NA	1	1
293	293	PC(17:0/18:2)+H	772.585	C43 H83 O8 N1 P1	13.228	-1.54843	0.145248	0.997214	-0.985722	0.162097	23.6874	24.0992	10	10	NA	NA	1	1
350	350	PC(19:0/18:2)+H	800.616	C45 H87 O8 N1 P1	14.801	-1.53627	0.145634	0.997214	-1.44339	0.235237	19.4305	20.0346	10	10	NA	NA	1	1
111	111	Cer(t18:0/22:0)+HCOO	684.615	C41 H82 O6 N1	17.472	-1.54093	0.14694	0.997214	-0.990855	0.165048	17.675	18.0879	10	10	NA	NA	1	1
398	398	PE(17:1/16:0)-H	702.508	C38 H73 O8 N1 P1	13.118	1.51571	0.147141	0.997214	-0.253707	1.56429	15.1016	14.4463	10	10	NA	NA	1	1
621	621	SM(t18:1/16:1)+H	717.554	C39 H78 O7 N2 P1	10.416	1.54921	0.147298	0.997214	-0.151319	0.895909	17.0732	16.7009	10	10	NA	NA	1	1
381	381	PE(16:0e/18:2)+H	702.543	C39 H77 O7 N1 P1	13.697	-1.53716	0.1487	0.997214	-1.30463	0.221174	15.9978	16.5396	8	10	0.456057	1	0.473684	1
947	947	TG(8:0/18:2/18:2)+NH4	760.645	C47 H86 O6 N1	18.497	-1.50446	0.151103	0.997214	-1.9482	0.327452	14.5915	15.4019	10	10	NA	NA	1	1
12	12	Cer(d16:1/16:0)+HCOO	554.479	C33 H64 O5 N1	12.297	1.49586	0.152097	0.997214	-0.159039	0.944499	18.0678	17.6751	10	10	NA	NA	1	1
180	180	DG(20:3/18:2)+NH4	660.556	C41 H74 O5 N1	14.561	-1.48852	0.154087	0.997214	-1.45609	0.248907	17.5244	18.128	10	10	NA	NA	1	1
447	447	PE(18:1p/18:2)+H	726.543	C41 H77 O7 N1 P1	13.761	-1.4866	0.154433	0.997214	-0.837501	0.143423	18.3594	18.7064	10	10	NA	NA	1	1
2	2	AcCa(10:1)+H	314.233	C17 H32 O4 N1	1.112	1.51917	0.154475	0.997214	-0.579861	3.25627	19.4842	18.146	10	10	NA	NA	1	1
167	167	DG(18:1/22:4)+NH4	688.587	C43 H78 O5 N1	16.005	1.48933	0.156448	0.997214	-0.190635	1.08348	17.4222	16.9758	10	10	NA	NA	1	1
569	569	SM(d18:1/24:0)+H	815.7	C47 H96 O6 N2 P1	18.225	-1.5023	0.156814	0.997214	-2.07595	0.372541	21.1498	22.0015	10	10	NA	NA	1	1
150	150	DG(16:1/20:5)+NH4	630.509	C39 H68 O5 N1	12.679	1.48215	0.158152	0.997214	-0.305556	1.71731	16.4384	15.7325	9	9	1	1	1	1
804	804	TG(17:0/18:1/18:1)+NH4	890.817	C56 H108 O6 N1	21.854	1.46952	0.160347	0.997214	-0.279485	1.55538	19.43	18.792	10	10	NA	NA	1	1
463	463	PE(18:3e/22:6)-H	770.513	C45 H73 O7 N1 P1	11.893	-1.46609	0.161179	0.997214	-1.44458	0.260944	18.7445	19.3364	9	10	1	1	1	1
509	509	PS(18:1e/20:5)-H	792.518	C44 H75 O9 N1 P1	11.916	1.47493	0.161765	0.997214	-0.479149	2.60669	17.5107	16.4469	10	10	NA	NA	1	1
891	891	TG(18:3/14:1/18:2)+NH4	840.708	C53 H94 O6 N1	19.688	-1.45953	0.161841	0.997214	-1.78505	0.322255	15.4602	16.1916	10	10	NA	NA	1	1
424	424	PE(18:0p/22:5)+H	778.575	C45 H81 O7 N1 P1	15.076	-1.44635	0.165288	0.997214	-0.947282	0.174839	16.9981	17.3843	10	10	NA	NA	1	1
8	8	Cer(d14:0/23:1)+HCOO	624.557	C38 H74 O5 N1	16.008	1.44644	0.167437	0.997214	-0.19129	1.01213	16.1265	15.716	10	10	NA	NA	1	1
304	304	PC(18:0/18:3)+H	784.585	C44 H83 O8 N1 P1	15.113	-1.44764	0.169918	0.997214	-1.2797	0.248814	17.9381	18.4535	10	10	NA	NA	1	1
209	209	LPE(18:0)-H	480.31	C23 H47 O7 N1 P1	7.753	1.45057	0.169926	0.997214	-0.230694	1.18207	16.601	16.1253	10	10	NA	NA	1	1
645	645	TG(10:0/18:2/18:2)+NH4	788.676	C49 H90 O6 N1	19.466	-1.4256	0.171379	0.997214	-2.13996	0.411039	16.7808	17.6453	10	10	NA	NA	1	1
501	501	PI(18:0/22:5)+NH4	930.607	C49 H89 O13 N1 P1	12.309	1.42329	0.171768	0.997214	-0.210062	1.09232	17.9008	17.4597	10	10	NA	NA	1	1
49	49	Cer(d18:1/26:1)+HCOO	720.651	C45 H86 O5 N1	19.149	1.42357	0.171858	0.997214	-0.12037	0.625104	17.4962	17.2439	10	10	NA	NA	1	1
19	19	Cer(d18:0/16:0)+H	540.535	C34 H70 O3 N1	12.852	1.45427	0.17218	0.997214	-0.54314	2.70456	18.4395	17.3588	10	10	NA	NA	1	1
573	573	SM(d18:1/24:3)+H	809.653	C47 H90 O6 N2 P1	16.496	-1.42591	0.174243	0.997214	-1.27496	0.252522	21.2593	21.7705	10	10	NA	NA	1	1
498	498	PI(18:0/20:5)-H	883.534	C47 H80 O13 N0 P1	11.474	1.45426	0.17466	0.997214	-0.317986	1.54273	15.9321	15.3197	10	10	NA	NA	1	1
249	249	PC(16:0/14:0)+H	706.538	C38 H77 O8 N1 P1	12.049	1.41433	0.174789	0.997214	-0.243069	1.23851	22.8108	22.3131	10	10	NA	NA	1	1
477	477	PG(18:1/18:1)-H	773.534	C42 H78 O10 N0 P1	11.941	1.42196	0.176122	0.997214	-0.231685	1.15288	16.6788	16.2182	10	10	NA	NA	1	1
143	143	DG(16:0/20:5)+NH4	632.525	C39 H70 O5 N1	13.922	1.41579	0.17647	0.997214	-0.322663	1.61252	16.8187	16.1738	10	10	NA	NA	1	1
152	152	DG(17:1/18:1)+NH4	624.556	C38 H74 O5 N1	15.783	1.40609	0.176772	0.997214	-0.260124	1.3123	17.1127	16.5866	10	10	NA	NA	1	1
218	218	LPE(22:6)-H	524.278	C27 H43 O7 N1 P1	6.275	1.4198	0.178549	0.997214	-0.354414	1.72478	18.1259	17.4407	10	10	NA	NA	1	1
609	609	SM(d20:0/24:5)+H	835.669	C49 H92 O6 N2 P1	16.758	-1.43965	0.178847	0.997214	-2.38035	0.503077	19.5325	20.4711	10	10	NA	NA	1	1
29	29	Cer(d18:0/24:1)+HCOO	694.635	C43 H84 O5 N1	18.485	1.41476	0.179708	0.997214	-0.200683	0.971426	19.5547	19.1694	10	10	NA	NA	1	1
213	213	LPE(18:1)-H	478.294	C23 H45 O7 N1 P1	7.318	1.39817	0.179969	0.997214	-0.232516	1.14697	13.6642	13.207	10	10	NA	NA	1	1
326	326	PC(18:1/22:6)+H	832.585	C48 H83 O8 N1 P1	12.017	-1.42286	0.181489	0.997214	-1.41259	0.300217	22.3364	22.8926	10	10	NA	NA	1	1
193	193	LPC(18:1)+H	522.355	C26 H53 O7 N1 P1	6.885	1.39351	0.181563	0.997214	-0.22113	1.07992	19.1065	18.6771	10	10	NA	NA	1	1
356	356	PC(20:1/22:6)+H	860.616	C50 H87 O8 N1 P1	13.281	-1.42574	0.182016	0.997214	-1.60605	0.344404	17.7016	18.3324	10	10	NA	NA	1	1
63	63	Cer(d19:0/22:0)+H	638.645	C41 H84 O3 N1	18.979	1.39932	0.182448	0.997214	-0.252395	1.21241	14.3839	13.9039	9	10	1	1	1	1
382	382	PE(16:0e/22:6)+H	750.543	C43 H77 O7 N1 P1	13.012	-1.39508	0.183479	0.997214	-1.03221	0.215905	18.6986	19.1068	10	10	NA	NA	1	1
66	66	Cer(d19:0/24:1)+HCOO	708.651	C44 H86 O5 N1	18.866	1.38058	0.184613	0.997214	-0.293565	1.41461	15.725	15.1645	10	10	NA	NA	1	1
256	256	PC(16:0/18:1)+H	760.585	C42 H83 O8 N1 P1	14.221	1.39126	0.184772	0.997214	-0.260996	1.23802	21.3936	20.9051	10	10	NA	NA	1	1
568	568	SM(d18:1/24:0)+H	815.7	C47 H96 O6 N2 P1	18.192	-1.40501	0.18681	0.997214	-3.20637	0.702153	20.6326	21.8847	10	10	NA	NA	1	1
48	48	Cer(d18:1/25:1)+HCOO	706.635	C44 H84 O5 N1	18.566	1.37221	0.187358	0.997214	-0.109571	0.51967	18.1012	17.8962	10	10	NA	NA	1	1
888	888	TG(18:2/18:2/22:6)+NH4	944.77	C61 H102 O6 N1	20.7	1.36941	0.18856	0.997214	-0.514255	2.41963	19.4246	18.472	10	10	NA	NA	1	1
80	80	Cer(m18:0/22:0)+H	608.634	C40 H82 O2 N1	19.102	1.36881	0.188814	0.997214	-0.157221	0.738507	15.3799	15.0893	10	10	NA	NA	1	1
301	301	PC(17:1/18:2)+H	770.569	C43 H81 O8 N1 P1	11.95	-1.36632	0.18907	0.997214	-0.89778	0.190963	20.8145	21.1679	10	10	NA	NA	1	1
255	255	PC(16:0/18:1)+H	760.585	C42 H83 O8 N1 P1	13.548	1.37022	0.189167	0.997214	-0.170666	0.797399	28.2325	27.9191	10	10	NA	NA	1	1
931	931	TG(20:5/18:2/22:6)+NH4	966.755	C63 H100 O6 N1	19.624	1.36889	0.190123	0.997214	-0.568217	2.63512	14.9164	13.883	8	10	0.456057	1	0.473684	1
513	513	SM(d14:0/18:0)+H	677.559	C37 H78 O6 N2 P1	11.091	1.37271	0.190936	0.997214	-0.255594	1.17004	18.7074	18.2501	10	10	NA	NA	1	1
278	278	PC(16:1/14:0)+H	704.522	C38 H75 O8 N1 P1	10.981	1.35839	0.191876	0.997214	-0.455759	2.10796	18.409	17.5829	10	10	NA	NA	1	1
62	62	Cer(d18:2/26:0)+HCOO	720.651	C45 H86 O5 N1	19.372	-1.35598	0.193086	0.997214	-0.508051	0.110759	15.3794	15.5781	10	10	NA	NA	1	1
779	779	TG(16:0/6:0/16:1)+NH4	682.598	C41 H80 O6 N1	18.239	-1.3503	0.198145	0.997214	-3.44633	0.78194	14.9608	16.293	9	8	1	1	1	1
253	253	PC(16:0/17:0)+H	748.585	C41 H83 O8 N1 P1	13.91	1.33664	0.198277	0.997214	-0.383704	1.72121	19.2936	18.6248	10	10	NA	NA	1	1
495	495	PI(18:0/20:3)-H	887.566	C47 H84 O13 N0 P1	12.76	-1.33511	0.199394	0.997214	-0.837829	0.188325	19.9317	20.2564	10	10	NA	NA	1	1
269	269	PC(16:0e/14:0)+H	692.559	C38 H79 O7 N1 P1	12.991	1.32536	0.202079	0.997214	-0.179711	0.790655	18.0608	17.7553	10	10	NA	NA	1	1
169	169	DG(18:1/22:5)+NH4	686.572	C43 H76 O5 N1	15.498	1.32166	0.202902	0.997214	-0.270141	1.18574	16.9805	16.5227	10	10	NA	NA	1	1
822	822	TG(18:0/18:1/18:1)+NH4	904.833	C57 H110 O6 N1	22.105	1.31303	0.205684	0.997214	-0.301828	1.30762	17.7767	17.2738	10	10	NA	NA	1	1
260	260	PC(16:0/18:3)+H	756.554	C42 H79 O8 N1 P1	11.774	1.30584	0.208887	0.997214	-0.246995	1.05044	24.2929	23.8912	10	10	NA	NA	1	1
592	592	SM(d19:0/18:1)+H	745.622	C42 H86 O6 N2 P1	13.789	1.30482	0.209095	0.997214	-0.234836	0.998333	18.9433	18.5616	10	10	NA	NA	1	1
273	273	PC(16:0e/20:3)+H	770.606	C44 H85 O7 N1 P1	13.815	-1.30002	0.210271	0.997214	-1.29778	0.306367	21.2183	21.714	10	10	NA	NA	1	1
523	523	SM(d17:0/18:1)+H	717.591	C40 H82 O6 N2 P1	12.539	1.29686	0.212556	0.997214	-0.142191	0.592961	22.031	21.8056	10	10	NA	NA	1	1
26	26	Cer(d18:0/23:0)+HCOO	682.635	C42 H84 O5 N1	19.473	-1.29275	0.213763	0.997214	-1.26849	0.305599	14.2028	14.6842	10	10	NA	NA	1	1
481	481	PI(16:0/18:1)-H	835.534	C43 H80 O13 N0 P1	12.145	1.28547	0.215665	0.997214	-0.297732	1.22841	19.5762	19.1109	10	10	NA	NA	1	1
865	865	TG(18:1/18:2/18:2)+NH4	898.786	C57 H104 O6 N1	21.275	-1.27683	0.217922	0.997214	-1.50756	0.367914	21.0218	21.5916	10	10	NA	NA	1	1
425	425	PE(18:0p/22:6)+H	776.559	C45 H79 O7 N1 P1	14.121	-1.30225	0.218921	0.997214	-0.850202	0.217152	20.828	21.1445	10	10	NA	NA	1	1
622	622	SM(t18:1/18:0)+H	747.601	C41 H84 O7 N2 P1	11.324	1.28744	0.219055	0.997214	-0.247283	0.987941	15.2985	14.9282	10	10	NA	NA	1	1
507	507	PI(18:1/20:4)-H	883.534	C47 H80 O13 N0 P1	11.337	1.27696	0.219466	0.997214	-0.188365	0.761494	17.9847	17.6981	10	10	NA	NA	1	1
537	537	SM(d18:1/16:0)+H	703.575	C39 H80 O6 N2 P1	11.82	1.27663	0.221362	0.997214	-0.295403	1.17555	28.1635	27.7234	10	10	NA	NA	1	1
73	73	Cer(d20:0/24:1)+H	678.676	C44 H88 O3 N1	19.636	1.27672	0.221794	0.997214	-0.287135	1.13831	13.7696	13.344	10	10	NA	NA	1	1
315	315	PC(18:0e/16:0)+H	748.621	C42 H87 O7 N1 P1	16.409	-1.29504	0.22226	0.997214	-2.71548	0.706261	16.9072	17.9118	10	10	NA	NA	1	1
112	112	Cer(t18:0/23:0)+HCOO	698.63	C42 H84 O6 N1	18.127	-1.26444	0.223881	0.997214	-0.944946	0.23825	17.2445	17.5978	10	10	NA	NA	1	1
91	91	Cer(m18:1/21:0)+H	592.603	C39 H78 O2 N1	17.52	1.25823	0.224446	0.997214	-0.274069	1.09194	15.4063	14.9974	10	10	NA	NA	1	1
359	359	PC(20:2e/20:4)+H	820.621	C48 H87 O7 N1 P1	13.428	-1.27725	0.224995	0.997214	-1.18306	0.306862	19.7222	20.1603	10	10	NA	NA	1	1
70	70	Cer(d19:1/24:1)+HCOO	706.635	C44 H84 O5 N1	18.353	1.25061	0.227139	0.997214	-0.204633	0.806231	19.208	18.9072	10	10	NA	NA	1	1
505	505	PI(18:1/20:3)-H	885.55	C47 H82 O13 N0 P1	11.664	1.26723	0.227678	0.997214	-0.547856	2.09597	14.4382	13.6641	10	10	NA	NA	1	1
617	617	SM(t18:0/24:0)+H	833.711	C47 H98 O7 N2 P1	17.375	-1.26286	0.228144	0.997214	-2.87517	0.749581	14.6612	15.724	9	10	1	1	1	1
907	907	TG(18:4/18:2/18:3)+NH4	890.723	C57 H96 O6 N1	19.37	-1.24929	0.229499	0.997214	-2.07527	0.53613	14.0851	14.8546	9	10	1	1	1	1
74	74	Cer(d20:1/24:0)+HCOO	722.667	C45 H88 O5 N1	20.337	-1.24274	0.230037	0.997214	-0.471685	0.121191	17.9557	18.131	10	10	NA	NA	1	1
86	86	Cer(m18:0/24:1)+H	634.65	C42 H84 O2 N1	19.193	1.24936	0.230519	0.997214	-0.302311	1.1602	17.7629	17.334	10	10	NA	NA	1	1
405	405	PE(18:0/20:3)-H	768.555	C43 H79 O8 N1 P1	14.933	1.25163	0.230575	0.997214	-0.328698	1.25658	15.3701	14.9061	10	10	NA	NA	1	1
9	9	Cer(d15:0/25:1)+HCOO	666.604	C41 H80 O5 N1	17.43	1.24637	0.231438	0.997214	-0.275228	1.05303	15.6009	15.212	10	10	NA	NA	1	1
635	635	SM(t18:1/24:2)+H	827.664	C47 H92 O7 N2 P1	14.464	-1.24098	0.232074	0.997214	-0.902008	0.23506	15.7701	16.1036	10	10	NA	NA	1	1
436	436	PE(18:1e/16:0)+H	704.559	C39 H79 O7 N1 P1	14.788	-1.22748	0.235802	0.997214	-1.1071	0.291356	15.8827	16.2906	10	10	NA	NA	1	1
872	872	TG(18:1/18:2/22:0)+NH4	958.88	C61 H116 O6 N1	24.637	-1.22703	0.235873	0.997214	-3.60244	0.947939	12.8421	14.1694	10	10	NA	NA	1	1
347	347	PC(18:2e/22:4)+H	820.621	C48 H87 O7 N1 P1	14.248	-1.24259	0.236176	0.997214	-1.4189	0.383331	19.7651	20.2828	10	10	NA	NA	1	1
375	375	PE(16:0/18:3)+H	714.507	C39 H73 O8 N1 P1	12.018	1.22733	0.236561	0.997214	-0.396409	1.49735	16.6766	16.1261	10	10	NA	NA	1	1
18	18	Cer(d17:1/24:1)+HCOO	678.604	C42 H80 O5 N1	17.328	1.22631	0.236915	0.997214	-0.252221	0.951475	19.0296	18.68	10	10	NA	NA	1	1
532	532	SM(d18:0/22:0)+H	789.684	C45 H94 O6 N2 P1	17.333	-1.22822	0.238559	0.997214	-1.4051	0.378582	19.2304	19.7437	10	10	NA	NA	1	1
377	377	PE(16:0/20:4)+H	740.522	C41 H75 O8 N1 P1	12.506	1.21923	0.238827	0.997214	-0.317736	1.19327	22.6144	22.1767	10	10	NA	NA	1	1
517	517	SM(d14:0/23:4)+H	739.575	C42 H80 O6 N2 P1	12.572	1.21766	0.239442	0.997214	-0.516112	1.9334	17.0588	16.3502	10	10	NA	NA	1	1
427	427	PE(18:1/18:2)+H	742.538	C41 H77 O8 N1 P1	12.854	-1.2217	0.239459	0.997214	-1.29131	0.346938	21.0403	21.5125	10	10	NA	NA	1	1
166	166	DG(18:1/20:5)+NH4	658.541	C41 H72 O5 N1	14.037	1.23176	0.239465	0.997214	-0.413684	1.51591	18.7103	18.1592	10	10	NA	NA	1	1
76	76	Cer(m18:0/16:0)+H	524.54	C34 H70 O2 N1	15.229	1.23221	0.239983	0.997214	-0.308146	1.1237	16.2396	15.8318	10	10	NA	NA	1	1
372	372	PE(16:0/18:1)+H	718.538	C39 H77 O8 N1 P1	13.83	1.21408	0.240425	0.997214	-0.375972	1.40518	21.2759	20.7613	10	10	NA	NA	1	1
742	742	TG(16:0/16:0/22:5)+NH4	898.786	C57 H104 O6 N1	22.404	1.21247	0.241919	0.997214	-0.503623	1.86451	19.3495	18.6691	10	10	NA	NA	1	1
288	288	PC(16:1e/18:2)+H	742.575	C42 H81 O7 N1 P1	13.186	-1.20412	0.244765	0.997214	-0.688035	0.187626	23.5407	23.7909	10	10	NA	NA	1	1
106	106	Cer(t17:0/24:1)+HCOO	696.615	C42 H82 O6 N1	17.07	1.20222	0.245391	0.997214	-0.236263	0.864691	15.3173	15.0031	10	10	NA	NA	1	1
385	385	PE(16:0p/20:4)+H	724.528	C41 H75 O7 N1 P1	13.142	-1.19958	0.246821	0.997214	-0.819588	0.225541	21.9672	22.2642	10	10	NA	NA	1	1
440	440	PE(18:1e/20:4)-H	750.544	C43 H77 O7 N1 P1	14.563	-1.20014	0.248436	0.997214	-0.760852	0.212249	21.692	21.9663	10	10	NA	NA	1	1
387	387	PE(16:0p/22:6)+H	748.528	C43 H75 O7 N1 P1	12.743	-1.216	0.248614	0.997214	-0.820936	0.235125	21.3306	21.6235	10	10	NA	NA	1	1
28	28	Cer(d18:0/24:0)+HCOO	696.651	C43 H86 O5 N1	20.032	-1.18308	0.253677	0.997214	-1.15452	0.326489	15.0587	15.4727	10	10	NA	NA	1	1
835	835	TG(18:1/11:1/22:1)+NH4	860.77	C54 H102 O6 N1	23.073	1.18836	0.25422	0.997214	-0.535734	1.87049	16.8799	16.2125	10	10	NA	NA	1	1
219	219	LPE(22:6)-H	524.278	C27 H43 O7 N1 P1	6.412	1.17385	0.255903	0.997214	-0.412182	1.4543	16.9653	16.4442	10	10	NA	NA	1	1
898	898	TG(18:3/18:2/20:4)+NH4	918.755	C59 H100 O6 N1	20.295	-1.17229	0.256615	0.997214	-1.95857	0.556735	18.6819	19.3828	10	10	NA	NA	1	1
355	355	PC(20:0e/22:6)+H	848.653	C50 H91 O7 N1 P1	15.905	1.17201	0.257255	0.997214	-0.192783	0.675171	17.3404	17.0992	10	10	NA	NA	1	1
504	504	PI(18:1/18:2)-H	859.534	C45 H80 O13 N0 P1	11.331	-1.17128	0.257308	0.997214	-1.11424	0.317903	18.114	18.5121	10	10	NA	NA	1	1
365	365	PC(22:0/18:2)+H	842.663	C48 H93 O8 N1 P1	17.34	-1.16923	0.258042	0.997214	-0.935497	0.267516	16.5935	16.9275	10	10	NA	NA	1	1
596	596	SM(d19:0/24:4)+H	823.669	C48 H92 O6 N2 P1	17.389	-1.17155	0.260269	0.997214	-2.82047	0.823547	18.9211	19.9195	10	10	NA	NA	1	1
705	705	TG(16:0/10:3/16:0)+NH4	734.629	C45 H84 O6 N1	18.803	-1.15661	0.263249	0.997214	-2.85437	0.831839	14.8816	15.8929	10	10	NA	NA	1	1
927	927	TG(20:3/18:2/18:2)+NH4	922.786	C59 H104 O6 N1	21.236	-1.16744	0.263776	0.997214	-2.61105	0.777744	19.2872	20.2038	10	10	NA	NA	1	1
452	452	PE(18:2/18:2)-H	738.508	C41 H73 O8 N1 P1	11.921	-1.15868	0.264564	0.997214	-1.8273	0.539708	18.5372	19.181	10	10	NA	NA	1	1
866	866	TG(18:1/18:2/18:2)+NH4	898.786	C57 H104 O6 N1	21.851	-1.1495	0.266385	0.997214	-1.78677	0.52692	25.716	26.3459	10	10	NA	NA	1	1
449	449	PE(18:1p/20:4)+H	750.543	C43 H77 O7 N1 P1	13.451	-1.1527	0.267844	0.997214	-1.55753	0.466875	17.5177	18.0631	10	10	NA	NA	1	1
43	43	Cer(d18:1/24:1)+HCOO	692.62	C43 H82 O5 N1	17.77	1.14781	0.268648	0.997214	-0.263855	0.882124	17.6436	17.3345	10	10	NA	NA	1	1
314	314	PC(18:0/22:6)+H	834.601	C48 H85 O8 N1 P1	14.366	-1.13438	0.271517	0.997214	-1.00232	0.299442	21.374	21.7254	10	10	NA	NA	1	1
238	238	PC(15:0/16:1)+H	718.538	C39 H77 O8 N1 P1	11.575	1.13364	0.27229	0.997214	-0.510746	1.70195	18.2606	17.665	10	10	NA	NA	1	1
560	560	SM(d18:1/22:3)+H	781.622	C45 H86 O6 N2 P1	14.945	-1.13617	0.27243	0.997214	-0.961056	0.289954	20.9591	21.2946	10	10	NA	NA	1	1
126	126	ChE(20:5)+NH4	688.603	C47 H78 O2 N1	21.402	1.13673	0.273802	0.997214	-0.622501	2.04044	17.6371	16.9281	10	10	NA	NA	1	1
471	471	PE(20:1e/22:6)-H	802.576	C47 H81 O7 N1 P1	15.528	-1.13	0.274303	0.997214	-0.677611	0.205135	15.7173	15.9536	10	10	NA	NA	1	1
96	96	Cer(m18:1/24:0+O)+H	650.645	C42 H84 O3 N1	18.728	-1.13178	0.27513	0.997214	-0.867078	0.264903	15.5418	15.8429	10	10	NA	NA	1	1
658	658	TG(12:0/18:3/20:4)+NH4	838.692	C53 H92 O6 N1	19.298	-1.12771	0.27652	0.997214	-1.45287	0.445353	15.2206	15.7243	10	10	NA	NA	1	1
637	637	SPH(t18:0)+H	318.3	C18 H40 O3 N1	5.456	1.12121	0.27694	0.997214	-0.444853	1.46299	20.5644	20.0553	10	10	NA	NA	1	1
722	722	TG(16:0/14:0/16:0)+NH4	796.739	C49 H98 O6 N1	22.41	1.12196	0.277342	0.997214	-0.486021	1.59162	16.3395	15.7867	10	10	NA	NA	1	1
328	328	PC(18:1e/18:1)+H	772.621	C44 H87 O7 N1 P1	14.834	-1.11791	0.279094	0.997214	-0.891731	0.273914	18.9413	19.2502	10	10	NA	NA	1	1
458	458	PE(18:2e/22:6)-H	772.529	C45 H75 O7 N1 P1	12.865	-1.13314	0.279155	0.997214	-0.891749	0.281275	18.8605	19.1658	10	10	NA	NA	1	1
235	235	PC(15:0/14:0)+H	692.522	C37 H75 O8 N1 P1	11.408	1.1145	0.280294	0.997214	-0.51655	1.67679	17.1654	16.5853	10	10	NA	NA	1	1
821	821	TG(18:0/18:1/18:1)+NH4	904.833	C57 H110 O6 N1	21.775	1.1181	0.280397	0.997214	-0.446839	1.44039	19.6357	19.1389	10	10	NA	NA	1	1
226	226	PC(14:0/14:0)+H	678.507	C36 H73 O8 N1 P1	10.794	1.11418	0.281122	0.997214	-0.616352	1.98978	19.2132	18.5265	10	10	NA	NA	1	1
38	38	Cer(d18:1/24:0)+HCOO	694.635	C43 H84 O5 N1	19.268	-1.10103	0.28562	0.997214	-0.407072	0.127331	23.5351	23.675	10	10	NA	NA	1	1
744	744	TG(16:0/16:1/17:1)+NH4	834.755	C52 H100 O6 N1	22.407	1.10714	0.286031	0.997214	-0.585171	1.84534	18.4445	17.8144	10	10	NA	NA	1	1
484	484	PI(16:0/20:3)-H	859.534	C45 H80 O13 N0 P1	11.931	1.10919	0.286119	0.997214	-0.469746	1.47515	17.4774	16.9747	10	10	NA	NA	1	1
454	454	PE(18:2e/18:2)-H	724.529	C41 H75 O7 N1 P1	13.496	-1.10072	0.286227	0.997214	-1.00141	0.314447	19.1521	19.4955	10	10	NA	NA	1	1
103	103	Cer(t16:0/20:0)+HCOO	628.552	C37 H74 O6 N1	14.605	1.09543	0.287797	0.997214	-0.183874	0.584394	14.7371	14.5369	10	10	NA	NA	1	1
371	371	PE(16:0/16:1)-H	688.492	C37 H71 O8 N1 P1	12.452	1.09702	0.287839	0.997214	-0.596439	1.88976	17.7018	17.0552	10	10	NA	NA	1	1
153	153	DG(17:1/18:2)+NH4	622.541	C38 H72 O5 N1	14.668	1.09862	0.290002	0.997214	-0.421624	1.31153	18.1282	17.6832	10	10	NA	NA	1	1
913	913	TG(19:1/18:1/18:2)+NH4	914.817	C58 H108 O6 N1	21.321	1.08987	0.290343	0.997214	-0.417338	1.31522	17.5137	17.0647	10	10	NA	NA	1	1
163	163	DG(18:1/20:2)+NH4	664.587	C41 H78 O5 N1	16.622	-1.08706	0.291955	0.997214	-1.00327	0.320445	17.1965	17.5379	10	10	NA	NA	1	1
445	445	PE(18:1p/18:1)+H	728.559	C41 H79 O7 N1 P1	14.659	-1.0904	0.2921	0.997214	-0.861702	0.277154	17.3454	17.6377	10	10	NA	NA	1	1
261	261	PC(16:0/20:3)+H	784.585	C44 H83 O8 N1 P1	12.832	-1.08382	0.293019	0.997214	-0.673916	0.215643	26.8979	27.1271	10	10	NA	NA	1	1
75	75	Cer(d23:0/18:1+2O)+HCOO	712.61	C42 H82 O7 N1	16.183	-1.08281	0.293524	0.997214	-0.716113	0.229558	13.3411	13.5844	10	10	NA	NA	1	1
78	78	Cer(m18:0/20:0)+H	580.603	C38 H78 O2 N1	18.062	1.08281	0.294199	0.997214	-0.335123	1.04041	17.2582	16.9055	10	10	NA	NA	1	1
155	155	DG(18:0/18:0)+NH4	642.603	C39 H80 O5 N1	18.86	1.09038	0.294465	0.997214	-0.453413	1.38615	16.0042	15.5378	10	10	NA	NA	1	1
133	133	DG(14:0/20:4)+NH4	606.509	C37 H68 O5 N1	13.433	1.08084	0.294904	0.997214	-0.436737	1.35386	17.4592	17.0006	10	10	NA	NA	1	1
846	846	TG(18:1/17:1/18:2)+NH4	886.786	C56 H104 O6 N1	22.415	1.07774	0.297137	0.997214	-0.485259	1.48885	18.4376	17.9358	10	10	NA	NA	1	1
279	279	PC(16:1/18:2)+H	756.554	C42 H79 O8 N1 P1	11.382	-1.07331	0.297316	0.997214	-1.26961	0.411034	22.8003	23.2296	10	10	NA	NA	1	1
840	840	TG(18:1/14:0/17:1)+NH4	834.755	C52 H100 O6 N1	22.741	1.06947	0.299368	0.997214	-0.650128	1.993	16.5544	15.883	10	10	NA	NA	1	1
307	307	PC(18:0/20:3)+H	812.616	C46 H87 O8 N1 P1	14.33	-1.07107	0.299848	0.997214	-1.39984	0.459527	25.2669	25.737	10	10	NA	NA	1	1
455	455	PE(18:2e/20:4)-H	748.529	C43 H75 O7 N1 P1	13.269	-1.06977	0.299953	0.997214	-0.755326	0.247552	20.8352	21.0891	10	10	NA	NA	1	1
710	710	TG(16:0/11:1/18:1)+NH4	778.692	C48 H92 O6 N1	20.942	1.06926	0.300661	0.997214	-0.586033	1.78083	16.2012	15.6038	10	10	NA	NA	1	1
591	591	SM(d18:2/24:3)+H	807.637	C47 H88 O6 N2 P1	15.112	-1.06289	0.301941	0.997214	-1.18202	0.387965	20.099	20.496	10	10	NA	NA	1	1
444	444	PE(18:1e/22:6)-H	774.544	C45 H77 O7 N1 P1	14.131	-1.07304	0.302635	0.997214	-0.855008	0.287253	19.893	20.1769	10	10	NA	NA	1	1
426	426	PE(18:1/18:1)+H	744.554	C41 H79 O8 N1 P1	13.95	-1.06187	0.303258	0.997214	-1.17921	0.389923	19.784	20.1786	10	10	NA	NA	1	1
646	646	TG(10:0/18:2/18:3)+NH4	786.661	C49 H88 O6 N1	18.671	-1.05352	0.306134	0.997214	-2.16497	0.719338	14.7809	15.5038	10	10	NA	NA	1	1
57	57	Cer(d18:2/24:0)+HCOO	692.62	C43 H82 O5 N1	18.2	-1.05812	0.306523	0.997214	-0.797086	0.267817	21.5056	21.7703	10	10	NA	NA	1	1
77	77	Cer(m18:0/18:0)+H	552.571	C36 H74 O2 N1	16.695	1.05252	0.306575	0.997214	-0.3582	1.07674	16.8042	16.445	10	10	NA	NA	1	1
869	869	TG(18:1/18:2/20:3)+NH4	924.801	C59 H106 O6 N1	21.254	-1.04803	0.308738	0.997214	-1.58767	0.531762	19.9815	20.5095	10	10	NA	NA	1	1
518	518	SM(d14:0/23:5)+H	737.559	C42 H78 O6 N2 P1	11.44	-1.0485	0.308793	0.997214	-0.86353	0.289585	16.0534	16.3403	10	10	NA	NA	1	1
148	148	DG(16:1/18:3)+NH4	606.509	C37 H68 O5 N1	13.118	1.04669	0.309145	0.997214	-0.418576	1.24932	17.5035	17.0882	10	10	NA	NA	1	1
902	902	TG(18:3/18:3/18:3)+NH4	890.723	C57 H96 O6 N1	19.639	1.04497	0.310303	0.997214	-0.618824	1.83803	14.5222	13.9126	10	10	NA	NA	1	1
88	88	Cer(m18:1/18:0)+H	550.556	C36 H72 O2 N1	15.384	1.0422	0.311177	0.997214	-0.426246	1.26489	17.8031	17.3838	10	10	NA	NA	1	1
429	429	PE(18:1/20:4)-H	764.524	C43 H75 O8 N1 P1	12.799	1.04316	0.311246	0.997214	-0.286377	0.847901	17.6114	17.3306	10	10	NA	NA	1	1
145	145	DG(16:1/18:1)+NH4	610.541	C37 H72 O5 N1	15.101	1.03997	0.312986	0.997214	-0.465513	1.36992	20.2041	19.7519	10	10	NA	NA	1	1
11	11	Cer(d16:0/24:1)+HCOO	666.604	C41 H80 O5 N1	17.203	1.03719	0.313383	0.997214	-0.453876	1.33897	16.3663	15.9237	10	10	NA	NA	1	1
611	611	SM(d20:0/24:6)+H	833.653	C49 H90 O6 N2 P1	15.279	1.03537	0.314318	0.997214	-0.458721	1.34913	19.4471	19.0019	10	10	NA	NA	1	1
933	933	TG(22:4/18:2/18:2)+NH4	948.801	C61 H106 O6 N1	21.514	-1.03401	0.314993	0.997214	-1.75293	0.59727	19.679	20.2569	10	10	NA	NA	1	1
563	563	SM(d18:1/23:0)+H	801.684	C46 H94 O6 N2 P1	17.377	-1.03463	0.316866	0.997214	-2.25978	0.780867	22.4025	23.142	10	10	NA	NA	1	1
909	909	TG(19:1/18:1/18:1)+NH4	916.833	C58 H110 O6 N1	21.82	1.03653	0.317418	0.997214	-0.479614	1.37779	20.8277	20.3786	10	10	NA	NA	1	1
361	361	PC(20:3/20:4)+H	832.585	C48 H83 O8 N1 P1	11.702	-1.02456	0.320108	0.997214	-1.48097	0.513395	19.1621	19.6459	10	10	NA	NA	1	1
662	662	TG(14:0/18:2/22:6)+NH4	892.739	C57 H98 O6 N1	20.471	-1.02265	0.320942	0.997214	-1.56622	0.544078	18.6536	19.1647	10	10	NA	NA	1	1
625	625	SM(t18:1/18:2)+H	743.57	C41 H80 O7 N2 P1	11.257	-1.02337	0.321092	0.997214	-1.26321	0.439871	15.2291	15.6407	10	10	NA	NA	1	1
745	745	TG(16:0/16:1/18:1)+NH4	848.77	C53 H102 O6 N1	22.455	1.01353	0.326168	0.997214	-0.514078	1.45322	26.7572	26.2877	10	10	NA	NA	1	1
685	685	TG(15:0/16:1/18:1)+NH4	834.755	C52 H100 O6 N1	22.123	1.00939	0.326433	0.997214	-0.39543	1.12473	22.5987	22.2341	10	10	NA	NA	1	1
165	165	DG(18:1/20:4)+NH4	660.556	C41 H74 O5 N1	14.994	1.00882	0.326458	0.997214	-0.408855	1.16399	20.8918	20.5142	10	10	NA	NA	1	1
158	158	DG(18:0/20:4)+NH4	662.572	C41 H76 O5 N1	16.309	1.00844	0.327213	0.997214	-0.291979	0.827614	16.878	16.6102	10	10	NA	NA	1	1
190	190	LPC(17:0)+H	510.355	C25 H53 O7 N1 P1	7.346	1.03341	0.327818	0.997214	-2.22286	5.98451	18.3816	16.5007	10	10	NA	NA	1	1
917	917	TG(19:1/18:2/18:3)+NH4	910.786	C58 H104 O6 N1	21.602	-1.00493	0.328424	0.997214	-1.20725	0.426518	17.3255	17.7158	10	10	NA	NA	1	1
465	465	PE(20:0p/18:2)+H	756.59	C43 H83 O7 N1 P1	16.3	-1.0122	0.330773	0.997214	-1.17174	0.426527	16.7762	17.1488	10	10	NA	NA	1	1
161	161	DG(18:1/18:2)+NH4	636.556	C39 H74 O5 N1	15.355	-0.99677	0.332089	0.997214	-0.952418	0.339486	23.903	24.2094	10	10	NA	NA	1	1
581	581	SM(d18:2/16:1)+H	699.544	C39 H76 O6 N2 P1	10.025	1.01448	0.332543	0.997214	-0.352963	0.954004	14.9425	14.642	10	10	NA	NA	1	1
97	97	Cer(m18:1/24:1)+H	632.634	C42 H82 O2 N1	18.085	0.995403	0.333599	0.997214	-0.429996	1.19734	19.187	18.8033	10	10	NA	NA	1	1
615	615	SM(t18:0/16:1)+H	719.57	C39 H80 O7 N2 P1	10.16	0.991987	0.33472	0.997214	-0.268949	0.748271	16.3966	16.157	10	10	NA	NA	1	1
134	134	DG(15:0/18:1)+NH4	598.541	C36 H72 O5 N1	15.683	0.98839	0.336233	0.997214	-0.478835	1.32812	15.2541	14.8295	10	10	NA	NA	1	1
154	154	DG(18:0/16:0)+Na	619.527	C37 H72 O5 Na1	17.642	0.998538	0.336375	0.997214	-0.504616	1.37079	20.5575	20.1244	10	10	NA	NA	1	1
810	810	TG(17:0/18:2/20:4)+NH4	910.786	C58 H104 O6 N1	21.844	0.982893	0.338849	0.997214	-0.500517	1.37907	19.1388	18.6995	10	10	NA	NA	1	1
529	529	SM(d18:0/18:0)+H	733.622	C41 H86 O6 N2 P1	13.898	0.980447	0.340165	0.997214	-0.391585	1.07469	20.5718	20.2302	10	10	NA	NA	1	1
403	403	PE(18:0/18:3)-H	740.524	C41 H75 O8 N1 P1	13.412	0.981288	0.34129	0.997214	-0.633908	1.72386	16.0351	15.4901	10	10	NA	NA	1	1
506	506	PI(18:1/20:4)-H	883.534	C47 H80 O13 N0 P1	11.158	0.978222	0.342229	0.997214	-0.233007	0.633543	18.4606	18.2603	10	10	NA	NA	1	1
202	202	LPC(20:3)+H	546.355	C28 H53 O7 N1 P1	7.806	-0.975391	0.342416	0.997214	-0.92482	0.33864	20.9306	21.2237	10	10	NA	NA	1	1
535	535	SM(d18:1/15:1)+H	687.544	C38 H76 O6 N2 P1	10.29	0.976087	0.342537	0.997214	-0.195706	0.5333	16.8088	16.64	10	10	NA	NA	1	1
593	593	SM(d19:0/18:1)+H	745.622	C42 H86 O6 N2 P1	14.106	0.973555	0.343206	0.997214	-0.230137	0.627506	20.6425	20.4438	10	10	NA	NA	1	1
411	411	PE(18:0/22:5)+H	794.569	C45 H81 O8 N1 P1	13.936	0.975523	0.343555	0.997214	-0.404332	1.09561	19.688	19.3424	10	10	NA	NA	1	1
461	461	PE(18:3e/18:2)+H	724.528	C41 H75 O7 N1 P1	12.466	0.968782	0.346249	0.997214	-0.404791	1.09207	16.5936	16.25	9	10	1	1	1	1
832	832	TG(18:0/18:2/20:4)+NH4	924.801	C59 H106 O6 N1	22.268	-0.963908	0.3479	0.997214	-1.8417	0.683408	22.3941	22.9732	10	10	NA	NA	1	1
565	565	SM(d18:1/23:1)+H	799.669	C46 H92 O6 N2 P1	15.984	-0.968632	0.349582	0.997214	-1.62358	0.615024	20.458	20.9623	10	10	NA	NA	1	1
142	142	DG(16:0/20:4)+NH4	634.541	C39 H72 O5 N1	14.883	0.961651	0.350162	0.997214	-0.524973	1.40013	18.789	18.3515	10	10	NA	NA	1	1
739	739	TG(16:0/16:0/18:3)+NH4	846.755	C53 H100 O6 N1	22.024	-0.959171	0.350278	0.997214	-1.10092	0.41103	22.4603	22.8053	10	10	NA	NA	1	1
15	15	Cer(d16:1/24:1)+HCOO	664.589	C41 H78 O5 N1	16.659	0.950095	0.354648	0.997214	-0.27289	0.723472	19.2076	18.9823	10	10	NA	NA	1	1
741	741	TG(16:0/16:0/20:5)+NH4	870.755	C55 H100 O6 N1	21.708	0.951401	0.355658	0.997214	-0.608621	1.5986	20.1488	19.6538	10	10	NA	NA	1	1
680	680	TG(15:0/16:0/18:2)+NH4	834.755	C52 H100 O6 N1	22.176	0.946999	0.35648	0.997214	-0.421391	1.11086	22.5788	22.2341	10	10	NA	NA	1	1
552	552	SM(d18:1/22:0)+H	787.669	C45 H92 O6 N2 P1	16.471	-0.948884	0.358184	0.997214	-1.65916	0.638908	23.7157	24.2258	10	10	NA	NA	1	1
632	632	SM(t18:1/24:1)+H	829.679	C47 H94 O7 N2 P1	14.111	0.950848	0.359644	0.997214	-0.447382	1.14616	17.3474	16.998	9	9	1	1	1	1
567	567	SM(d18:1/23:6)+H	789.591	C46 H82 O6 N2 P1	11.227	-0.939683	0.360791	0.997214	-1.17076	0.449967	17.1413	17.5017	9	10	1	1	1	1
809	809	TG(17:0/18:2/20:3)+NH4	912.801	C58 H106 O6 N1	22.403	0.93843	0.36136	0.997214	-0.60527	1.57308	18.5715	18.0876	10	10	NA	NA	1	1
137	137	DG(16:0/16:0)+NH4	586.541	C35 H72 O5 N1	16.303	0.934648	0.362642	0.997214	-0.375585	0.975647	18.3138	18.0138	10	10	NA	NA	1	1
636	636	SPH(t16:0)+H	290.269	C16 H36 O3 N1	3.998	0.932141	0.363745	0.997214	-0.567568	1.47148	23.1107	22.6587	10	10	NA	NA	1	1
24	24	Cer(d18:0/22:0)+HCOO	668.62	C41 H82 O5 N1	18.883	-0.932143	0.364619	0.997214	-1.06436	0.412881	15.5307	15.8565	10	10	NA	NA	1	1
37	37	Cer(d18:1/23:0)+HCOO	680.62	C42 H82 O5 N1	18.684	-0.940194	0.365029	0.997214	-0.505404	0.199888	21.8507	22.0034	10	10	NA	NA	1	1
923	923	TG(20:1/18:1/18:1)+NH4	930.848	C59 H112 O6 N1	23.726	-0.926738	0.366372	0.997214	-2.68031	1.03981	18.1123	18.9325	10	10	NA	NA	1	1
766	766	TG(16:0/18:2/18:3)+NH4	870.755	C55 H100 O6 N1	21.383	-0.923454	0.368002	0.997214	-1.31927	0.513684	23.4664	23.8692	10	10	NA	NA	1	1
777	777	TG(16:0/22:6/22:6)+NH4	968.77	C63 H102 O6 N1	20.589	-0.940128	0.368545	0.997214	-5.65342	2.28706	15.0499	16.7331	10	10	NA	NA	1	1
409	409	PE(18:0/22:4)-H	794.571	C45 H81 O8 N1 P1	14.892	0.911686	0.374747	0.997214	-0.496769	1.25224	17.8333	17.4555	10	10	NA	NA	1	1
549	549	SM(d18:1/21:1)+H	771.637	C44 H88 O6 N2 P1	14.077	0.909375	0.375868	0.997214	-0.37451	0.941902	17.4073	17.1236	9	10	1	1	1	1
333	333	PC(18:1e/20:4)+H	794.606	C46 H85 O7 N1 P1	13.232	-0.906626	0.377064	0.997214	-0.590706	0.235298	24.2155	24.3932	10	10	NA	NA	1	1
571	571	SM(d18:1/24:2)+H	811.669	C47 H92 O6 N2 P1	12.855	0.90969	0.377068	0.997214	-1.35438	3.37782	18.696	17.6843	10	10	NA	NA	1	1
676	676	TG(15:0/16:0/16:0)+NH4	810.755	C50 H100 O6 N1	22.742	0.906021	0.378442	0.997214	-0.682095	1.69948	17.8512	17.3425	10	10	NA	NA	1	1
486	486	PI(16:0/22:4)-H	885.55	C47 H82 O13 N0 P1	11.923	0.899655	0.380192	0.997214	-0.711687	1.77758	18.4692	17.9363	10	10	NA	NA	1	1
391	391	PE(16:1e/20:4)-H	722.513	C41 H73 O7 N1 P1	13.132	-0.898993	0.382267	0.997214	-0.864932	0.350427	22.0042	22.2615	10	10	NA	NA	1	1
712	712	TG(16:0/11:1/18:3)+NH4	774.661	C48 H88 O6 N1	20.223	0.923727	0.383733	0.997214	-4.10044	9.51489	14.008	11.3008	5	6	1	1	1	1
624	624	SM(t18:1/18:1)+H	745.585	C41 H82 O7 N2 P1	11.613	-0.903721	0.383751	0.997214	-0.879424	0.363366	15.7531	16.0111	10	10	NA	NA	1	1
736	736	TG(16:0/16:0/17:0)+NH4	838.786	C52 H104 O6 N1	23.41	0.891248	0.384797	0.997214	-0.65785	1.6247	17.1079	16.6245	10	10	NA	NA	1	1
239	239	PC(15:0/18:2)+H	744.554	C41 H79 O8 N1 P1	11.826	-0.892466	0.38491	0.997214	-0.894012	0.363212	22.9998	23.2652	10	10	NA	NA	1	1
410	410	PE(18:0/22:5)-H	792.555	C45 H79 O8 N1 P1	14.433	0.88965	0.385697	0.997214	-0.463468	1.14204	18.0107	17.6714	10	10	NA	NA	1	1
85	85	Cer(m18:0/24:1)+H	634.65	C42 H84 O2 N1	19.012	0.887746	0.386387	0.997214	-0.265263	0.653474	14.6142	14.4201	10	10	NA	NA	1	1
231	231	PC(14:0/20:5)+H	752.522	C42 H75 O8 N1 P1	10.327	0.899214	0.387084	0.997214	-0.589554	1.41043	16.0854	15.6749	9	10	1	1	1	1
212	212	LPE(18:1)-H	478.294	C23 H45 O7 N1 P1	7.183	0.88946	0.387677	0.997214	-0.601755	1.46479	17.8941	17.4626	10	10	NA	NA	1	1
770	770	TG(16:0/18:2/22:6)+NH4	920.77	C59 H102 O6 N1	21.225	-0.88573	0.389011	0.997214	-1.82928	0.751762	22.8159	23.3547	10	10	NA	NA	1	1
522	522	SM(d17:0/18:1)+H	717.591	C40 H82 O6 N2 P1	12.28	0.881708	0.389559	0.997214	-0.265642	0.649848	20.074	19.8819	10	10	NA	NA	1	1
944	944	TG(6:0/14:0/14:0)+NH4	628.551	C37 H74 O6 N1	16.987	-0.883252	0.389718	0.997214	-2.29418	0.941941	13.3511	14.0272	10	10	NA	NA	1	1
243	243	PC(15:0/20:4)+H	768.554	C43 H79 O8 N1 P1	11.614	-0.88608	0.390744	0.997214	-0.967519	0.402324	21.0867	21.3693	10	10	NA	NA	1	1
10	10	Cer(d16:0/23:0)+HCOO	654.604	C40 H80 O5 N1	17.957	0.882692	0.391362	0.997214	-0.35999	0.868729	16.2674	16.013	10	10	NA	NA	1	1
853	853	TG(18:1/18:1/18:2)+NH4	900.801	C57 H106 O6 N1	22.562	-0.876983	0.392474	0.997214	-1.56791	0.646158	24.4563	24.9171	10	10	NA	NA	1	1
550	550	SM(d18:1/21:1)+H	771.637	C44 H88 O6 N2 P1	14.347	-0.88291	0.39291	0.997214	-1.21707	0.509561	18.7873	19.1411	10	10	NA	NA	1	1
875	875	TG(18:1/18:2/22:6)+NH4	946.786	C61 H104 O6 N1	21.216	-0.874787	0.393214	0.997214	-1.85088	0.762658	21.359	21.9031	10	10	NA	NA	1	1
942	942	TG(4:0/16:0/18:2)+NH4	680.582	C41 H78 O6 N1	17.365	-0.876318	0.393238	0.997214	-3.35804	1.38859	16.7152	17.6999	9	10	1	1	1	1
414	414	PE(18:0e/22:5)+H	780.59	C45 H83 O7 N1 P1	14.884	-0.871265	0.395368	0.997214	-1.0058	0.416874	16.2016	16.4961	10	10	NA	NA	1	1
215	215	LPE(20:3)-H	502.294	C25 H45 O7 N1 P1	6.728	0.870057	0.39657	0.997214	-0.577936	1.38753	15.0778	14.673	10	10	NA	NA	1	1
72	72	Cer(d19:2/16:1)+H	548.504	C35 H66 O3 N1	15.337	0.870445	0.397658	0.997214	-0.601467	1.43288	19.6389	19.2232	10	10	NA	NA	1	1
724	724	TG(16:0/14:0/18:1)+NH4	822.755	C51 H100 O6 N1	22.502	0.867134	0.398835	0.997214	-0.565572	1.34725	24.7137	24.3228	10	10	NA	NA	1	1
940	940	TG(4:0/16:0/16:1)+NH4	654.567	C39 H76 O6 N1	17.179	-0.863797	0.399543	0.997214	-2.48372	1.03956	14.1	14.822	10	10	NA	NA	1	1
489	489	PI(17:0/18:2)-H	847.534	C44 H80 O13 N0 P1	11.832	0.86112	0.400568	0.997214	-0.468036	1.1177	16.558	16.2332	10	10	NA	NA	1	1
208	208	LPE(16:1e)-H	436.283	C21 H43 O6 N1 P1	7.366	0.860446	0.401102	0.997214	-0.34613	0.825046	15.8164	15.5769	10	10	NA	NA	1	1
521	521	SM(d17:0/18:0)+H	719.606	C40 H84 O6 N2 P1	13.179	0.86025	0.401397	0.997214	-0.372792	0.887336	17.4533	17.1961	10	10	NA	NA	1	1
316	316	PC(18:0e/18:1)+H	774.637	C44 H89 O7 N1 P1	16.413	-0.86011	0.403163	0.997214	-1.03205	0.438312	18.1128	18.4097	10	10	NA	NA	1	1
899	899	TG(18:3/18:2/20:5)+NH4	916.739	C59 H98 O6 N1	19.662	-0.854897	0.403861	0.997214	-1.88562	0.794971	15.3737	15.919	10	10	NA	NA	1	1
451	451	PE(18:1p/22:6)+H	774.543	C45 H77 O7 N1 P1	12.867	-0.868246	0.404965	0.997214	-0.904053	0.395435	19.7463	20.0006	10	10	NA	NA	1	1
241	241	PC(15:0/20:3)+H	770.569	C43 H81 O8 N1 P1	12.161	-0.853447	0.405566	0.997214	-1.16945	0.496731	20.853	21.1894	10	10	NA	NA	1	1
781	781	TG(16:0/6:0/18:2)+NH4	708.614	C43 H82 O6 N1	18.385	-0.84957	0.406726	0.997214	-2.77888	1.1786	15.6274	16.4276	10	10	NA	NA	1	1
536	536	SM(d18:1/15:1)+H	687.544	C38 H76 O6 N2 P1	10.753	0.847706	0.409307	0.997214	-0.390726	0.910269	15.3081	15.0483	10	10	NA	NA	1	1
663	663	TG(14:0/18:3/18:3)+NH4	840.708	C53 H94 O6 N1	19.97	-0.844377	0.409565	0.997214	-1.70401	0.727086	16.8549	17.3434	10	10	NA	NA	1	1
351	351	PC(19:0/20:4)+H	824.616	C47 H87 O8 N1 P1	14.441	-0.850093	0.409679	0.997214	-0.953385	0.412415	18.1416	18.4121	10	10	NA	NA	1	1
727	727	TG(16:0/14:0/18:3)+NH4	818.723	C51 H96 O6 N1	21.242	-0.842352	0.410695	0.997214	-1.61559	0.69106	20.5352	20.9974	10	10	NA	NA	1	1
788	788	TG(16:1/10:0/18:2)+NH4	762.661	C47 H88 O6 N1	19.355	-0.842578	0.410831	0.997214	-1.75272	0.750747	17.0058	17.5068	10	10	NA	NA	1	1
324	324	PC(18:1/20:4)+H	808.585	C46 H83 O8 N1 P1	12.333	-0.840027	0.412264	0.997214	-0.501792	0.215612	26.0585	26.2016	10	10	NA	NA	1	1
945	945	TG(6:0/18:1/18:1)+NH4	736.645	C45 H86 O6 N1	19.694	-0.842022	0.412355	0.997214	-2.14619	0.926933	15.8852	16.4949	10	10	NA	NA	1	1
641	641	TG(10:0/12:0/14:1)+NH4	654.567	C39 H76 O6 N1	16.884	0.835426	0.417262	0.997214	-1.11589	2.54375	14.6705	13.9566	8	9	1	1	1	1
56	56	Cer(d18:2/23:0)+HCOO	678.604	C42 H80 O5 N1	17.562	-0.836346	0.41766	0.997214	-0.859762	0.378897	19.7575	19.9979	10	10	NA	NA	1	1
919	919	TG(20:0/16:0/18:1)+NH4	906.848	C57 H112 O6 N1	22.695	0.827737	0.418912	0.997214	-0.593778	1.36369	16.6309	16.2459	10	10	NA	NA	1	1
393	393	PE(16:1e/22:4)-H	750.544	C43 H77 O7 N1 P1	14.153	0.834629	0.420016	0.997214	-0.467186	1.04877	17.8657	17.5749	10	10	NA	NA	1	1
634	634	SM(t18:1/24:1)+H	829.679	C47 H94 O7 N2 P1	15.799	-0.831556	0.422104	0.997214	-0.736281	0.329937	16.5798	16.783	9	10	1	1	1	1
195	195	LPC(18:1)+H	522.355	C26 H53 O7 N1 P1	7.206	-0.83206	0.425734	0.997214	-4.57379	2.09871	16.2913	17.5289	10	10	NA	NA	1	1
233	233	PC(14:0e/18:2)+H	716.559	C40 H79 O7 N1 P1	12.866	0.826087	0.427506	0.997214	-0.566245	1.23747	18.2298	17.8942	10	10	NA	NA	1	1
562	562	SM(d18:1/22:6)+H	775.575	C45 H80 O6 N2 P1	10.761	0.815813	0.428012	0.997214	-0.442751	0.98791	14.8772	14.6046	10	10	NA	NA	1	1
943	943	TG(4:0/16:0/18:3)+NH4	678.567	C41 H76 O6 N1	16.422	-0.826558	0.428068	0.997214	-2.09415	0.962634	14.2407	14.8065	6	9	0.3017	1	0.303406	1
681	681	TG(15:0/16:0/18:3)+NH4	832.739	C52 H98 O6 N1	21.724	-0.808191	0.429824	0.997214	-1.35949	0.605214	17.3817	17.7588	10	10	NA	NA	1	1
334	334	PC(18:1e/20:4)+H	794.606	C46 H85 O7 N1 P1	13.816	-0.801673	0.433199	0.997214	-1.11159	0.497569	19.9244	20.2314	10	10	NA	NA	1	1
633	633	SM(t18:1/24:1)+H	829.679	C47 H94 O7 N2 P1	14.321	-0.800541	0.434321	0.997214	-0.940339	0.422708	15.6078	15.8666	10	10	NA	NA	1	1
189	189	LPC(16:1)+H	494.324	C24 H49 O7 N1 P1	6.064	0.799237	0.437284	0.997214	-0.710542	1.55676	17.2604	16.8373	9	8	1	1	1	1
331	331	PC(18:1e/18:2)+H	770.606	C44 H85 O7 N1 P1	14.783	-0.796581	0.437396	0.997214	-0.854984	0.388036	20.1748	20.4083	10	10	NA	NA	1	1
857	857	TG(18:1/18:1/20:2)+NH4	928.833	C59 H110 O6 N1	23.175	-0.791323	0.439062	0.997214	-2.01709	0.913345	20.1333	20.6852	10	10	NA	NA	1	1
362	362	PC(20:4/20:4)+H	830.569	C48 H81 O8 N1 P1	11.173	-0.791347	0.439309	0.997214	-1.25576	0.569516	19.5871	19.9302	10	10	NA	NA	1	1
132	132	DG(14:0/18:3)+NH4	580.494	C35 H66 O5 N1	12.907	0.78718	0.444787	0.997214	-0.745387	1.60495	19.6177	19.1879	10	10	NA	NA	1	1
620	620	SM(t18:1/16:0)+H	719.57	C39 H80 O7 N2 P1	11.394	0.780674	0.445468	0.997214	-0.333837	0.727168	19.6325	19.4358	10	10	NA	NA	1	1
321	321	PC(18:1/18:1)+H	786.601	C44 H85 O8 N1 P1	13.881	-0.77824	0.446537	0.997214	-0.880712	0.404597	27.6254	27.8635	10	10	NA	NA	1	1
200	200	LPC(20:0)+H	552.402	C28 H59 O7 N1 P1	8.643	-0.775926	0.447974	0.997214	-0.721068	0.332319	17.1737	17.3681	10	10	NA	NA	1	1
33	33	Cer(d18:1/20:0)+HCOO	638.573	C39 H76 O5 N1	16.729	0.776018	0.448684	0.997214	-0.31998	0.691107	20.5773	20.3917	10	10	NA	NA	1	1
743	743	TG(16:0/16:0/22:6)+NH4	896.77	C57 H102 O6 N1	21.897	0.771681	0.450316	0.997214	-0.687813	1.48642	21.1448	20.7455	10	10	NA	NA	1	1
341	341	PC(18:1e/22:6)+H	818.606	C48 H85 O7 N1 P1	13.828	-0.775009	0.451812	0.997214	-1.035	0.487304	19.5737	19.8476	10	10	NA	NA	1	1
910	910	TG(19:1/18:1/18:1)+NH4	916.833	C58 H110 O6 N1	21.928	0.769299	0.452376	0.997214	-0.646351	1.38733	17.8948	17.5243	10	10	NA	NA	1	1
467	467	PE(20:0p/22:6)+H	804.59	C47 H83 O7 N1 P1	15.521	-0.770331	0.455156	0.997214	-0.66987	0.318267	16.1243	16.3001	10	10	NA	NA	1	1
554	554	SM(d18:1/22:1)+H	785.653	C45 H90 O6 N2 P1	14.223	-0.763819	0.455166	0.997214	-0.98913	0.462507	16.3235	16.5869	10	10	NA	NA	1	1
335	335	PC(18:1e/20:4)+H	794.606	C46 H85 O7 N1 P1	14.341	-0.759128	0.457921	0.997214	-0.787161	0.370019	21.1287	21.3373	10	10	NA	NA	1	1
303	303	PC(18:0/18:1)+H	788.616	C44 H87 O8 N1 P1	15.187	-0.758103	0.458328	0.997214	-0.785952	0.369431	24.8279	25.0361	10	10	NA	NA	1	1
614	614	SM(t18:0/16:0)+H	721.585	C39 H82 O7 N2 P1	11.251	-0.75907	0.458554	0.997214	-0.857502	0.404594	17.8164	18.0429	10	10	NA	NA	1	1
564	564	SM(d18:1/23:1)+H	799.669	C46 H92 O6 N2 P1	15.674	0.755887	0.459496	0.997214	-0.464173	0.985885	20.9212	20.6603	10	10	NA	NA	1	1
309	309	PC(18:0/20:5)+H	808.585	C46 H83 O8 N1 P1	12.737	0.762766	0.459567	0.997214	-0.374781	0.782204	25.0085	24.8048	10	10	NA	NA	1	1
748	748	TG(16:0/16:1/20:5)+NH4	868.739	C55 H98 O6 N1	20.948	0.755703	0.459721	0.997214	-0.896394	1.90215	19.7763	19.2734	10	10	NA	NA	1	1
515	515	SM(d14:0/18:1)+H	675.544	C37 H76 O6 N2 P1	11.176	0.755061	0.460078	0.997214	-0.442067	0.937519	15.2851	15.0374	10	10	NA	NA	1	1
807	807	TG(17:0/18:1/20:4)+NH4	912.801	C58 H106 O6 N1	22.536	0.751426	0.46226	0.997214	-0.76575	1.61702	18.782	18.3563	10	10	NA	NA	1	1
556	556	SM(d18:1/22:1)+H	785.653	C45 H90 O6 N2 P1	15.103	-0.755561	0.462687	0.997214	-1.06955	0.513087	23.3096	23.5878	10	10	NA	NA	1	1
185	185	LPC(14:0)+H	468.308	C22 H47 O7 N1 P1	5.777	-0.768688	0.463258	0.997214	-6.11191	3.03908	15.7988	17.3352	9	8	1	1	1	1
90	90	Cer(m18:1/20:0)+H	578.587	C38 H76 O2 N1	17.009	0.749301	0.463398	0.997214	-0.429629	0.905748	14.2574	14.0193	10	10	NA	NA	1	1
533	533	SM(d18:1/12:0)+H	647.512	C35 H72 O6 N2 P1	9.606	0.749165	0.464245	0.997214	-0.352332	0.739202	19.0338	18.8403	10	10	NA	NA	1	1
476	476	PG(18:0/18:1)-H	775.549	C42 H80 O10 N0 P1	13.831	-0.746476	0.46532	0.997214	-1.00271	0.47785	16.6751	16.9375	10	10	NA	NA	1	1
53	53	Cer(d18:2/18:0)+H	564.535	C36 H70 O3 N1	13.986	0.746962	0.46563	0.997214	-1.12937	2.36247	16.5403	15.9237	10	9	1	1	1	1
138	138	DG(16:0/18:1)+NH4	612.556	C37 H74 O5 N1	16.382	0.742382	0.467568	0.997214	-0.573639	1.19959	22.0627	21.7497	10	10	NA	NA	1	1
905	905	TG(18:4/16:0/17:1)+NH4	856.739	C54 H98 O6 N1	21.881	-0.745704	0.467627	0.997214	-1.3092	0.631545	16.95	17.2888	10	10	NA	NA	1	1
811	811	TG(17:0/18:2/20:4)+NH4	910.786	C58 H104 O6 N1	22.064	0.742166	0.467701	0.997214	-0.678264	1.418	17.1302	16.7603	10	10	NA	NA	1	1
725	725	TG(16:0/14:0/18:2)+NH4	820.739	C51 H98 O6 N1	21.803	0.741632	0.468624	0.997214	-0.615468	1.28121	24.9049	24.572	10	10	NA	NA	1	1
925	925	TG(20:1/18:1/18:2)+NH4	928.833	C59 H110 O6 N1	23.024	-0.735429	0.471939	0.997214	-2.04303	0.985892	20.9962	21.5247	10	10	NA	NA	1	1
576	576	SM(d18:1/24:4)+H	807.637	C47 H88 O6 N2 P1	14.866	-0.735227	0.471954	0.997214	-0.915587	0.441641	19.8203	20.0573	10	10	NA	NA	1	1
874	874	TG(18:1/18:2/22:5)+NH4	948.801	C61 H106 O6 N1	21.65	-0.734199	0.472308	0.997214	-2.13749	1.03056	18.2521	18.8056	10	10	NA	NA	1	1
284	284	PC(16:1/22:6)+H	804.554	C46 H79 O8 N1 P1	10.881	-0.737871	0.472654	0.997214	-1.22987	0.59979	18.6193	18.9343	10	10	NA	NA	1	1
319	319	PC(18:0e/20:4)+H	796.621	C46 H87 O7 N1 P1	14.753	-0.732406	0.473375	0.997214	-0.888404	0.42917	22.1663	22.3959	10	10	NA	NA	1	1
497	497	PI(18:0/20:4)-H	885.55	C47 H82 O13 N0 P1	12.258	0.733424	0.47427	0.997214	-0.233152	0.478766	23.2041	23.0813	10	10	NA	NA	1	1
582	582	SM(d18:2/16:1)+H	699.544	C39 H76 O6 N2 P1	11.089	0.732606	0.474623	0.997214	-0.610458	1.25346	16.1611	15.8396	10	10	NA	NA	1	1
647	647	TG(11:0/16:0/18:3)+NH4	776.676	C48 H90 O6 N1	19.983	-0.732156	0.475587	0.997214	-1.6138	0.789676	13.2581	13.6702	9	9	1	1	1	1
473	473	PE(20:2e/22:6)-H	800.56	C47 H79 O7 N1 P1	14.142	0.730506	0.475769	0.997214	-0.50725	1.03984	15.062	14.7957	10	10	NA	NA	1	1
354	354	PC(20:0e/20:4)+H	824.653	C48 H91 O7 N1 P1	16.293	-0.72807	0.477637	0.997214	-1.21349	0.595019	19.5499	19.8592	10	10	NA	NA	1	1
450	450	PE(18:1p/22:5)+H	776.559	C45 H79 O7 N1 P1	13.323	-0.727528	0.478339	0.997214	-0.586973	0.288648	17.1794	17.3286	10	10	NA	NA	1	1
761	761	TG(16:0/18:1/22:1)+NH4	932.864	C59 H114 O6 N1	24.583	-0.721717	0.479894	0.997214	-2.68134	1.3114	15.5058	16.1908	10	10	NA	NA	1	1
270	270	PC(16:0e/16:0)+H	720.59	C40 H83 O7 N1 P1	14.705	0.720271	0.481269	0.997214	-0.458179	0.93247	20.5652	20.328	10	10	NA	NA	1	1
792	792	TG(16:1/14:0/20:5)+NH4	840.708	C53 H94 O6 N1	20.133	0.719315	0.481936	0.997214	-0.948773	1.92784	16.388	15.8985	10	10	NA	NA	1	1
176	176	DG(18:3/18:2)+NH4	632.525	C39 H70 O5 N1	13.399	-0.72034	0.483246	0.997214	-1.12887	0.561496	19.0391	19.3228	10	10	NA	NA	1	1
938	938	TG(4:0/14:2/18:1)+NH4	650.535	C39 H72 O6 N1	13.351	0.717908	0.483393	0.997214	-0.618078	1.24933	16.9542	16.6385	10	10	NA	NA	1	1
914	914	TG(19:1/18:1/18:2)+NH4	914.817	C58 H108 O6 N1	22.753	-0.713988	0.484562	0.997214	-1.61129	0.794725	18.583	18.9913	10	10	NA	NA	1	1
760	760	TG(16:0/18:1/18:3)+NH4	872.77	C55 H102 O6 N1	22.029	-0.714127	0.485138	0.997214	-1.45863	0.722213	24.4099	24.7781	10	10	NA	NA	1	1
136	136	DG(16:0/14:0)+NH4	558.509	C33 H68 O5 N1	14.859	0.712399	0.485583	0.997214	-0.597355	1.20861	15.9973	15.6917	10	10	NA	NA	1	1
177	177	DG(18:4/18:2)+NH4	630.509	C39 H68 O5 N1	12.484	0.712814	0.486927	0.997214	-0.445339	0.892743	16.7627	16.539	8	9	1	1	1	1
707	707	TG(16:0/10:3/18:2)+NH4	758.629	C47 H84 O6 N1	18.608	-0.710985	0.488791	0.997214	-2.53755	1.27419	12.6785	13.3101	8	8	1	1	1	1
89	89	Cer(m18:1/20:0)+H	578.587	C38 H76 O2 N1	16.835	0.706314	0.489037	0.997214	-0.476616	0.959382	18.3018	18.0604	10	10	NA	NA	1	1
470	470	PE(20:1e/20:5)-H	776.56	C45 H79 O7 N1 P1	15.074	-0.706106	0.490732	0.997214	-0.834568	0.418674	16.6231	16.8311	10	10	NA	NA	1	1
120	120	Cer(t18:1/24:1)+HCOO	708.615	C43 H82 O6 N1	17.349	-0.707154	0.490759	0.997214	-0.887981	0.446764	17.6523	17.8729	10	10	NA	NA	1	1
845	845	TG(18:1/17:1/18:2)+NH4	886.786	C56 H104 O6 N1	22.154	-0.703018	0.4913	0.997214	-1.2065	0.602456	22.1028	22.4048	10	10	NA	NA	1	1
379	379	PE(16:0/22:4)-H	766.539	C43 H77 O8 N1 P1	13.504	0.702557	0.491327	0.997214	-0.840995	1.68597	17.8826	17.4601	10	10	NA	NA	1	1
803	803	TG(16:1/8:0/16:1)+NH4	708.614	C43 H82 O6 N1	18.654	-0.70245	0.49359	0.997214	-2.21899	1.12188	14.4337	14.9822	9	9	1	1	1	1
639	639	TG(10:0/10:0/18:2)+NH4	680.582	C41 H78 O6 N1	17.087	-0.697603	0.495622	0.997214	-2.3252	1.17509	14.0249	14.5999	9	9	1	1	1	1
936	936	TG(4:0/11:0/11:2)+NH4	512.395	C29 H54 O6 N1	8.958	-0.696786	0.496559	0.997214	-2.69621	1.3674	18.0727	18.7371	10	10	NA	NA	1	1
661	661	TG(14:0/18:2/20:4)+NH4	868.739	C55 H98 O6 N1	20.809	-0.693025	0.497194	0.997214	-1.32013	0.665446	20.6812	21.0086	10	10	NA	NA	1	1
197	197	LPC(18:2)+H	520.34	C26 H51 O7 N1 P1	6.23	0.700837	0.497313	0.997214	-0.404327	0.785192	20.6596	20.4692	10	10	NA	NA	1	1
691	691	TG(15:0/18:1/18:3)+NH4	858.755	C54 H100 O6 N1	21.689	-0.690073	0.499053	0.997214	-1.25117	0.632865	18.593	18.9021	10	10	NA	NA	1	1
121	121	ChE(18:1)+NH4	668.634	C45 H82 O2 N1	23.431	0.688526	0.50008	0.997214	-0.955349	1.88474	19.2707	18.806	10	10	NA	NA	1	1
220	220	LPE(24:0)-H	564.403	C29 H59 O7 N1 P1	10.586	0.68716	0.501228	0.997214	-0.278298	0.547211	13.8188	13.6843	10	10	NA	NA	1	1
534	534	SM(d18:1/13:0)+H	661.528	C36 H74 O6 N2 P1	10.072	0.685753	0.50189	0.997214	-0.343632	0.6755	17.9675	17.8015	10	10	NA	NA	1	1
404	404	PE(18:0/20:2)-H	770.571	C43 H81 O8 N1 P1	15.427	-0.685735	0.501951	0.997214	-0.926246	0.471341	14.8614	15.0888	10	10	NA	NA	1	1
469	469	PE(20:1e/20:4)-H	778.576	C45 H81 O7 N1 P1	15.978	-0.685166	0.503842	0.997214	-0.631762	0.324696	17.5007	17.6542	10	10	NA	NA	1	1
397	397	PE(17:0/20:4)-H	752.524	C42 H75 O8 N1 P1	13.196	0.675901	0.508457	0.997214	-0.443832	0.860879	16.9592	16.7506	10	10	NA	NA	1	1
144	144	DG(16:0/22:6)+NH4	658.541	C41 H72 O5 N1	14.469	0.673077	0.510539	0.997214	-0.704619	1.35992	17.0003	16.6727	10	10	NA	NA	1	1
767	767	TG(16:0/18:2/18:3)+NH4	870.755	C55 H100 O6 N1	21.528	0.67641	0.510711	0.997214	-0.602995	1.15219	22.9825	22.708	10	10	NA	NA	1	1
843	843	TG(18:1/17:1/18:1)+NH4	888.801	C56 H106 O6 N1	22.78	-0.670199	0.511266	0.997214	-1.49043	0.769635	22.6408	23.0012	10	10	NA	NA	1	1
666	666	TG(15:0/12:0/14:0)+NH4	726.661	C44 H88 O6 N1	20.464	0.670759	0.511689	0.997214	-1.1851	2.28567	14.9682	14.4179	9	10	1	1	1	1
551	551	SM(d18:1/21:1)+H	771.637	C44 H88 O6 N2 P1	16.381	0.669986	0.51272	0.997214	-0.43014	0.82617	17.3112	17.1132	10	10	NA	NA	1	1
401	401	PE(18:0/18:1)+H	746.569	C41 H81 O8 N1 P1	15.274	-0.664025	0.515094	0.997214	-1.044	0.542562	20.9525	21.2032	10	10	NA	NA	1	1
752	752	TG(16:0/17:0/20:5)+NH4	884.77	C56 H102 O6 N1	22.073	-0.663515	0.515774	0.997214	-1.12669	0.58713	16.0907	16.3605	10	10	NA	NA	1	1
747	747	TG(16:0/16:1/18:3)+NH4	844.739	C53 H98 O6 N1	21.32	0.661804	0.516574	0.997214	-0.615154	1.18026	22.5976	22.315	10	10	NA	NA	1	1
159	159	DG(18:1/14:0)+NH4	584.525	C35 H70 O5 N1	14.974	0.65802	0.51904	0.997214	-0.706258	1.3489	18.6583	18.337	10	10	NA	NA	1	1
242	242	PC(15:0/20:3)+H	770.569	C43 H81 O8 N1 P1	14.499	-0.657426	0.519238	0.997214	-1.15159	0.602694	20.3542	20.6287	10	10	NA	NA	1	1
406	406	PE(18:0/20:3)+H	770.569	C43 H81 O8 N1 P1	14.5	-0.657426	0.519238	0.997214	-1.15159	0.602694	20.3542	20.6287	10	10	NA	NA	1	1
755	755	TG(16:0/17:1/18:1)+NH4	862.786	C54 H104 O6 N1	23.415	0.656955	0.519577	0.997214	-0.969638	1.85132	18.4065	17.9657	10	10	NA	NA	1	1
64	64	Cer(d19:0/23:0)+HCOO	696.651	C43 H86 O5 N1	19.564	0.659553	0.520033	0.997214	-0.504842	0.954428	14.9444	14.7196	10	10	NA	NA	1	1
819	819	TG(18:0/18:0/18:1)+NH4	906.848	C57 H112 O6 N1	24.723	-0.653114	0.522392	0.997214	-2.09409	1.10389	16.9158	17.4109	10	10	NA	NA	1	1
726	726	TG(16:0/14:0/18:2)+NH4	820.739	C51 H98 O6 N1	NA	0.650864	0.523609	0.997214	-0.620759	1.17622	24.8516	24.5738	10	10	NA	NA	1	1
205	205	LPC(20:4)+H	544.34	C28 H51 O7 N1 P1	7.062	0.651695	0.524865	0.997214	-0.653195	1.22553	18.9345	18.6483	9	10	1	1	1	1
527	527	SM(d17:1/24:3)+H	795.637	C46 H88 O6 N2 P1	15.776	-0.652389	0.527156	0.997214	-1.84444	0.998659	18.0763	18.4992	10	10	NA	NA	1	1
683	683	TG(15:0/16:0/20:5)+NH4	856.739	C54 H98 O6 N1	21.338	0.645009	0.527395	0.997214	-0.676638	1.27358	15.9389	15.6404	10	10	NA	NA	1	1
274	274	PC(16:0e/20:4)+H	768.59	C44 H83 O7 N1 P1	13.176	-0.6435	0.528387	0.997214	-0.674318	0.358902	24.5169	24.6746	10	10	NA	NA	1	1
360	360	PC(20:3/18:2)+H	808.585	C46 H83 O8 N1 P1	14.023	0.640375	0.531076	0.997214	-0.861929	1.60725	22.8224	22.4498	10	10	NA	NA	1	1
30	30	Cer(d18:0/24:1)+HCOO	694.635	C43 H84 O5 N1	18.709	-0.63674	0.533427	0.997214	-0.390275	0.210143	17.2313	17.3214	10	10	NA	NA	1	1
395	395	PE(16:2e/20:4)-H	720.497	C41 H71 O7 N1 P1	11.939	-0.639705	0.533555	0.997214	-1.72042	0.934767	16.604	16.9968	10	10	NA	NA	1	1
277	277	PC(16:0e/22:6)+H	792.59	C46 H83 O7 N1 P1	12.745	-0.638707	0.534332	0.997214	-0.868044	0.472542	21.9161	22.1138	10	10	NA	NA	1	1
503	503	PI(18:1/18:1)-H	861.55	C45 H82 O13 N0 P1	12.269	-0.633457	0.534703	0.997214	-0.994444	0.53466	17.458	17.6879	10	10	NA	NA	1	1
789	789	TG(16:1/12:0/18:2)+NH4	790.692	C49 H92 O6 N1	20.262	-0.6326	0.534955	0.997214	-1.84072	0.988789	19.9331	20.3591	10	10	NA	NA	1	1
245	245	PC(15:0/20:5)+H	766.538	C43 H77 O8 N1 P1	10.849	0.634118	0.535692	0.997214	-0.856681	1.58099	17.2256	16.8635	10	10	NA	NA	1	1
83	83	Cer(m18:0/24:0)+H	636.665	C42 H86 O2 N1	20.194	0.631299	0.535786	0.997214	-0.314651	0.584957	16.19	16.0548	10	10	NA	NA	1	1
580	580	SM(d18:2/16:0)+H	701.559	C39 H78 O6 N2 P1	10.796	0.628823	0.537591	0.997214	-0.301459	0.558238	24.9118	24.7834	10	10	NA	NA	1	1
287	287	PC(16:1e/18:1)+H	744.59	C42 H83 O7 N1 P1	14.363	0.625913	0.539235	0.997214	-0.329444	0.609016	21.424	21.2842	10	10	NA	NA	1	1
627	627	SM(t18:1/20:2)+H	771.601	C43 H84 O7 N2 P1	13.173	-0.626156	0.539673	0.997214	-0.637102	0.345786	19.005	19.1506	10	10	NA	NA	1	1
587	587	SM(d18:2/21:1)+H	769.622	C44 H86 O6 N2 P1	15.123	0.628898	0.539707	0.997214	-0.306161	0.559641	15.5898	15.4631	10	10	NA	NA	1	1
186	186	LPC(15:0)+H	482.324	C23 H49 O7 N1 P1	6.334	0.626573	0.539975	0.997214	-0.456838	0.839196	18.9543	18.7631	10	10	NA	NA	1	1
605	605	SM(d20:0/24:3)+H	839.7	C49 H96 O6 N2 P1	16.612	-0.624643	0.540257	0.997214	-0.835999	0.453396	16.8074	16.9988	10	10	NA	NA	1	1
510	510	PS(18:2/18:2)-H	782.498	C42 H73 O10 N1 P1	12.722	0.624506	0.541908	0.997214	-0.904013	1.65101	17.0503	16.6768	10	10	NA	NA	1	1
671	671	TG(15:0/14:0/16:0)+NH4	782.723	C48 H96 O6 N1	22.067	0.622076	0.542665	0.997214	-0.947675	1.73475	17.7728	17.3793	10	10	NA	NA	1	1
516	516	SM(d14:0/20:5)+H	695.512	C39 H72 O6 N2 P1	9.755	0.618156	0.544969	0.997214	-0.336599	0.614456	16.7654	16.6265	10	10	NA	NA	1	1
716	716	TG(16:0/12:0/14:0)+NH4	740.676	C45 H90 O6 N1	NA	0.617152	0.545025	0.997214	-0.749238	1.37116	15.8957	15.5847	10	10	NA	NA	1	1
778	778	TG(16:0/6:0/10:0)+NH4	600.52	C35 H70 O6 N1	15.612	-0.614798	0.546422	0.997214	-1.77664	0.972467	13.6905	14.0926	10	10	NA	NA	1	1
464	464	PE(20:0/18:2)-H	770.571	C43 H81 O8 N1 P1	15.586	-0.614798	0.546456	0.997214	-0.913236	0.499972	14.559	14.7656	10	10	NA	NA	1	1
699	699	TG(15:0/8:0/18:2)+NH4	722.629	C44 H84 O6 N1	18.861	0.612176	0.548748	0.997214	-0.82499	1.49741	13.2082	12.872	10	10	NA	NA	1	1
937	937	TG(4:0/14:0/16:0)+NH4	628.551	C37 H74 O6 N1	17.118	-0.610801	0.549215	0.997214	-1.66479	0.916188	14.1619	14.5362	10	10	NA	NA	1	1
496	496	PI(18:0/20:3)-H	887.566	C47 H84 O13 N0 P1	13.189	0.612828	0.549334	0.997214	-0.374529	0.676138	16.9601	16.8093	10	10	NA	NA	1	1
644	644	TG(10:0/12:0/18:3)+NH4	706.598	C43 H80 O6 N1	17.36	-0.610862	0.549733	0.997214	-2.1796	1.20346	15.0302	15.5182	9	10	1	1	1	1
701	701	TG(16:0/10:1/14:0)+NH4	710.629	C43 H84 O6 N1	19.702	-0.607617	0.551847	0.997214	-2.32267	1.28687	14.1173	14.6352	9	10	1	1	1	1
823	823	TG(18:0/18:1/18:1)+NH4	904.833	C57 H110 O6 N1	23.783	-0.604171	0.553337	0.997214	-2.26598	1.2543	23.0816	23.5875	10	10	NA	NA	1	1
280	280	PC(16:1/18:3)+H	754.538	C42 H77 O8 N1 P1	10.61	-0.600786	0.5557	0.997214	-1.30254	0.724231	16.8876	17.1767	10	10	NA	NA	1	1
442	442	PE(18:1e/22:4)-H	778.576	C45 H81 O7 N1 P1	15.568	0.606001	0.556618	0.997214	-0.59087	1.04107	17.0373	16.8122	10	10	NA	NA	1	1
79	79	Cer(m18:0/21:0)+H	594.618	C39 H80 O2 N1	18.686	0.600018	0.558486	0.997214	-0.37703	0.668293	14.635	14.4894	10	10	NA	NA	1	1
246	246	PC(15:0/22:5)+H	794.569	C45 H81 O8 N1 P1	11.763	0.600365	0.558753	0.997214	-0.462553	0.817748	19.5569	19.3793	10	10	NA	NA	1	1
594	594	SM(d19:0/24:3)+H	825.684	C48 H94 O6 N2 P1	15.606	0.593105	0.560506	0.997214	-0.578757	1.03397	16.7274	16.4998	10	10	NA	NA	1	1
413	413	PE(18:0e/22:4)-H	780.591	C45 H83 O7 N1 P1	15.867	0.598997	0.561238	0.997214	-0.594091	1.0388	15.3011	15.0787	10	10	NA	NA	1	1
774	774	TG(16:0/22:5/22:5)+NH4	972.801	C63 H106 O6 N1	21.461	0.592835	0.561388	0.997214	-0.916215	1.62945	17.6052	17.2486	10	10	NA	NA	1	1
173	173	DG(18:2/20:4)+NH4	658.541	C41 H72 O5 N1	13.889	0.589517	0.562848	0.997214	-0.492652	0.876931	20.4914	20.2993	10	10	NA	NA	1	1
708	708	TG(16:0/11:1/16:0)+NH4	752.676	C46 H90 O6 N1	20.972	0.591789	0.563732	0.997214	-0.905453	1.5926	14.5227	14.1792	9	9	1	1	1	1
558	558	SM(d18:1/22:2)+H	783.637	C45 H88 O6 N2 P1	13.799	0.588621	0.564343	0.997214	-0.792106	1.40099	18.8215	18.517	10	10	NA	NA	1	1
799	799	TG(16:1/18:2/22:6)+NH4	918.755	C59 H100 O6 N1	20.511	-0.581517	0.568367	0.997214	-1.61414	0.915738	18.101	18.4502	10	10	NA	NA	1	1
858	858	TG(18:1/18:1/20:3)+NH4	926.817	C59 H108 O6 N1	22.658	0.577217	0.570944	0.997214	-0.851802	1.49715	22.6247	22.302	10	10	NA	NA	1	1
459	459	PE(18:2e/22:6)-H	772.529	C45 H75 O7 N1 P1	13.066	-0.582683	0.571889	0.997214	-0.769725	0.447569	15.8973	16.0584	10	10	NA	NA	1	1
434	434	PE(18:1/22:6)+H	790.538	C45 H77 O8 N1 P1	12.299	-0.574922	0.573245	0.997214	-0.956211	0.547894	19.3095	19.5136	10	10	NA	NA	1	1
916	916	TG(19:1/18:2/18:2)+NH4	912.801	C58 H106 O6 N1	22.2	-0.57307	0.573705	0.997214	-1.21522	0.694417	18.1961	18.4565	10	10	NA	NA	1	1
860	860	TG(18:1/18:1/20:5)+NH4	922.786	C59 H104 O6 N1	21.834	0.569117	0.576312	0.997214	-0.923362	1.60947	23.334	22.9909	10	10	NA	NA	1	1
539	539	SM(d18:1/18:1)+H	729.591	C41 H82 O6 N2 P1	12.079	0.570937	0.576716	0.997214	-0.363098	0.627958	23.8485	23.7161	10	10	NA	NA	1	1
271	271	PC(16:0e/16:1)+H	718.575	C40 H81 O7 N1 P1	13.22	0.566214	0.578262	0.997214	-0.424187	0.73709	19.0789	18.9224	10	10	NA	NA	1	1
542	542	SM(d18:1/20:0)+H	759.637	C43 H88 O6 N2 P1	14.948	-0.567003	0.578823	0.997214	-1.00189	0.579891	23.6656	23.8766	10	10	NA	NA	1	1
224	224	MG(16:0)+H	331.284	C19 H39 O4	8.136	0.566674	0.578834	0.997214	-0.83752	1.44833	20.0625	19.7571	10	10	NA	NA	1	1
723	723	TG(16:0/14:0/16:0)+NH4	796.739	C49 H98 O6 N1	22.547	0.567298	0.57901	0.997214	-0.759173	1.30902	20.5489	20.274	10	10	NA	NA	1	1
758	758	TG(16:0/18:1/18:2)+NH4	874.786	C55 H104 O6 N1	21.874	-0.565591	0.579075	0.997214	-1.18848	0.686039	23.4573	23.7085	10	10	NA	NA	1	1
396	396	PE(17:0/18:2)+H	730.538	C40 H77 O8 N1 P1	13.45	-0.564508	0.580268	0.997214	-0.884762	0.512741	17.3762	17.5622	10	10	NA	NA	1	1
579	579	SM(d18:2/14:0)+H	673.528	C37 H74 O6 N2 P1	9.754	0.559284	0.58288	0.997214	-0.286801	0.494837	19.8749	19.7709	10	10	NA	NA	1	1
46	46	Cer(d18:1/24:2)+HCOO	690.604	C43 H80 O5 N1	16.812	0.560999	0.583251	0.997214	-0.315777	0.540832	20.8068	20.6943	10	10	NA	NA	1	1
719	719	TG(16:0/12:0/18:2)+NH4	792.708	C49 H94 O6 N1	21.097	-0.556314	0.584849	0.997214	-1.7056	0.991453	22.2926	22.6497	10	10	NA	NA	1	1
734	734	TG(16:0/14:3/16:0)+NH4	790.692	C49 H92 O6 N1	20.808	0.559862	0.585452	0.997214	-0.824756	1.39873	15.453	15.166	10	10	NA	NA	1	1
836	836	TG(18:1/11:1/22:2)+NH4	858.755	C54 H100 O6 N1	22.459	-0.555211	0.585691	0.997214	-1.36082	0.792419	17.2874	17.5716	10	10	NA	NA	1	1
802	802	TG(16:1/20:4/20:4)+NH4	918.755	C59 H100 O6 N1	20.65	-0.557258	0.586247	0.997214	-1.87062	1.09968	17.9174	18.3029	10	10	NA	NA	1	1
320	320	PC(18:0e/22:4)+H	824.653	C48 H91 O7 N1 P1	15.956	0.552048	0.588459	0.997214	-0.37136	0.633198	17.307	17.1761	10	10	NA	NA	1	1
559	559	SM(d18:1/22:3)+H	781.622	C45 H86 O6 N2 P1	12.348	-0.551352	0.588784	0.997214	-0.580399	0.340345	18.2965	18.4165	10	10	NA	NA	1	1
311	311	PC(18:0/22:5)+H	836.616	C48 H87 O8 N1 P1	13.716	0.548603	0.59002	0.997214	-0.382115	0.652196	23.3588	23.2238	10	10	NA	NA	1	1
757	757	TG(16:0/18:1/18:1)+NH4	876.801	C55 H106 O6 N1	23.083	0.54775	0.591388	0.997214	-0.904675	1.5354	27.7974	27.482	10	10	NA	NA	1	1
629	629	SM(t18:1/21:6)+H	777.554	C44 H78 O7 N2 P1	11.921	-0.545397	0.592578	0.997214	-1.15806	0.682365	19.2376	19.4754	10	10	NA	NA	1	1
890	890	TG(18:2/22:6/22:6)+NH4	992.77	C65 H102 O6 N1	19.886	0.543916	0.593624	0.997214	-1.41284	2.39344	14.0349	13.5446	9	10	1	1	1	1
368	368	PE(14:0/18:2)+H	688.491	C37 H71 O8 N1 P1	11.406	0.540859	0.596234	0.997214	-0.72118	1.21391	14.8428	14.5965	10	10	NA	NA	1	1
336	336	PC(18:1e/20:5)+H	792.59	C46 H83 O7 N1 P1	12.288	-0.542069	0.596649	0.997214	-1.04336	0.623695	19.0163	19.2261	10	10	NA	NA	1	1
831	831	TG(18:0/18:2/18:2)+NH4	900.801	C57 H106 O6 N1	21.858	-0.539078	0.597626	0.997214	-1.48453	0.884563	22.8971	23.1971	10	10	NA	NA	1	1
797	797	TG(16:1/18:2/20:4)+NH4	894.755	C57 H100 O6 N1	20.827	0.537312	0.597699	0.997214	-0.861979	1.45381	19.9998	19.7039	10	10	NA	NA	1	1
524	524	SM(d17:1/16:0)+H	689.559	C38 H78 O6 N2 P1	11.207	0.53588	0.59878	0.997214	-0.538094	0.905615	23.3026	23.1189	10	10	NA	NA	1	1
867	867	TG(18:1/18:2/18:2)+NH4	898.786	C57 H104 O6 N1	22.212	0.535729	0.598899	0.997214	-0.692305	1.16486	25.1375	24.9012	10	10	NA	NA	1	1
800	800	TG(16:1/18:3/18:3)+NH4	866.723	C55 H96 O6 N1	19.927	-0.532838	0.600663	0.997214	-1.35713	0.80801	15.9775	16.2521	10	10	NA	NA	1	1
677	677	TG(15:0/16:0/16:0)+NH4	810.755	C50 H100 O6 N1	22.861	0.532745	0.600726	0.997214	-0.773144	1.29845	16.413	16.1504	10	10	NA	NA	1	1
678	678	TG(15:0/16:0/18:1)+NH4	836.77	C52 H102 O6 N1	22.698	0.531237	0.601819	0.997214	-0.893947	1.4984	21.1295	20.8272	10	10	NA	NA	1	1
146	146	DG(16:1/18:2)+NH4	608.525	C37 H70 O5 N1	13.96	0.531472	0.601869	0.997214	-0.475225	0.795741	20.2713	20.1111	10	10	NA	NA	1	1
502	502	PI(18:0/22:6)-H	909.55	C49 H82 O13 N0 P1	11.94	0.533277	0.602127	0.997214	-0.881584	1.46574	21.2027	20.9107	10	10	NA	NA	1	1
738	738	TG(16:0/16:0/18:1)+NH4	850.786	C53 H104 O6 N1	23.14	0.530983	0.602907	0.997214	-0.883442	1.47227	25.9282	25.6338	10	10	NA	NA	1	1
282	282	PC(16:1/20:4)+H	780.554	C44 H79 O8 N1 P1	11.178	-0.529468	0.60296	0.997214	-1.0632	0.635214	21.0236	21.2376	10	10	NA	NA	1	1
223	223	LPI(20:4)-H	619.289	C29 H48 O12 N0 P1	6.017	0.529767	0.603056	0.997214	-0.557511	0.931745	13.4685	13.2814	10	10	NA	NA	1	1
100	100	Cer(m19:0/22:0)+H	622.65	C41 H84 O2 N1	19.649	0.52951	0.60325	0.997214	-0.333765	0.557597	16.083	15.9711	10	10	NA	NA	1	1
437	437	PE(18:1e/18:1)-H	728.56	C41 H79 O7 N1 P1	16.013	-0.536215	0.603528	0.997214	-0.644965	0.394742	18.2032	18.3283	10	10	NA	NA	1	1
364	364	PC(20:5/18:2)+H	804.554	C46 H79 O8 N1 P1	10.668	-0.531196	0.604513	0.997214	-1.56315	0.947709	18.6706	18.9783	10	10	NA	NA	1	1
283	283	PC(16:1/20:5)+H	778.538	C44 H77 O8 N1 P1	10.461	0.529793	0.604867	0.997214	-0.628818	1.03943	16.0786	15.8733	10	10	NA	NA	1	1
740	740	TG(16:0/16:0/20:4)+NH4	872.77	C55 H102 O6 N1	22.247	0.529494	0.604929	0.997214	-0.807283	1.33516	22.6852	22.4212	10	10	NA	NA	1	1
108	108	Cer(t17:0/26:0)+HCOO	726.662	C44 H88 O6 N1	19.333	-0.52561	0.605634	0.997214	-0.539936	0.323953	14.8788	14.9868	10	10	NA	NA	1	1
619	619	SM(t18:1/16:0)+H	719.57	C39 H80 O7 N2 P1	10.829	0.522362	0.607813	0.997214	-0.372006	0.618113	15.7132	15.5902	10	10	NA	NA	1	1
746	746	TG(16:0/16:1/18:2)+NH4	846.755	C53 H100 O6 N1	21.827	0.522754	0.608979	0.997214	-0.577238	0.951254	26.5188	26.3318	10	10	NA	NA	1	1
901	901	TG(18:3/18:2/22:6)+NH4	942.755	C61 H100 O6 N1	19.969	0.516226	0.612438	0.997214	-1.14544	1.88651	17.3749	17.0043	10	10	NA	NA	1	1
291	291	PC(16:2e/18:2)+H	740.559	C42 H79 O7 N1 P1	11.763	0.514055	0.614477	0.997214	-0.674007	1.10395	17.6015	17.3866	10	10	NA	NA	1	1
363	363	PC(20:4/22:6)+H	854.569	C50 H81 O8 N1 P1	10.874	-0.516239	0.61465	0.997214	-1.41372	0.869928	17.6268	17.8987	10	10	NA	NA	1	1
711	711	TG(16:0/11:1/18:2)+NH4	776.676	C48 H90 O6 N1	20.164	0.512628	0.61474	0.997214	-1.0098	1.65868	15.3768	15.0524	10	10	NA	NA	1	1
198	198	LPC(18:2)+H	520.34	C26 H51 O7 N1 P1	6.412	-0.509917	0.616828	0.997214	-1.28978	0.788453	20.9861	21.2368	10	10	NA	NA	1	1
179	179	DG(20:2/18:2)+NH4	662.572	C41 H76 O5 N1	15.659	-0.50884	0.617057	0.997214	-0.932152	0.568699	17.7908	17.9725	10	10	NA	NA	1	1
948	948	TG(8:0/18:2/18:3)+NH4	758.629	C47 H84 O6 N1	17.657	-0.512671	0.617681	0.997214	-2.22963	1.38185	13.2479	13.6718	6	9	0.3017	1	0.303406	1
669	669	TG(15:0/12:0/18:1)+NH4	780.708	C48 H94 O6 N1	21.293	0.507288	0.618346	0.997214	-1.00275	1.63883	16.9723	16.6543	10	10	NA	NA	1	1
456	456	PE(18:2e/20:5)-H	746.513	C43 H73 O7 N1 P1	12.383	-0.508075	0.619499	0.997214	-1.71019	1.05631	17.5315	17.8584	10	10	NA	NA	1	1
601	601	SM(d19:1/24:4)+H	821.653	C48 H90 O6 N2 P1	16.005	-0.507428	0.619682	0.997214	-1.61687	0.997756	18.4155	18.725	10	10	NA	NA	1	1
247	247	PC(15:0/22:6)+H	792.554	C45 H79 O8 N1 P1	11.322	-0.507909	0.620327	0.997214	-1.50469	0.933551	19.2413	19.5269	10	10	NA	NA	1	1
793	793	TG(16:1/16:1/16:1)+NH4	818.723	C51 H96 O6 N1	21.089	-0.501688	0.621994	0.997214	-1.28141	0.787514	23.4318	23.6788	10	10	NA	NA	1	1
286	286	PC(16:1e/16:0)+H	718.575	C40 H81 O7 N1 P1	14.301	0.501445	0.622139	0.997214	-0.401273	0.652862	20.9614	20.8356	10	10	NA	NA	1	1
880	880	TG(18:1e/16:0/18:2)+NH4	860.807	C55 H106 O5 N1	23.436	-0.503112	0.622545	0.997214	-1.70311	1.05488	15.5991	15.9233	10	10	NA	NA	1	1
771	771	TG(16:0/20:4/22:5)+NH4	946.786	C61 H104 O6 N1	21.472	0.499115	0.624417	0.997214	-0.966897	1.5631	17.4334	17.1353	10	10	NA	NA	1	1
754	754	TG(16:0/17:1/18:1)+NH4	862.786	C54 H104 O6 N1	22.769	0.494198	0.627151	0.997214	-0.730392	1.17964	23.6671	23.4425	10	10	NA	NA	1	1
674	674	TG(15:0/14:0/18:2)+NH4	806.723	C50 H96 O6 N1	21.441	0.494988	0.627447	0.997214	-1.04993	1.68848	19.3429	19.0236	10	10	NA	NA	1	1
670	670	TG(15:0/12:0/18:2)+NH4	778.692	C48 H92 O6 N1	20.685	-0.493272	0.627801	0.997214	-1.77326	1.09901	16.7743	17.1114	10	10	NA	NA	1	1
718	718	TG(16:0/12:0/18:1)+NH4	794.723	C49 H96 O6 N1	21.8	0.485973	0.632859	0.997214	-0.961555	1.54017	23.5462	23.2568	10	10	NA	NA	1	1
45	45	Cer(d18:1/24:2)+H	646.613	C42 H80 O3 N1	17.362	-0.486076	0.633175	0.997214	-0.735633	0.460295	15.8159	15.9536	10	10	NA	NA	1	1
453	453	PE(18:2/20:4)+H	764.522	C43 H75 O8 N1 P1	11.632	-0.484669	0.633877	0.997214	-1.07778	0.674207	16.2015	16.4033	10	10	NA	NA	1	1
648	648	TG(11:0/18:1/20:5)+NH4	826.692	C52 H92 O6 N1	20.214	0.515043	0.6346	0.997214	-6.11741	8.85568	14.303	12.9339	3	5	0.648077	1	0.649917	1
844	844	TG(18:1/17:1/18:1)+NH4	888.801	C56 H106 O6 N1	23.358	0.482988	0.635153	0.997214	-1.32357	2.1109	15.7192	15.3255	10	10	NA	NA	1	1
422	422	PE(18:0p/22:4)+H	780.59	C45 H83 O7 N1 P1	15.565	0.484411	0.635163	0.997214	-0.589611	0.936026	17.1578	16.9846	10	10	NA	NA	1	1
600	600	SM(d19:1/24:1)+H	827.7	C48 H96 O6 N2 P1	17.347	0.482669	0.635899	0.997214	-0.42362	0.673267	20.0429	19.9181	10	10	NA	NA	1	1
68	68	Cer(d19:1/24:0)+HCOO	708.651	C44 H86 O5 N1	19.62	-0.481509	0.637324	0.997214	-0.585482	0.370191	20.0613	20.1689	10	10	NA	NA	1	1
275	275	PC(16:0e/20:5)+H	766.575	C44 H81 O7 N1 P1	12.184	0.480863	0.637492	0.997214	-0.57469	0.909868	20.2856	20.118	10	10	NA	NA	1	1
466	466	PE(20:0p/20:4)+H	780.59	C45 H83 O7 N1 P1	15.97	-0.480171	0.638156	0.997214	-0.595899	0.377055	17.766	17.8755	10	10	NA	NA	1	1
696	696	TG(15:0/18:2/20:4)+NH4	882.755	C56 H100 O6 N1	21.206	-0.477055	0.639096	0.997214	-1.04868	0.66069	18.4476	18.6415	10	10	NA	NA	1	1
34	34	Cer(d18:1/22:0)+H	622.613	C40 H80 O3 N1	17.877	0.479619	0.640425	0.997214	-0.505005	0.788645	15.897	15.7552	10	10	NA	NA	1	1
854	854	TG(18:1/18:1/18:2)+NH4	900.801	C57 H106 O6 N1	22.756	0.474904	0.640876	0.997214	-1.08207	1.71094	21.2493	20.9349	10	10	NA	NA	1	1
616	616	SM(t18:0/18:0)+H	749.617	C41 H86 O7 N2 P1	12.615	-0.475259	0.641026	0.997214	-0.729311	0.462191	16.0744	16.208	8	10	0.456057	1	0.473684	1
546	546	SM(d18:1/20:3)+H	753.591	C43 H82 O6 N2 P1	13.347	0.474159	0.641277	0.997214	-0.547732	0.866042	21.1641	21.0049	10	10	NA	NA	1	1
492	492	PI(18:0/18:1)-H	863.566	C45 H84 O13 N0 P1	13.447	0.474014	0.641548	0.997214	-0.469255	0.741089	19.3328	19.1969	10	10	NA	NA	1	1
141	141	DG(16:0/18:3)+NH4	608.525	C37 H70 O5 N1	14.399	0.473847	0.641631	0.997214	-0.691238	1.0917	17.4148	17.2146	10	10	NA	NA	1	1
182	182	DG(22:4/18:2)+NH4	686.572	C43 H76 O5 N1	14.924	-0.473853	0.641784	0.997214	-0.783555	0.496593	17.0753	17.2187	10	10	NA	NA	1	1
881	881	TG(18:2/13:0/18:2)+NH4	830.723	C52 H96 O6 N1	20.86	-0.471575	0.643291	0.997214	-1.54397	0.980246	15.8328	16.1146	10	10	NA	NA	1	1
704	704	TG(16:0/10:1/18:2)+NH4	762.661	C47 H88 O6 N1	19.694	-0.467305	0.646095	0.997214	-1.4187	0.903543	15.4728	15.7304	10	10	NA	NA	1	1
578	578	SM(d18:1/24:5)+H	805.622	C47 H86 O6 N2 P1	11.979	0.466166	0.647088	0.997214	-0.554058	0.867948	17.1238	16.9669	9	10	1	1	1	1
939	939	TG(4:0/16:0/16:0)+NH4	656.582	C39 H78 O6 N1	18.354	-0.465469	0.647254	0.997214	-1.74245	1.1109	15.6759	15.9917	10	10	NA	NA	1	1
383	383	PE(16:0p/18:1)+H	702.543	C39 H77 O7 N1 P1	14.548	-0.466088	0.649015	0.997214	-0.570071	0.368076	18.9235	19.0245	10	10	NA	NA	1	1
499	499	PI(18:0/22:4)-H	913.581	C49 H86 O13 N0 P1	13.16	0.462877	0.64929	0.997214	-0.379351	0.592704	16.6518	16.5451	10	10	NA	NA	1	1
262	262	PC(16:0/20:4)+H	782.569	C44 H81 O8 N1 P1	11.937	-0.462427	0.650098	0.997214	-0.936876	0.601687	23.5216	23.6892	10	10	NA	NA	1	1
118	118	Cer(t18:1/24:0+O)+HCOO	726.625	C43 H84 O7 N1	16.513	0.457564	0.653565	0.997214	-0.462159	0.715943	16.5716	16.4447	10	10	NA	NA	1	1
697	697	TG(15:0/18:2/20:5)+NH4	880.739	C56 H98 O6 N1	20.62	-0.455845	0.653993	0.997214	-1.37476	0.884763	15.4607	15.7057	10	10	NA	NA	1	1
530	530	SM(d18:0/18:3)+H	727.575	C41 H80 O6 N2 P1	12.387	0.454786	0.65556	0.997214	-1.28725	1.98816	18.1069	17.7564	10	9	1	1	1	1
514	514	SM(d14:0/18:1)+H	675.544	C37 H76 O6 N2 P1	10.607	0.451976	0.656693	0.997214	-0.522153	0.80836	24.3962	24.2531	10	10	NA	NA	1	1
682	682	TG(15:0/16:0/20:4)+NH4	858.755	C54 H100 O6 N1	21.886	0.45198	0.657309	0.997214	-0.623795	0.962112	17.9546	17.7855	10	10	NA	NA	1	1
700	700	TG(16:0/10:0/18:2)+NH4	764.676	C47 H90 O6 N1	20.257	-0.451106	0.657325	0.997214	-2.10778	1.36282	20.0094	20.3819	10	10	NA	NA	1	1
812	812	TG(17:0/18:2/22:6)+NH4	934.786	C60 H104 O6 N1	21.558	-0.450959	0.65749	0.997214	-1.64853	1.06644	16.5671	16.8581	10	10	NA	NA	1	1
184	184	DG(22:5/18:2)+NH4	684.556	C43 H74 O5 N1	14.412	-0.450913	0.658675	0.997214	-0.86615	0.564259	17.0007	17.1517	10	10	NA	NA	1	1
613	613	SM(d20:1/24:6)+H	831.637	C49 H88 O6 N2 P1	13.783	0.449673	0.658737	0.997214	-0.79194	1.22014	17.0362	16.8221	10	10	NA	NA	1	1
423	423	PE(18:0p/22:5)+H	778.575	C45 H81 O7 N1 P1	14.591	-0.449827	0.658815	0.997214	-0.724175	0.470489	18.8219	18.9487	10	10	NA	NA	1	1
820	820	TG(18:0/18:0/20:4)+NH4	928.833	C59 H110 O6 N1	23.525	-0.448824	0.659018	0.997214	-1.98449	1.28665	16.8287	17.1776	10	10	NA	NA	1	1
99	99	Cer(m18:1/25:0)+H	648.665	C43 H86 O2 N1	19.907	0.446871	0.660365	0.997214	-0.463024	0.712925	14.5514	14.4264	10	10	NA	NA	1	1
129	129	DG(10:0/18:1)+NH4	528.462	C31 H62 O5 N1	12.142	-0.448648	0.660651	0.997214	-1.22196	0.79966	14.968	15.1792	9	7	0.57615	1	0.582043	1
234	234	PC(14:0e/22:6)+H	764.559	C44 H79 O7 N1 P1	11.947	0.446905	0.662823	0.997214	-0.648034	0.98295	20.5124	20.345	10	10	NA	NA	1	1
135	135	DG(15:0/18:2)+NH4	596.525	C36 H70 O5 N1	14.538	-0.441596	0.66406	0.997214	-0.885418	0.577918	15.4841	15.6379	10	10	NA	NA	1	1
337	337	PC(18:1e/22:4)+H	822.637	C48 H89 O7 N1 P1	14.313	-0.442526	0.664382	0.997214	-0.659008	0.432304	19.0472	19.1606	10	10	NA	NA	1	1
346	346	PC(18:2e/20:4)+H	792.59	C46 H83 O7 N1 P1	13.394	-0.44116	0.664719	0.997214	-1.14532	0.749466	18.8953	19.0932	10	10	NA	NA	1	1
688	688	TG(15:0/16:1/22:6)+NH4	880.739	C56 H98 O6 N1	20.789	0.440585	0.664759	0.997214	-0.829731	1.27008	15.0425	14.8223	10	10	NA	NA	1	1
389	389	PE(16:1e/18:1)-H	700.529	C39 H75 O7 N1 P1	14.551	0.444478	0.665489	0.997214	-0.431816	0.649672	18.2782	18.1693	10	10	NA	NA	1	1
655	655	TG(12:0/17:1/18:2)+NH4	804.708	C50 H94 O6 N1	20.691	-0.438372	0.666448	0.997214	-1.42268	0.932123	17.0164	17.2616	10	10	NA	NA	1	1
227	227	PC(14:0/18:2)+H	730.538	C40 H77 O8 N1 P1	11.215	-0.438134	0.666795	0.997214	-1.26742	0.831485	22.437	22.655	10	10	NA	NA	1	1
538	538	SM(d18:1/18:0)+H	731.606	C41 H84 O6 N2 P1	13.302	0.436588	0.667658	0.997214	-0.350433	0.534104	24.7284	24.6366	10	10	NA	NA	1	1
911	911	TG(19:1/18:1/18:1)+NH4	916.833	C58 H110 O6 N1	23.383	-0.435737	0.668227	0.997214	-1.83901	1.20735	17.5925	17.9083	10	10	NA	NA	1	1
386	386	PE(16:0p/20:5)+H	722.512	C41 H73 O7 N1 P1	12.259	-0.438767	0.668264	0.997214	-1.17516	0.779482	18.0663	18.2641	10	10	NA	NA	1	1
577	577	SM(d18:1/24:5)+H	805.622	C47 H86 O6 N2 P1	11.77	-0.433475	0.671555	0.997214	-0.864023	0.574469	16.4578	16.6026	10	10	NA	NA	1	1
174	174	DG(18:2/22:6)+NH4	682.541	C43 H72 O5 N1	13.475	-0.43306	0.671949	0.997214	-1.29521	0.862022	18.1285	18.3451	10	10	NA	NA	1	1
949	949	TG(9:0/18:1/18:2)+NH4	776.676	C48 H90 O6 N1	19.82	-0.429332	0.673214	0.997214	-1.33226	0.882481	14.5083	14.7332	9	10	1	1	1	1
500	500	PI(18:0/22:5)-H	911.566	C49 H84 O13 N0 P1	12.757	0.431463	0.673414	0.997214	-0.405318	0.606835	15.1726	15.0718	10	10	NA	NA	1	1
378	378	PE(16:0/20:5)+H	738.507	C41 H73 O8 N1 P1	11.652	0.42972	0.675081	0.997214	-0.886054	1.32089	17.9437	17.7263	10	10	NA	NA	1	1
114	114	Cer(t18:0/24:1)+HCOO	710.63	C43 H84 O6 N1	17.387	0.426579	0.675466	0.997214	-0.356172	0.535313	18.3447	18.2551	10	10	NA	NA	1	1
457	457	PE(18:2e/22:5)-H	774.544	C45 H77 O7 N1 P1	13.321	-0.426193	0.675515	0.997214	-0.47304	0.314426	16.6051	16.6844	10	10	NA	NA	1	1
67	67	Cer(d19:1/24:0)+HCOO	708.651	C44 H86 O5 N1	19.266	-0.424879	0.676104	0.997214	-0.349011	0.231795	17.7869	17.8455	10	10	NA	NA	1	1
318	318	PC(18:0e/20:3)+H	798.637	C46 H89 O7 N1 P1	15.563	-0.42421	0.67644	0.997214	-0.991746	0.658532	17.6742	17.8408	10	10	NA	NA	1	1
289	289	PC(16:1e/20:4)+H	766.575	C44 H81 O7 N1 P1	12.831	0.424896	0.677375	0.997214	-0.389326	0.581675	23.9891	23.8929	10	10	NA	NA	1	1
276	276	PC(16:0e/22:4)+H	796.621	C46 H87 O7 N1 P1	14.274	-0.423531	0.677934	0.997214	-0.935391	0.625337	20.7747	20.9297	10	10	NA	NA	1	1
764	764	TG(16:0/18:2/18:2)+NH4	872.77	C55 H102 O6 N1	21.88	-0.422221	0.678671	0.997214	-1.10164	0.736538	27.4193	27.6019	10	10	NA	NA	1	1
859	859	TG(18:1/18:1/20:4)+NH4	924.801	C59 H106 O6 N1	22.158	0.418255	0.680721	0.997214	-0.861683	1.28996	24.2853	24.0712	10	10	NA	NA	1	1
259	259	PC(16:0/18:3)+H	756.554	C42 H79 O8 N1 P1	11.609	-0.411731	0.685464	0.997214	-1.0787	0.72547	23.4705	23.6472	10	10	NA	NA	1	1
214	214	LPE(18:1e)-H	464.315	C23 H47 O6 N1 P1	8.269	0.409082	0.68797	0.997214	-0.348833	0.515447	17.0044	16.9211	10	10	NA	NA	1	1
402	402	PE(18:0/18:2)+H	744.554	C41 H79 O8 N1 P1	14.15	-0.405429	0.690099	0.997214	-0.93962	0.636243	23.3328	23.4845	10	10	NA	NA	1	1
130	130	DG(10:0/18:2)+NH4	526.447	C31 H60 O5 N1	11.162	0.402731	0.691908	0.997214	-0.926974	1.36648	16.0535	15.8337	10	10	NA	NA	1	1
519	519	SM(d16:1/18:3)+H	697.528	C39 H74 O6 N2 P1	10.608	-0.402028	0.692399	0.997214	-0.902481	0.612573	21.5921	21.737	10	10	NA	NA	1	1
192	192	LPC(18:0)+H	524.371	C26 H55 O7 N1 P1	7.805	-0.401684	0.692894	0.997214	-0.793264	0.539429	23.7193	23.8463	10	10	NA	NA	1	1
640	640	TG(10:0/12:0/12:0)+NH4	628.551	C37 H74 O6 N1	16.753	-0.398553	0.695317	0.997214	-1.4264	0.973904	16.3292	16.5555	10	10	NA	NA	1	1
353	353	PC(20:0e/20:3)+H	826.668	C48 H93 O7 N1 P1	17.343	-0.395564	0.698526	0.997214	-0.861242	0.593527	16.6897	16.8236	10	10	NA	NA	1	1
366	366	PC(22:5/20:4)+H	856.585	C50 H83 O8 N1 P1	11.252	-0.391853	0.699931	0.997214	-1.24305	0.853091	16.6482	16.8432	10	10	NA	NA	1	1
312	312	PC(18:0/22:5)+H	836.616	C48 H87 O8 N1 P1	14.244	-0.391418	0.700243	0.997214	-1.27935	0.878361	22.1012	22.3016	10	10	NA	NA	1	1
187	187	LPC(16:0)+H	496.34	C24 H51 O7 N1 P1	6.652	0.391448	0.700288	0.997214	-0.813527	1.18447	20.5606	20.3751	10	10	NA	NA	1	1
713	713	TG(16:0/11:4/16:0)+NH4	746.629	C46 H84 O6 N1	19.247	0.395191	0.701037	0.997214	-2.48251	3.55221	12.7823	12.2474	6	8	0.625585	1	0.628483	1
394	394	PE(16:1e/22:6)-H	746.513	C43 H73 O7 N1 P1	12.745	-0.392372	0.701372	0.997214	-0.536709	0.372241	20.4181	20.5003	10	10	NA	NA	1	1
82	82	Cer(m18:0/23:0)+H	622.65	C41 H84 O2 N1	19.843	-0.389917	0.702793	0.997214	-0.765728	0.5312	16.912	17.0292	10	10	NA	NA	1	1
157	157	DG(18:0/18:2)+NH4	638.572	C39 H76 O5 N1	16.642	-0.387376	0.703065	0.997214	-1.02008	0.702658	19.2895	19.4482	10	10	NA	NA	1	1
798	798	TG(16:1/18:2/20:5)+NH4	892.739	C57 H98 O6 N1	20.224	0.385605	0.704349	0.997214	-0.801265	1.16123	18.0284	17.8484	10	10	NA	NA	1	1
690	690	TG(15:0/18:1/18:2)+NH4	860.77	C54 H102 O6 N1	22.168	-0.385289	0.704594	0.997214	-0.841332	0.580766	23.7859	23.9161	10	10	NA	NA	1	1
199	199	LPC(18:3)+H	518.324	C26 H49 O7 N1 P1	6.854	-0.384765	0.704968	0.997214	-1.0727	0.740824	21.4028	21.5688	10	10	NA	NA	1	1
512	512	PS(20:3/18:2)-H	808.513	C44 H75 O10 N1 P1	13.084	0.384548	0.705225	0.997214	-0.71541	1.03506	15.062	14.9022	10	10	NA	NA	1	1
358	358	PC(20:2/20:4)+H	834.601	C48 H85 O8 N1 P1	12.563	-0.384635	0.705455	0.997214	-0.537394	0.372068	20.0268	20.1095	10	10	NA	NA	1	1
612	612	SM(d20:1/18:1)+H	757.622	C43 H86 O6 N2 P1	13.508	-0.38249	0.706577	0.997214	-0.493279	0.341331	22.7352	22.8111	10	10	NA	NA	1	1
706	706	TG(16:0/10:3/18:1)+NH4	760.645	C47 H86 O6 N1	19.496	0.382412	0.707277	0.997214	-1.45082	2.08832	13.4357	13.117	9	10	1	1	1	1
548	548	SM(d18:1/21:0)+H	773.653	C44 H90 O6 N2 P1	17.926	0.381112	0.707598	0.997214	-0.331026	0.477687	15.5877	15.5144	10	10	NA	NA	1	1
904	904	TG(18:4/15:0/18:2)+NH4	854.723	C54 H96 O6 N1	20.387	-0.380217	0.70928	0.997214	-1.13907	0.795003	14.795	14.967	10	10	NA	NA	1	1
101	101	Cer(m19:0/24:0)+H	650.681	C43 H88 O2 N1	20.687	0.374629	0.712318	0.997214	-0.415816	0.596275	16.4977	16.4074	10	10	NA	NA	1	1
308	308	PC(18:0/20:4)+H	810.601	C46 H85 O8 N1 P1	13.642	-0.375178	0.713084	0.997214	-0.62123	0.436073	27.1223	27.2148	10	10	NA	NA	1	1
887	887	TG(18:2/18:2/22:6)+NH4	944.77	C61 H102 O6 N1	20.591	-0.373376	0.71335	0.997214	-1.64461	1.1491	19.7024	19.9502	10	10	NA	NA	1	1
313	313	PC(18:0/22:6)+H	834.601	C48 H85 O8 N1 P1	13.258	-0.378434	0.713381	0.997214	-1.21593	0.864775	25.2189	25.3945	10	10	NA	NA	1	1
607	607	SM(d20:0/24:5)+H	835.669	C49 H92 O6 N2 P1	14.165	0.373248	0.71388	0.997214	-0.431851	0.616354	16.097	16.0048	9	10	1	1	1	1
749	749	TG(16:0/17:0/18:1)+NH4	864.801	C54 H106 O6 N1	23.355	0.372059	0.714385	0.997214	-1.22263	1.74682	20.0256	19.7635	10	10	NA	NA	1	1
294	294	PC(17:0/20:4)+H	796.585	C45 H83 O8 N1 P1	12.736	-0.365707	0.719191	0.997214	-0.841433	0.593174	21.7963	21.9204	10	10	NA	NA	1	1
731	731	TG(16:0/14:0/22:6)+NH4	868.739	C55 H98 O6 N1	21.179	-0.363286	0.720651	0.997214	-1.3204	0.931246	19.4955	19.6901	10	10	NA	NA	1	1
432	432	PE(18:1/22:5)-H	790.539	C45 H77 O8 N1 P1	12.687	-0.361732	0.721826	0.997214	-0.961956	0.679618	14.4416	14.5828	10	10	NA	NA	1	1
762	762	TG(16:0/18:1/22:5)+NH4	924.801	C59 H106 O6 N1	22.377	0.360267	0.722841	0.997214	-1.04396	1.47609	21.6487	21.4327	10	10	NA	NA	1	1
818	818	TG(18:0/17:0/18:1)+NH4	892.833	C56 H110 O6 N1	24.262	-0.360008	0.723034	0.997214	-1.70186	1.20396	15.3833	15.6323	10	10	NA	NA	1	1
194	194	LPC(18:1)+H	522.355	C26 H53 O7 N1 P1	7.063	0.358749	0.724049	0.997214	-0.853005	1.20363	21.1562	20.9809	10	10	NA	NA	1	1
339	339	PC(18:1e/22:6)+H	818.606	C48 H85 O7 N1 P1	12.798	-0.358896	0.725951	0.997214	-0.770272	0.552543	20.9758	21.0847	10	10	NA	NA	1	1
441	441	PE(18:1e/20:5)-H	748.529	C43 H75 O7 N1 P1	13.625	0.355887	0.726094	0.997214	-0.612236	0.861792	18.6244	18.4996	10	10	NA	NA	1	1
531	531	SM(d18:0/21:0)+H	775.669	C44 H92 O6 N2 P1	16.336	-0.355983	0.726588	0.997214	-1.61203	1.14906	16.3474	16.5789	10	10	NA	NA	1	1
814	814	TG(18:0/16:0/16:0)+NH4	852.801	C53 H106 O6 N1	23.937	-0.354147	0.727374	0.997214	-1.89046	1.3453	14.9582	15.2308	10	10	NA	NA	1	1
583	583	SM(d18:2/18:1)+H	727.575	C41 H80 O6 N2 P1	11.119	-0.355523	0.728309	0.997214	-0.916735	0.659289	18.1806	18.3093	10	10	NA	NA	1	1
266	266	PC(16:0/22:6)+H	806.569	C46 H81 O8 N1 P1	11.915	-0.354553	0.728348	0.997214	-0.721758	0.517424	27.8634	27.9656	10	10	NA	NA	1	1
349	349	PC(18:4/18:0)+H	782.569	C44 H81 O8 N1 P1	13.584	0.353617	0.728639	0.997214	-1.68779	2.35787	21.8934	21.5584	10	10	NA	NA	1	1
721	721	TG(16:0/14:0/14:0)+NH4	768.708	C47 H94 O6 N1	21.834	0.352407	0.728686	0.997214	-1.13204	1.58777	20.1811	19.9532	10	10	NA	NA	1	1
790	790	TG(16:1/12:1/12:2)+NH4	704.582	C43 H78 O6 N1	15.381	-0.352166	0.729033	0.997214	-2.61114	1.86404	16.3748	16.7483	10	10	NA	NA	1	1
785	785	TG(16:0/9:0/16:1)+NH4	724.645	C44 H86 O6 N1	19.707	0.351743	0.729127	0.997214	-0.837946	1.17486	15.4729	15.3045	10	10	NA	NA	1	1
290	290	PC(16:1e/22:6)+H	790.575	C46 H81 O7 N1 P1	12.384	0.35215	0.729505	0.997214	-0.649943	0.907873	21.0347	20.9058	10	10	NA	NA	1	1
65	65	Cer(d19:0/24:0)+HCOO	710.667	C44 H88 O5 N1	20.084	0.350962	0.730583	0.997214	-0.65518	0.912997	15.4651	15.3362	10	10	NA	NA	1	1
879	879	TG(18:1/22:6/22:6)+NH4	994.786	C65 H104 O6 N1	20.575	0.349812	0.730777	0.997214	-1.57354	2.19903	14.849	14.5362	9	10	1	1	1	1
815	815	TG(18:0/16:0/18:1)+NH4	878.817	C55 H108 O6 N1	23.857	-0.349109	0.731094	0.997214	-1.82767	1.3071	22.6562	22.9165	10	10	NA	NA	1	1
918	918	TG(20:0/16:0/16:0)+NH4	880.833	C55 H110 O6 N1	24.04	-0.348468	0.731544	0.997214	-1.74423	1.24803	13.3632	13.6113	10	10	NA	NA	1	1
608	608	SM(d20:0/24:5)+H	835.669	C49 H92 O6 N2 P1	16.362	-0.348775	0.731832	0.997214	-0.740942	0.531666	22.5471	22.6517	10	10	NA	NA	1	1
544	544	SM(d18:1/20:2)+H	755.606	C43 H84 O6 N2 P1	12.357	0.347811	0.732086	0.997214	-0.581585	0.812008	17.6657	17.5505	10	10	NA	NA	1	1
673	673	TG(15:0/14:0/18:1)+NH4	808.739	C50 H98 O6 N1	22.156	0.344174	0.734791	0.997214	-0.793792	1.10423	20.886	20.7308	10	10	NA	NA	1	1
667	667	TG(15:0/12:0/16:0)+NH4	754.692	C46 H92 O6 N1	21.309	0.340448	0.738008	0.997214	-1.22501	1.69313	16.5302	16.2961	10	10	NA	NA	1	1
128	128	Co(Q10)+NH4	880.718	C59 H94 O4 N1	20.607	-0.338013	0.739274	0.997214	-1.22465	0.885258	20.2917	20.4614	10	10	NA	NA	1	1
852	852	TG(18:1/18:1/18:2)+NH4	900.801	C57 H106 O6 N1	22.451	-0.335489	0.741446	0.997214	-1.36586	0.991592	26.3572	26.5443	10	10	NA	NA	1	1
92	92	Cer(m18:1/22:0)+H	606.618	C40 H80 O2 N1	18.165	0.334807	0.741722	0.997214	-0.661955	0.912481	19.6894	19.5642	10	10	NA	NA	1	1
162	162	DG(18:1/18:3)+NH4	634.541	C39 H72 O5 N1	14.516	0.333955	0.743217	0.997214	-0.714758	0.979263	19.4477	19.3155	10	10	NA	NA	1	1
642	642	TG(10:0/12:0/18:1)+NH4	710.629	C43 H84 O6 N1	19.187	0.331687	0.743992	0.997214	-1.77965	2.4464	17.4372	17.1039	10	10	NA	NA	1	1
889	889	TG(18:2/20:4/22:6)+NH4	968.77	C63 H102 O6 N1	20.243	0.328975	0.746005	0.997214	-1.25139	1.7157	16.8045	16.5723	10	10	NA	NA	1	1
768	768	TG(16:0/18:2/20:4)+NH4	896.77	C57 H102 O6 N1	21.588	-0.326601	0.747755	0.997214	-1.05391	0.770405	24.657	24.7988	10	10	NA	NA	1	1
729	729	TG(16:0/14:0/18:3)+NH4	818.723	C51 H96 O6 N1	21.595	0.327859	0.748034	0.997214	-0.774182	1.05252	17.483	17.3439	10	10	NA	NA	1	1
494	494	PI(18:0/20:2)-H	889.581	C47 H86 O13 N0 P1	13.612	-0.326425	0.748117	0.997214	-0.929801	0.680765	15.2973	15.4218	10	10	NA	NA	1	1
877	877	TG(18:1/20:4/22:4)+NH4	974.817	C63 H108 O6 N1	21.724	0.324071	0.749969	0.997214	-1.15028	1.56651	17.446	17.2379	10	10	NA	NA	1	1
207	207	LPC(24:0)+H	608.465	C32 H67 O7 N1 P1	10.557	0.323478	0.750065	0.997214	-0.433106	0.590734	16.2644	16.1856	10	10	NA	NA	1	1
302	302	PC(18:0/16:0)+H	762.601	C42 H85 O8 N1 P1	15.096	-0.322583	0.751363	0.997214	-0.92867	0.684099	21.4332	21.5555	10	10	NA	NA	1	1
686	686	TG(15:0/16:1/18:2)+NH4	832.739	C52 H98 O6 N1	21.471	-0.320098	0.752644	0.997214	-0.814174	0.599113	20.5308	20.6384	10	10	NA	NA	1	1
834	834	TG(18:0/20:4/22:6)+NH4	972.801	C63 H106 O6 N1	21.643	-0.318884	0.753489	0.997214	-2.311	1.70194	17.2866	17.5912	10	10	NA	NA	1	1
58	58	Cer(d18:2/24:1)+H	646.613	C42 H80 O3 N1	17.636	-0.318787	0.754167	0.997214	-0.548572	0.405538	13.6676	13.7392	10	10	NA	NA	1	1
664	664	TG(15:0/10:0/12:0)+NH4	670.598	C40 H80 O6 N1	18.612	0.318986	0.75428	0.997214	-2.03723	2.75189	13.3651	13.0077	8	9	1	1	1	1
920	920	TG(20:0/16:0/18:1)+NH4	906.848	C57 H112 O6 N1	23.783	-0.30632	0.762976	0.997214	-1.98327	1.47944	20.5116	20.7635	10	10	NA	NA	1	1
801	801	TG(16:1/18:3/22:6)+NH4	916.739	C59 H98 O6 N1	19.87	0.305637	0.763554	0.997214	-1.12464	1.50603	15.1523	14.9616	10	10	NA	NA	1	1
561	561	SM(d18:1/22:4)+H	779.606	C45 H84 O6 N2 P1	11.594	-0.302884	0.765706	0.997214	-0.935466	0.700821	15.1847	15.302	9	10	1	1	1	1
240	240	PC(15:0/18:3)+H	742.538	C41 H77 O8 N1 P1	11.032	0.298648	0.768966	0.997214	-0.877352	1.16571	15.6998	15.5556	10	10	NA	NA	1	1
826	826	TG(18:0/18:1/20:4)+NH4	926.817	C59 H108 O6 N1	22.838	-0.297397	0.769599	0.997214	-1.77734	1.3368	22.8381	23.0584	10	10	NA	NA	1	1
871	871	TG(18:1/18:2/20:4)+NH4	922.786	C59 H104 O6 N1	21.551	-0.296038	0.770596	0.997214	-1.13284	0.853052	23.9505	24.0904	10	10	NA	NA	1	1
570	570	SM(d18:1/24:1)+H	813.684	C47 H94 O6 N2 P1	16.334	-0.295995	0.771004	0.997214	-0.921916	0.695851	25.1851	25.2981	10	10	NA	NA	1	1
824	824	TG(18:0/18:1/20:2)+NH4	930.848	C59 H112 O6 N1	23.025	0.293729	0.772768	0.997214	-1.16153	1.53492	20.6344	20.4477	10	10	NA	NA	1	1
475	475	PG(16:0/18:1)-H	747.518	C40 H76 O10 N0 P1	12.399	-0.29276	0.773819	0.997214	-1.54003	1.1688	16.8716	17.0573	10	10	NA	NA	1	1
720	720	TG(16:0/12:1/18:2)+NH4	790.692	C49 H92 O6 N1	20.421	-0.290931	0.774432	0.997214	-1.79723	1.36004	18.4071	18.6257	10	10	NA	NA	1	1
156	156	DG(18:0/18:1)+Na	645.543	C39 H74 O5 Na1	17.694	0.286771	0.777586	0.997214	-0.68258	0.898243	19.4948	19.387	10	10	NA	NA	1	1
258	258	PC(16:0/18:2)+H	758.569	C42 H81 O8 N1 P1	13.715	-0.284791	0.780159	0.997214	-1.60195	1.22779	19.0514	19.2385	10	10	NA	NA	1	1
855	855	TG(18:1/18:1/18:2)+NH4	900.801	C57 H106 O6 N1	22.869	0.283512	0.78078	0.997214	-1.42253	1.85765	20.2891	20.0715	10	10	NA	NA	1	1
816	816	TG(18:0/16:0/20:4)+NH4	900.801	C57 H106 O6 N1	22.874	-0.282839	0.780866	0.997214	-1.60508	1.22674	20.2892	20.4784	10	10	NA	NA	1	1
263	263	PC(16:0/20:4)+H	782.569	C44 H81 O8 N1 P1	12.232	0.282882	0.781003	0.997214	-0.464598	0.607277	28.4508	28.3795	10	10	NA	NA	1	1
131	131	DG(14:0/18:2)+NH4	582.509	C35 H68 O5 N1	13.787	-0.281876	0.781366	0.997214	-0.971358	0.742051	18.5689	18.6836	10	10	NA	NA	1	1
602	602	SM(d20:0/18:0)+H	761.653	C43 H90 O6 N2 P1	15.636	-0.28176	0.781856	0.997214	-1.15641	0.885708	17.5821	17.7174	10	10	NA	NA	1	1
775	775	TG(16:0/22:5/22:6)+NH4	970.786	C63 H104 O6 N1	20.911	0.27765	0.78445	0.997214	-1.34169	1.75026	18.1238	17.9195	10	10	NA	NA	1	1
833	833	TG(18:0/20:4/22:5)+NH4	974.817	C63 H108 O6 N1	22.152	-0.275214	0.786289	0.997214	-1.76101	1.3531	16.0774	16.2814	10	10	NA	NA	1	1
924	924	TG(20:1/18:1/18:2)+NH4	928.833	C59 H110 O6 N1	21.54	-0.2752	0.786385	0.997214	-0.768134	0.590528	17.4439	17.5327	10	10	NA	NA	1	1
23	23	Cer(d18:0/22:0)+HCOO	668.62	C41 H82 O5 N1	18.585	0.273352	0.78834	0.997214	-0.491952	0.63658	19.5159	19.4436	10	10	NA	NA	1	1
117	117	Cer(t18:1/23:0)+HCOO	696.615	C42 H82 O6 N1	16.706	-0.271173	0.789356	0.997214	-0.491893	0.37946	15.9349	15.9911	10	10	NA	NA	1	1
493	493	PI(18:0/18:2)-H	861.55	C45 H82 O13 N0 P1	12.425	0.270175	0.790304	0.997214	-0.692421	0.895663	21.3687	21.2671	10	10	NA	NA	1	1
773	773	TG(16:0/20:5/22:6)+NH4	942.755	C61 H100 O6 N1	20.356	0.269879	0.790643	0.997214	-1.47861	1.91072	15.629	15.4129	10	10	NA	NA	1	1
71	71	Cer(d19:1/25:0)+HCOO	722.667	C45 H88 O5 N1	20.147	-0.268574	0.791374	0.997214	-0.672862	0.520531	15.9716	16.0478	10	10	NA	NA	1	1
257	257	PC(16:0/18:2)+H	758.569	C42 H81 O8 N1 P1	12.428	0.268186	0.792239	0.997214	-0.679333	0.874732	29.055	28.9573	10	10	NA	NA	1	1
665	665	TG(15:0/10:0/18:1)+NH4	752.676	C46 H90 O6 N1	20.472	0.267374	0.792752	0.997214	-1.66013	2.1373	14.5899	14.3513	9	9	1	1	1	1
841	841	TG(18:1/14:3/18:1)+NH4	842.723	C53 H96 O6 N1	20.951	-0.265238	0.794104	0.997214	-1.87261	1.45515	17.959	18.1677	10	10	NA	NA	1	1
36	36	Cer(d18:1/23:0)+HCOO	680.62	C42 H82 O5 N1	18.466	0.2657	0.794755	0.997214	-0.559118	0.715415	18.6531	18.575	10	10	NA	NA	1	1
856	856	TG(18:1/18:1/20:2)+NH4	928.833	C59 H110 O6 N1	22.846	-0.261755	0.796534	0.997214	-1.831	1.42575	19.9917	20.1944	10	10	NA	NA	1	1
297	297	PC(17:0/22:6)+H	820.585	C47 H83 O8 N1 P1	12.345	-0.263758	0.797302	0.997214	-1.22379	0.964599	20.1288	20.2584	10	10	NA	NA	1	1
376	376	PE(16:0/20:3)+H	742.538	C41 H77 O8 N1 P1	13.087	-0.258556	0.798919	0.997214	-0.871715	0.6807	19.4124	19.5079	10	10	NA	NA	1	1
295	295	PC(17:0/20:4)+H	796.585	C45 H83 O8 N1 P1	12.962	-0.258167	0.800067	0.997214	-0.630824	0.495376	22.3622	22.43	10	10	NA	NA	1	1
268	268	PC(16:0/22:6)+H	806.569	C46 H81 O8 N1 P1	12.895	0.256509	0.800561	0.997214	-0.764444	0.976501	21.8808	21.7747	10	10	NA	NA	1	1
908	908	TG(19:1/18:0/18:1)+NH4	918.848	C58 H112 O6 N1	24.161	-0.256314	0.800615	0.997214	-1.83406	1.43521	14.4787	14.6782	10	10	NA	NA	1	1
847	847	TG(18:1/17:1/18:2)+NH4	886.786	C56 H104 O6 N1	22.729	-0.254495	0.802084	0.997214	-1.37542	1.07878	16.7239	16.8722	10	10	NA	NA	1	1
35	35	Cer(d18:1/22:0)+HCOO	666.604	C41 H80 O5 N1	18.068	0.255174	0.80297	0.997214	-0.369094	0.466842	22.1387	22.0898	10	10	NA	NA	1	1
338	338	PC(18:1e/22:5)+H	820.621	C48 H87 O7 N1 P1	13.304	0.25362	0.803054	0.997214	-0.741129	0.942361	19.3544	19.2537	10	10	NA	NA	1	1
329	329	PC(18:1e/18:1)+H	772.621	C44 H87 O7 N1 P1	16.258	0.252935	0.803468	0.997214	-1.50966	1.91956	17.0271	16.8221	10	10	NA	NA	1	1
672	672	TG(15:0/14:0/16:0)+NH4	782.723	C48 H96 O6 N1	22.198	0.245503	0.808879	0.997214	-0.85146	1.07655	16.967	16.8545	10	10	NA	NA	1	1
225	225	PA(15:0/24:2)-H	741.544	C42 H78 O8 N0 P1	11.891	0.245485	0.809439	0.997214	-0.557108	0.702002	25.14	25.0676	10	10	NA	NA	1	1
850	850	TG(18:1/18:1/18:1)+NH4	902.817	C57 H108 O6 N1	23.036	-0.24342	0.810553	0.997214	-1.43012	1.13398	25.7932	25.9413	10	10	NA	NA	1	1
196	196	LPC(18:1e)+H	508.376	C26 H55 O6 N1 P1	8.144	-0.243683	0.811342	0.997214	-1.00119	0.798527	16.674	16.7753	9	10	1	1	1	1
228	228	PC(14:0/18:3)+H	728.522	C40 H75 O8 N1 P1	10.467	0.242032	0.811628	0.997214	-0.831248	1.04683	15.7927	15.6849	10	10	NA	NA	1	1
400	400	PE(18:0/16:0)-H	718.539	C39 H77 O8 N1 P1	15.155	0.240749	0.812478	0.997214	-0.67374	0.848095	14.4257	14.3385	10	10	NA	NA	1	1
586	586	SM(d18:2/20:4)+H	749.559	C43 H78 O6 N2 P1	11.116	-0.23803	0.814727	0.997214	-1.11966	0.892768	15.6914	15.8049	10	10	NA	NA	1	1
575	575	SM(d18:1/24:4)+H	807.637	C47 H88 O6 N2 P1	12.913	0.233748	0.818229	0.997214	-0.607352	0.757495	18.035	17.9599	10	10	NA	NA	1	1
201	201	LPC(20:3)+H	546.355	C28 H53 O7 N1 P1	6.767	0.230071	0.821903	0.997214	-0.967474	1.19598	18.6462	18.5319	9	10	1	1	1	1
604	604	SM(d20:0/24:2)+H	841.716	C49 H98 O6 N2 P1	18.086	0.226971	0.823137	0.997214	-0.879244	1.09134	16.0286	15.9226	10	10	NA	NA	1	1
851	851	TG(18:1/18:1/18:1)+NH4	902.817	C57 H108 O6 N1	23.429	0.22581	0.823959	0.997214	-1.39767	1.7336	16.782	16.614	10	10	NA	NA	1	1
842	842	TG(18:1/14:3/18:2)+NH4	840.708	C53 H94 O6 N1	20.377	0.224547	0.824932	0.997214	-0.73498	0.910491	17.1086	17.0209	10	10	NA	NA	1	1
168	168	DG(18:1/22:5)+NH4	686.572	C43 H76 O5 N1	15.076	0.225031	0.82528	0.997214	-0.73985	0.912883	17.8114	17.7249	10	10	NA	NA	1	1
31	31	Cer(d18:0/25:0)+H	666.676	C43 H88 O3 N1	20.261	0.224486	0.825458	0.997214	-0.565546	0.698481	15.0258	14.9593	10	10	NA	NA	1	1
651	651	TG(12:0/12:0/18:3)+NH4	734.629	C45 H84 O6 N1	18.464	-0.223585	0.825785	0.997214	-1.96227	1.58662	15.2005	15.3883	9	10	1	1	1	1
483	483	PI(16:0/20:3)-H	859.534	C45 H80 O13 N0 P1	11.524	0.223313	0.82596	0.997214	-0.557997	0.690073	18.3448	18.2787	10	10	NA	NA	1	1
654	654	TG(12:0/14:0/20:4)+NH4	788.676	C49 H90 O6 N1	19.921	-0.221779	0.827058	0.997214	-1.54088	1.24721	16.1423	16.2891	10	10	NA	NA	1	1
191	191	LPC(18:0)+H	524.371	C26 H55 O7 N1 P1	7.623	-0.221929	0.827118	0.997214	-0.618421	0.501027	19.6594	19.7181	10	10	NA	NA	1	1
598	598	SM(d19:1/18:1)+H	743.606	C42 H84 O6 N2 P1	12.793	0.219843	0.828664	0.997214	-0.40494	0.498987	18.6164	18.5693	10	10	NA	NA	1	1
390	390	PE(16:1e/18:2)-H	698.513	C39 H73 O7 N1 P1	13.437	-0.220363	0.828671	0.997214	-0.835406	0.679318	19.8738	19.9518	10	10	NA	NA	1	1
772	772	TG(16:0/20:4/22:6)+NH4	944.77	C61 H102 O6 N1	20.94	0.218373	0.829607	0.997214	-1.33701	1.64707	18.0951	17.9401	10	10	NA	NA	1	1
547	547	SM(d18:1/21:0)+H	773.653	C44 H90 O6 N2 P1	15.828	-0.217978	0.830299	0.997214	-0.655257	0.533388	21.3616	21.4226	10	10	NA	NA	1	1
94	94	Cer(m18:1/24:0)+H	634.65	C42 H84 O2 N1	19.355	0.212359	0.83433	0.997214	-0.675874	0.827272	19.3306	19.2549	10	10	NA	NA	1	1
921	921	TG(20:0/18:1/18:1)+NH4	932.864	C59 H114 O6 N1	22.773	0.211823	0.834883	0.997214	-0.693251	0.847364	18.3867	18.3096	10	10	NA	NA	1	1
555	555	SM(d18:1/22:1)+H	785.653	C45 H90 O6 N2 P1	14.858	-0.210046	0.836003	0.997214	-0.830198	0.679336	22.4565	22.5319	10	10	NA	NA	1	1
216	216	LPE(20:3)-H	502.294	C25 H45 O7 N1 P1	6.878	0.210545	0.836129	0.997214	-0.879766	1.07227	14.8204	14.7241	10	10	NA	NA	1	1
756	756	TG(16:0/17:1/18:2)+NH4	860.77	C54 H102 O6 N1	22.776	0.208214	0.837411	0.997214	-1.19723	1.46053	17.5363	17.4046	10	10	NA	NA	1	1
370	370	PE(15:0/20:4)-H	724.492	C40 H71 O8 N1 P1	11.882	-0.208212	0.837891	0.997214	-1.35559	1.1145	15.8428	15.9633	10	10	NA	NA	1	1
687	687	TG(15:0/16:1/18:2)+NH4	832.739	C52 H98 O6 N1	21.611	-0.207496	0.838071	0.997214	-0.781805	0.64173	18.2209	18.2909	10	10	NA	NA	1	1
837	837	TG(18:1/12:0/12:0)+NH4	738.661	C45 H88 O6 N1	20.163	0.204612	0.840249	0.997214	-1.84005	2.23606	19.3757	19.1777	10	10	NA	NA	1	1
230	230	PC(14:0/20:4)+H	754.538	C42 H77 O8 N1 P1	11.032	0.203967	0.840964	0.997214	-0.879392	1.06654	20.5831	20.4896	10	10	NA	NA	1	1
922	922	TG(20:0/18:1/18:1)+NH4	932.864	C59 H114 O6 N1	23.784	-0.20314	0.84144	0.997214	-1.65285	1.36255	19.5737	19.7188	10	10	NA	NA	1	1
417	417	PE(18:0p/18:1)+H	730.575	C41 H81 O7 N1 P1	16.006	-0.202641	0.842946	0.997214	-0.610394	0.50694	18.2554	18.3071	10	10	NA	NA	1	1
399	399	PE(17:1/20:4)-H	750.508	C42 H73 O8 N1 P1	11.958	0.199986	0.843773	0.997214	-1.11358	1.34756	17.5396	17.4226	10	10	NA	NA	1	1
14	14	Cer(d16:1/23:0)+HCOO	652.589	C40 H78 O5 N1	17.411	-0.19991	0.844486	0.997214	-0.737187	0.611711	19.5069	19.5696	10	10	NA	NA	1	1
886	886	TG(18:2/18:2/20:4)+NH4	920.77	C59 H102 O6 N1	20.95	-0.198293	0.845058	0.997214	-1.31053	1.08461	21.1992	21.3122	10	10	NA	NA	1	1
160	160	DG(18:1/18:1)+NH4	638.572	C39 H76 O5 N1	16.461	0.195658	0.847156	0.997214	-0.715423	0.861897	22.9451	22.8719	10	10	NA	NA	1	1
649	649	TG(12:0/12:0/12:0)+NH4	656.582	C39 H78 O6 N1	18.003	-0.194968	0.847602	0.997214	-1.46088	1.21277	17.4393	17.5633	10	10	NA	NA	1	1
703	703	TG(16:0/10:1/18:2)+NH4	762.661	C47 H88 O6 N1	19.51	-0.193732	0.848605	0.997214	-2.30837	1.91919	16.5374	16.732	10	10	NA	NA	1	1
657	657	TG(12:0/18:2/22:6)+NH4	864.708	C55 H94 O6 N1	19.614	-0.193416	0.848837	0.997214	-1.38142	1.14878	15.1936	15.3099	10	10	NA	NA	1	1
229	229	PC(14:0/18:3)+H	728.522	C40 H75 O8 N1 P1	10.602	0.192079	0.850196	0.997214	-1.12586	1.34938	16.1916	16.0799	10	10	NA	NA	1	1
431	431	PE(18:1/20:5)-H	762.508	C43 H73 O8 N1 P1	11.933	0.193059	0.850268	0.997214	-0.987595	1.1787	18.1349	18.0394	10	10	NA	NA	1	1
751	751	TG(16:0/17:0/20:4)+NH4	886.786	C56 H104 O6 N1	22.571	0.190682	0.850991	0.997214	-0.886336	1.06274	17.573	17.4848	10	10	NA	NA	1	1
244	244	PC(15:0/20:4)+H	768.554	C43 H79 O8 N1 P1	13.895	-0.188956	0.852325	0.997214	-0.698703	0.583693	23.5839	23.6414	10	10	NA	NA	1	1
408	408	PE(18:0/20:4)+H	768.554	C43 H79 O8 N1 P1	13.896	-0.188956	0.852325	0.997214	-0.698703	0.583693	23.5839	23.6414	10	10	NA	NA	1	1
776	776	TG(16:0/22:5/22:6)+NH4	970.786	C63 H104 O6 N1	21.144	0.186608	0.854233	0.997214	-1.18349	1.41267	15.9214	15.8068	9	10	1	1	1	1
934	934	TG(22:4/18:2/20:4)+NH4	972.801	C63 H106 O6 N1	21.219	0.185848	0.85466	0.997214	-1.11378	1.3298	17.8289	17.7209	10	10	NA	NA	1	1
125	125	ChE(20:4)+NH4	690.618	C47 H80 O2 N1	22.113	0.185741	0.854729	0.997214	-1.20232	1.4355	21.7276	21.611	10	10	NA	NA	1	1
369	369	PE(14:1e/22:6)-H	718.482	C41 H69 O7 N1 P1	11.448	0.185613	0.857333	0.997214	-0.84239	0.990087	12.5994	12.5255	7	10	0.210406	1	0.210526	1
599	599	SM(d19:1/24:1)+H	827.7	C48 H96 O6 N2 P1	16.967	0.182473	0.857434	0.997214	-0.835627	0.993457	18.6317	18.5528	10	10	NA	NA	1	1
759	759	TG(16:0/18:1/18:2)+NH4	874.786	C55 H104 O6 N1	22.493	0.180423	0.859113	0.997214	-0.971257	1.15177	28.1269	28.0367	10	10	NA	NA	1	1
825	825	TG(18:0/18:1/20:3)+NH4	928.833	C59 H110 O6 N1	23.388	0.180027	0.859203	0.997214	-1.67511	1.98834	16.9207	16.7641	10	10	NA	NA	1	1
873	873	TG(18:1/18:2/22:4)+NH4	950.817	C61 H108 O6 N1	22.07	-0.179807	0.859313	0.997214	-1.24366	1.04757	20.1771	20.2752	10	10	NA	NA	1	1
51	51	Cer(d18:2/14:0)+HCOO	552.463	C33 H62 O5 N1	11.175	0.177078	0.861605	0.997214	-0.672158	0.795003	14.8135	14.7521	9	10	1	1	1	1
585	585	SM(d18:2/20:3)+H	751.575	C43 H80 O6 N2 P1	12.096	-0.17652	0.861925	0.997214	-0.658864	0.556967	20.8786	20.9296	10	10	NA	NA	1	1
829	829	TG(18:0/18:1/22:5)+NH4	952.833	C61 H110 O6 N1	22.981	-0.173362	0.864312	0.997214	-1.66131	1.40813	16.7506	16.8772	10	10	NA	NA	1	1
679	679	TG(15:0/16:0/18:1)+NH4	836.77	C52 H102 O6 N1	22.819	0.172623	0.864885	0.997214	-0.878326	1.03551	21.8467	21.7681	10	10	NA	NA	1	1
139	139	DG(16:0/18:2)+NH4	610.541	C37 H72 O5 N1	15.259	-0.171486	0.865801	0.997214	-0.837165	0.711014	21.6551	21.7181	10	10	NA	NA	1	1
838	838	TG(18:1/12:0/14:0)+NH4	766.692	C47 H92 O6 N1	21.033	0.171451	0.865809	0.997214	-1.67515	1.97252	21.6026	21.4539	10	10	NA	NA	1	1
204	204	LPC(20:4)+H	544.34	C28 H51 O7 N1 P1	6.372	-0.170302	0.867303	0.997214	-1.20131	1.02517	18.6815	18.7696	10	9	1	1	1	1
915	915	TG(19:1/18:2/18:2)+NH4	912.801	C58 H106 O6 N1	21.878	-0.167748	0.868872	0.997214	-1.06028	0.904716	16.943	17.0208	10	10	NA	NA	1	1
110	110	Cer(t18:0/16:0)+HCOO	600.521	C35 H70 O6 N1	13.06	-0.165147	0.870704	0.997214	-0.381704	0.326139	15.6265	15.6543	10	10	NA	NA	1	1
367	367	PC(22:6/13:0)+H	764.522	C43 H75 O8 N1 P1	12.163	-0.164857	0.871455	0.997214	-0.849916	0.728775	22.5078	22.5684	10	10	NA	NA	1	1
380	380	PE(16:0/22:6)+H	764.522	C43 H75 O8 N1 P1	12.165	-0.164857	0.871455	0.997214	-0.849916	0.728775	22.5078	22.5684	10	10	NA	NA	1	1
327	327	PC(18:1e/16:0)+H	746.606	C42 H85 O7 N1 P1	14.776	-0.163629	0.871917	0.997214	-0.555372	0.475322	21.8177	21.8578	10	10	NA	NA	1	1
296	296	PC(17:0/20:5)+H	794.569	C45 H81 O8 N1 P1	12.069	-0.163606	0.873215	0.997214	-1.5859	1.36821	18.7573	18.8662	10	10	NA	NA	1	1
340	340	PC(18:1e/22:6)+H	818.606	C48 H85 O7 N1 P1	13.091	-0.160156	0.87455	0.997214	-0.894136	0.767508	18.1573	18.2206	10	10	NA	NA	1	1
638	638	TG(10:0/10:0/18:1)+NH4	682.598	C41 H80 O6 N1	18.099	-0.159111	0.875732	0.997214	-2.09618	1.80527	15.9698	16.1152	9	8	1	1	1	1
306	306	PC(18:0/20:2)+H	814.632	C46 H89 O8 N1 P1	15.438	-0.156441	0.877528	0.997214	-1.39052	1.19854	20.4206	20.5166	10	10	NA	NA	1	1
553	553	SM(d18:1/22:0)+H	787.669	C45 H92 O6 N2 P1	17.347	-0.155681	0.878043	0.997214	-0.513791	0.44297	20.5076	20.543	10	10	NA	NA	1	1
643	643	TG(10:0/12:0/18:2)+NH4	708.614	C43 H82 O6 N1	18.243	0.155534	0.878277	0.997214	-1.94677	2.25602	15.7853	15.6306	9	10	1	1	1	1
795	795	TG(16:1/16:1/22:1)+NH4	902.817	C57 H108 O6 N1	21.466	0.154131	0.879255	0.997214	-0.524092	0.606953	16.1733	16.1319	10	10	NA	NA	1	1
813	813	TG(18:0/10:0/12:0)+NH4	712.645	C43 H86 O6 N1	NA	0.154147	0.879421	0.997214	-1.72904	2.0002	15.9202	15.7846	10	10	NA	NA	1	1
808	808	TG(17:0/18:1/22:6)+NH4	936.801	C60 H106 O6 N1	22.187	-0.150554	0.882038	0.997214	-1.54168	1.3358	16.7538	16.8567	10	10	NA	NA	1	1
787	787	TG(16:0/9:0/18:2)+NH4	750.661	C46 H88 O6 N1	19.812	0.149491	0.882926	0.997214	-1.41425	1.62993	15.2619	15.154	9	10	1	1	1	1
689	689	TG(15:0/18:1/18:1)+NH4	862.786	C54 H104 O6 N1	21.091	-0.148761	0.883407	0.997214	-1.21005	1.05009	17.6934	17.7734	10	10	NA	NA	1	1
430	430	PE(18:1/20:4)+H	766.538	C43 H77 O8 N1 P1	12.611	-0.148619	0.883507	0.997214	-0.802128	0.696141	21.1598	21.2128	10	10	NA	NA	1	1
659	659	TG(14:0/14:0/20:4)+NH4	816.708	C51 H94 O6 N1	20.781	0.147541	0.88456	0.997214	-1.21836	1.40054	18.5799	18.4888	10	10	NA	NA	1	1
652	652	TG(12:0/13:0/14:0)+NH4	698.629	C42 H84 O6 N1	19.673	0.146863	0.884998	0.997214	-1.77238	2.03721	14.3094	14.177	9	10	1	1	1	1
557	557	SM(d18:1/22:2)+H	783.637	C45 H88 O6 N2 P1	13.506	0.142219	0.88858	0.997214	-0.456598	0.522601	21.0522	21.0192	10	10	NA	NA	1	1
443	443	PE(18:1e/22:5)-H	776.56	C45 H79 O7 N1 P1	14.592	0.142362	0.889098	0.997214	-0.460601	0.525193	18.3463	18.3141	10	10	NA	NA	1	1
684	684	TG(15:0/16:0/22:6)+NH4	882.755	C56 H100 O6 N1	21.546	-0.140112	0.890172	0.997214	-1.11733	0.977883	16.6357	16.7054	10	10	NA	NA	1	1
526	526	SM(d17:1/18:3)+H	711.544	C40 H76 O6 N2 P1	11.206	-0.139685	0.890475	0.997214	-0.818215	0.716265	20.5923	20.6433	10	10	NA	NA	1	1
572	572	SM(d18:1/24:3)+H	809.653	C47 H90 O6 N2 P1	13.731	-0.134643	0.894473	0.997214	-0.508298	0.447307	20.923	20.9535	10	10	NA	NA	1	1
784	784	TG(16:0/9:0/16:0)+NH4	726.661	C44 H88 O6 N1	20.618	0.134842	0.894582	0.997214	-1.87445	2.12694	16.0461	15.9199	9	9	1	1	1	1
623	623	SM(t18:1/18:0)+H	747.601	C41 H84 O7 N2 P1	12.765	0.131167	0.897444	0.997214	-0.452925	0.512142	17.4161	17.3864	10	10	NA	NA	1	1
421	421	PE(18:0p/20:5)+H	750.543	C43 H77 O7 N1 P1	13.637	-0.129885	0.898471	0.997214	-0.773475	0.684997	19.1765	19.2208	10	10	NA	NA	1	1
817	817	TG(18:0/17:0/18:1)+NH4	892.833	C56 H110 O6 N1	24.104	0.129406	0.898507	0.997214	-1.37133	1.55101	15.1668	15.077	10	10	NA	NA	1	1
388	388	PE(16:1/18:2)+H	714.507	C39 H73 O8 N1 P1	11.57	0.12903	0.898765	0.997214	-0.919605	1.03995	15.3298	15.2696	10	10	NA	NA	1	1
732	732	TG(16:0/14:1/18:1)+NH4	820.739	C51 H98 O6 N1	NA	-0.128801	0.898958	0.997214	-2.11751	1.87303	23.2164	23.3386	10	10	NA	NA	1	1
782	782	TG(16:0/6:0/18:3)+NH4	706.598	C43 H80 O6 N1	17.645	-0.126477	0.900757	0.997214	-1.94303	1.72237	14.1408	14.2511	10	10	NA	NA	1	1
87	87	Cer(m18:0/25:0)+H	650.681	C43 H88 O2 N1	20.853	0.127149	0.901137	0.997214	-0.678596	0.761711	14.1856	14.144	10	10	NA	NA	1	1
878	878	TG(18:1/20:4/22:4)+NH4	974.817	C63 H108 O6 N1	21.929	0.125852	0.901325	0.997214	-1.46171	1.64716	17.0837	16.991	10	10	NA	NA	1	1
281	281	PC(16:1/18:3)+H	754.538	C42 H77 O8 N1 P1	10.773	-0.125963	0.901506	0.997214	-1.03158	0.916872	17.1789	17.2363	10	10	NA	NA	1	1
584	584	SM(d18:2/18:3)+H	723.544	C41 H76 O6 N2 P1	10.793	-0.122824	0.903678	0.997214	-0.369269	0.328621	22.3179	22.3382	10	10	NA	NA	1	1
946	946	TG(8:0/12:0/12:0)+NH4	600.52	C35 H70 O6 N1	15.395	-0.121672	0.904752	0.997214	-1.19325	1.06423	16.6171	16.6816	10	10	NA	NA	1	1
589	589	SM(d18:2/22:3)+H	779.606	C45 H84 O6 N2 P1	13.518	0.119747	0.906083	0.997214	-1.50645	1.68779	18.0756	17.9849	10	10	NA	NA	1	1
728	728	TG(16:0/14:0/18:3)+NH4	818.723	C51 H96 O6 N1	21.345	-0.117966	0.907404	0.997214	-1.09891	0.982079	20.3358	20.3942	10	10	NA	NA	1	1
827	827	TG(18:0/18:1/22:4)+NH4	954.848	C61 H112 O6 N1	23.271	-0.11773	0.90766	0.997214	-1.88505	1.68577	16.3932	16.4929	10	10	NA	NA	1	1
692	692	TG(15:0/18:1/22:6)+NH4	908.77	C58 H102 O6 N1	21.525	-0.116159	0.908847	0.997214	-1.25689	1.12543	18.2183	18.284	10	10	NA	NA	1	1
830	830	TG(18:0/18:1/22:6)+NH4	950.817	C61 H108 O6 N1	22.508	0.11546	0.909398	0.997214	-1.36173	1.51974	18.9476	18.8686	10	10	NA	NA	1	1
730	730	TG(16:0/14:0/20:4)+NH4	844.739	C53 H98 O6 N1	21.553	-0.114029	0.91077	0.997214	-1.05645	0.949404	21.2446	21.2981	10	10	NA	NA	1	1
884	884	TG(18:2/17:1/22:6)+NH4	932.77	C60 H102 O6 N1	20.856	-0.113202	0.911125	0.997214	-1.32696	1.19129	14.8064	14.8743	10	10	NA	NA	1	1
769	769	TG(16:0/18:2/20:5)+NH4	894.755	C57 H100 O6 N1	21.013	0.111061	0.912828	0.997214	-1.09992	1.22246	21.9995	21.9383	10	10	NA	NA	1	1
861	861	TG(18:1/18:1/22:3)+NH4	954.848	C61 H112 O6 N1	23.134	-0.110342	0.913364	0.997214	-1.58138	1.4236	16.7357	16.8146	10	10	NA	NA	1	1
935	935	TG(22:5/18:2/20:4)+NH4	970.786	C63 H104 O6 N1	20.583	-0.109665	0.913919	0.997214	-1.49793	1.34956	16.1837	16.2579	10	10	NA	NA	1	1
93	93	Cer(m18:1/23:0)+H	620.634	C41 H82 O2 N1	18.779	0.108284	0.915038	0.997214	-0.648645	0.718828	18.1291	18.094	10	10	NA	NA	1	1
543	543	SM(d18:1/20:2)+H	755.606	C43 H84 O6 N2 P1	12.17	0.107718	0.915413	0.997214	-0.503719	0.558156	18.5474	18.5202	10	10	NA	NA	1	1
894	894	TG(18:3/18:2/18:2)+NH4	894.755	C57 H100 O6 N1	21.164	-0.107563	0.915532	0.997214	-1.09496	0.988306	21.3112	21.3646	10	10	NA	NA	1	1
717	717	TG(16:0/12:0/17:1)+NH4	780.708	C48 H94 O6 N1	21.423	0.105495	0.917221	0.997214	-1.40981	1.55819	18.6109	18.5367	10	10	NA	NA	1	1
805	805	TG(17:0/18:1/18:1)+NH4	890.817	C56 H108 O6 N1	23.29	0.104144	0.918286	0.997214	-1.43743	1.58659	19.4009	19.3263	10	10	NA	NA	1	1
597	597	SM(d19:0/24:5)+H	821.653	C48 H90 O6 N2 P1	15.67	0.102754	0.919315	0.997214	-1.01389	1.11802	18.783	18.7309	10	10	NA	NA	1	1
932	932	TG(22:4/18:2/18:2)+NH4	948.801	C61 H106 O6 N1	21.234	0.100013	0.921459	0.997214	-1.21494	1.33623	19.6289	19.5683	10	10	NA	NA	1	1
668	668	TG(15:0/12:0/16:0)+NH4	754.692	C46 H92 O6 N1	21.452	-0.0986628	0.922567	0.997214	-1.65244	1.50486	16.3011	16.3748	10	10	NA	NA	1	1
345	345	PC(18:2e/20:4)+H	792.59	C46 H83 O7 N1 P1	12.973	-0.0980144	0.923208	0.997214	-0.457611	0.417349	21.8833	21.9034	10	10	NA	NA	1	1
232	232	PC(14:0/22:6)+H	778.538	C44 H77 O8 N1 P1	10.76	0.0950353	0.925632	0.997214	-0.981665	1.0727	19.2298	19.1843	10	10	NA	NA	1	1
178	178	DG(20:1/18:1)+NH4	666.603	C41 H80 O5 N1	17.678	0.0947263	0.925689	0.997214	-0.786807	0.860516	15.865	15.8282	10	10	NA	NA	1	1
709	709	TG(16:0/11:1/16:1)+NH4	750.661	C46 H88 O6 N1	20.063	0.0931255	0.927168	0.997214	-1.09644	1.19564	14.2283	14.1787	9	8	1	1	1	1
248	248	PC(15:0/22:6)+H	792.554	C45 H79 O8 N1 P1	13.502	-0.0925253	0.927768	0.997214	-0.899044	0.825591	21.9214	21.9582	10	10	NA	NA	1	1
631	631	SM(t18:1/24:0)+H	831.695	C47 H96 O7 N2 P1	15.679	0.0913878	0.928208	0.997214	-0.595727	0.649852	17.3028	17.2757	10	10	NA	NA	1	1
392	392	PE(16:1e/20:5)-H	720.497	C41 H71 O7 N1 P1	12.251	-0.0898121	0.929483	0.997214	-0.846751	0.777589	17.0036	17.0382	10	10	NA	NA	1	1
81	81	Cer(m18:0/22:0)+H	608.634	C40 H82 O2 N1	19.282	-0.0896043	0.929915	0.997214	-0.841628	0.774341	18.6267	18.6604	10	10	NA	NA	1	1
267	267	PC(16:0/22:6)+H	806.569	C46 H81 O8 N1 P1	12.652	0.0892191	0.929995	0.997214	-0.910572	0.990706	21.6544	21.6143	10	10	NA	NA	1	1
5	5	AcCa(24:0)+H	512.467	C31 H62 O4 N1	10.269	-0.0875839	0.931203	0.997214	-0.654185	0.601933	16.4209	16.447	10	10	NA	NA	1	1
906	906	TG(18:4/16:1/18:2)+NH4	866.723	C55 H96 O6 N1	20.192	-0.0872867	0.931408	0.997214	-1.12156	1.03209	17.9065	17.9512	10	10	NA	NA	1	1
147	147	DG(16:1/18:3)+NH4	606.509	C37 H68 O5 N1	12.976	0.087294	0.931526	0.997214	-0.736939	0.800211	16.8412	16.8095	10	10	NA	NA	1	1
105	105	Cer(t17:0/22:0)+HCOO	670.599	C40 H80 O6 N1	17.137	0.0845805	0.933585	0.997214	-0.530815	0.575145	15.3225	15.3003	10	10	NA	NA	1	1
124	124	ChE(20:3)+NH4	692.634	C47 H82 O2 N1	22.667	-0.0836477	0.934283	0.997214	-1.314	1.21355	18.2688	18.319	10	10	NA	NA	1	1
140	140	DG(16:0/18:3)+NH4	608.525	C37 H70 O5 N1	14.262	-0.081844	0.935721	0.997214	-0.893491	0.826727	18.1518	18.1852	10	10	NA	NA	1	1
698	698	TG(15:0/18:2/22:5)+NH4	908.77	C58 H102 O6 N1	21.219	-0.0812857	0.936153	0.997214	-1.16365	1.07724	18.0382	18.0814	10	10	NA	NA	1	1
926	926	TG(20:3/18:2/18:2)+NH4	922.786	C59 H104 O6 N1	21.006	0.081002	0.936346	0.997214	-0.9922	1.0717	19.2472	19.2075	10	10	NA	NA	1	1
122	122	ChE(18:2)+NH4	666.618	C45 H80 O2 N1	22.624	-0.0806101	0.936737	0.997214	-1.12548	1.04292	22.9535	22.9947	10	10	NA	NA	1	1
574	574	SM(d18:1/24:4)+H	807.637	C47 H88 O6 N2 P1	12.707	0.0765962	0.939791	0.997214	-0.52016	0.559519	16.7882	16.7685	10	10	NA	NA	1	1
610	610	SM(d20:0/24:6)+H	833.653	C49 H90 O6 N2 P1	15.026	-0.0755401	0.940837	0.997214	-0.566213	0.52763	21.734	21.7533	10	10	NA	NA	1	1
265	265	PC(16:0/22:4)+H	810.601	C46 H85 O8 N1 P1	13.247	-0.0739006	0.941912	0.997214	-0.582678	0.543105	23.5269	23.5467	10	10	NA	NA	1	1
325	325	PC(18:1/22:5)+H	834.601	C48 H85 O8 N1 P1	12.722	-0.0724676	0.943033	0.997214	-1.20617	1.12576	19.7971	19.8373	10	10	NA	NA	1	1
791	791	TG(16:1/14:0/20:4)+NH4	842.723	C53 H96 O6 N1	20.756	-0.0706564	0.944518	0.997214	-1.37481	1.28589	18.9412	18.9857	10	10	NA	NA	1	1
839	839	TG(18:1/12:0/18:3)+NH4	816.708	C51 H94 O6 N1	20.536	0.0698895	0.945089	0.997214	-1.6112	1.72169	18.3492	18.294	10	10	NA	NA	1	1
541	541	SM(d18:1/19:0)+H	745.622	C42 H86 O6 N2 P1	16.485	-0.068986	0.945775	0.997214	-0.536615	0.502539	15.9264	15.9435	10	10	NA	NA	1	1
373	373	PE(16:0/18:2)+H	716.522	C39 H75 O8 N1 P1	12.73	-0.0678304	0.946701	0.997214	-0.854501	0.801211	22.4849	22.5116	10	10	NA	NA	1	1
941	941	TG(4:0/16:0/18:1)+NH4	682.598	C41 H80 O6 N1	18.377	-0.0676614	0.94685	0.997214	-2.58754	2.42682	16.3098	16.3902	9	10	1	1	1	1
407	407	PE(18:0/20:4)-H	766.539	C43 H77 O8 N1 P1	12.219	0.0672644	0.947386	0.997214	-0.658095	0.700432	15.6074	15.5862	10	10	NA	NA	1	1
183	183	DG(22:5/18:2)+NH4	684.556	C43 H74 O5 N1	13.984	-0.0663924	0.948209	0.997214	-0.794625	0.747863	17.6199	17.6432	10	10	NA	NA	1	1
862	862	TG(18:1/18:1/22:4)+NH4	952.833	C61 H110 O6 N1	22.63	0.0630179	0.950447	0.997214	-1.34728	1.4306	19.9618	19.9202	10	10	NA	NA	1	1
84	84	Cer(m18:0/24:0)+H	636.665	C42 H86 O2 N1	20.367	-0.0591789	0.953636	0.997214	-0.760488	0.719604	18.3242	18.3447	10	10	NA	NA	1	1
603	603	SM(d20:0/18:1)+H	759.637	C43 H88 O6 N2 P1	13.502	-0.058731	0.953837	0.997214	-0.780671	0.738319	18.3138	18.335	10	10	NA	NA	1	1
588	588	SM(d18:2/22:1)+H	783.637	C45 H88 O6 N2 P1	15.637	-0.0587337	0.953851	0.997214	-1.20894	1.14347	15.7234	15.7562	10	10	NA	NA	1	1
750	750	TG(16:0/17:0/18:1)+NH4	864.801	C54 H106 O6 N1	23.476	-0.0581481	0.954272	0.997214	-1.30067	1.23061	20.271	20.306	10	10	NA	NA	1	1
357	357	PC(20:1e/20:4)+H	822.637	C48 H89 O7 N1 P1	14.748	-0.0579825	0.954416	0.997214	-0.72299	0.684219	19.7875	19.8069	10	10	NA	NA	1	1
702	702	TG(16:0/10:1/18:1)+NH4	764.676	C47 H90 O6 N1	20.529	-0.057226	0.955013	0.997214	-1.09521	1.03724	16.4733	16.5023	10	10	NA	NA	1	1
715	715	TG(16:0/12:0/14:0)+NH4	740.676	C45 H90 O6 N1	21.05	0.0569111	0.955252	0.997214	-1.93955	2.04744	19.8382	19.7843	10	10	NA	NA	1	1
650	650	TG(12:0/12:0/14:0)+NH4	684.614	C41 H82 O6 N1	19.142	0.0565117	0.955566	0.997214	-1.59953	1.68786	17.7926	17.7484	10	10	NA	NA	1	1
737	737	TG(16:0/16:0/17:1)+NH4	836.77	C52 H102 O6 N1	22.982	-0.0561125	0.955952	0.997214	-1.18344	1.12244	15.3972	15.4277	10	10	NA	NA	1	1
171	171	DG(18:2/14:1)+NH4	580.494	C35 H66 O5 N1	12.619	0.0562349	0.956062	0.997214	-0.690284	0.726944	17.0576	17.0393	10	10	NA	NA	1	1
590	590	SM(d18:2/24:1)+H	811.669	C47 H92 O6 N2 P1	15.012	0.0542151	0.957403	0.997214	-0.543543	0.572189	24.4787	24.4644	10	10	NA	NA	1	1
206	206	LPC(22:0)+H	580.434	C30 H63 O7 N1 P1	9.459	-0.0534377	0.958023	0.997214	-0.642647	0.610963	15.3351	15.3509	10	10	NA	NA	1	1
566	566	SM(d18:1/23:2)+H	797.653	C46 H90 O6 N2 P1	14.293	-0.0511253	0.959872	0.997214	-0.828131	0.789194	19.4372	19.4566	10	10	NA	NA	1	1
127	127	ChE(22:6)+NH4	714.618	C49 H80 O2 N1	21.624	-0.0471129	0.962946	0.997214	-1.67752	1.60397	18.7398	18.7766	10	10	NA	NA	1	1
254	254	PC(16:0/17:0)+H	748.585	C41 H83 O8 N1 P1	14.3	-0.0465771	0.963417	0.997214	-0.843	0.806706	18.7131	18.7312	10	10	NA	NA	1	1
849	849	TG(18:1/17:1/20:5)+NH4	908.77	C58 H102 O6 N1	21.39	0.0465189	0.963418	0.997214	-1.09757	1.14721	16.0536	16.0287	10	10	NA	NA	1	1
435	435	PE(18:1e/16:0)-H	702.544	C39 H77 O7 N1 P1	15.899	-0.04286	0.96633	0.997214	-0.6858	0.658565	15.3727	15.3863	10	10	NA	NA	1	1
25	25	Cer(d18:0/23:0)+HCOO	682.635	C42 H84 O5 N1	19.181	-0.042142	0.966919	0.997214	-0.56899	0.546851	18.4374	18.4484	10	10	NA	NA	1	1
474	474	PE(20:3/20:4)-H	788.524	C45 H75 O8 N1 P1	11.937	0.041902	0.96704	0.997214	-0.693555	0.721775	15.8737	15.8595	10	10	NA	NA	1	1
806	806	TG(17:0/18:1/18:1)+NH4	890.817	C56 H108 O6 N1	23.418	0.0415167	0.967342	0.997214	-1.36327	1.41822	21.839	21.8115	10	10	NA	NA	1	1
292	292	PC(17:0/18:1)+H	774.601	C43 H85 O8 N1 P1	14.388	-0.0412828	0.96765	0.997214	-0.838787	0.807089	21.5827	21.5985	10	10	NA	NA	1	1
310	310	PC(18:0/22:4)+H	838.632	C48 H89 O8 N1 P1	14.781	0.040393	0.968247	0.997214	-0.923548	0.959619	21.639	21.621	10	10	NA	NA	1	1
828	828	TG(18:0/18:1/22:5)+NH4	952.833	C61 H110 O6 N1	22.758	0.0398251	0.968711	0.997214	-1.54457	1.60386	19.4235	19.3939	10	10	NA	NA	1	1
181	181	DG(20:5/18:2)+NH4	656.525	C41 H70 O5 N1	12.955	0.0390244	0.969374	0.997214	-1.06313	1.10287	18.3851	18.3652	10	10	NA	NA	1	1
416	416	PE(18:0p/16:0)+H	704.559	C39 H79 O7 N1 P1	15.894	0.0386164	0.969737	0.997214	-0.776915	0.805428	15.6065	15.5922	10	10	NA	NA	1	1
27	27	Cer(d18:0/24:0)+HCOO	696.651	C43 H86 O5 N1	19.745	0.0370332	0.970942	0.997214	-0.552826	0.572394	19.4431	19.4333	10	10	NA	NA	1	1
264	264	PC(16:0/20:5)+H	780.554	C44 H79 O8 N1 P1	11.431	-0.0346438	0.972996	0.997214	-1.1085	1.07422	24.9545	24.9716	10	10	NA	NA	1	1
780	780	TG(16:0/6:0/18:1)+NH4	710.629	C43 H84 O6 N1	19.311	-0.0319673	0.974854	0.997214	-2.13924	2.07518	17.2369	17.2689	10	10	NA	NA	1	1
374	374	PE(16:0/18:3)-H	712.492	C39 H71 O8 N1 P1	11.862	0.0305463	0.975967	0.997214	-1.15918	1.19339	17.1789	17.1618	10	10	NA	NA	1	1
864	864	TG(18:1/18:1/22:6)+NH4	948.801	C61 H106 O6 N1	21.833	0.0295887	0.976722	0.997214	-1.51442	1.55767	20.8675	20.8459	10	10	NA	NA	1	1
412	412	PE(18:0/22:6)+H	792.554	C45 H79 O8 N1 P1	13.51	-0.0293987	0.977019	0.997214	-0.872247	0.848964	21.9214	21.933	10	10	NA	NA	1	1
525	525	SM(d17:1/18:1)+H	715.575	C40 H80 O6 N2 P1	11.428	0.0283112	0.977807	0.997214	-0.586153	0.601858	19.154	19.1462	10	10	NA	NA	1	1
170	170	DG(18:1/22:6)+NH4	684.556	C43 H74 O5 N1	14.565	0.0274155	0.978551	0.997214	-1.29552	1.32877	18.6534	18.6367	10	10	NA	NA	1	1
508	508	PS(18:0/20:4)+H	812.544	C44 H79 O10 N1 P1	12.507	0.0270542	0.978876	0.997214	-1.74857	1.79237	17.0059	16.984	10	10	NA	NA	1	1
433	433	PE(18:1/22:6)-H	788.524	C45 H75 O8 N1 P1	12.433	-0.0249715	0.980496	0.997214	-1.13829	1.11255	16.9644	16.9772	10	10	NA	NA	1	1
763	763	TG(16:0/18:1/22:5)+NH4	924.801	C59 H106 O6 N1	22.544	0.0246679	0.980598	0.997214	-1.10662	1.13287	18.7869	18.7737	10	10	NA	NA	1	1
626	626	SM(t18:1/18:3)+H	741.554	C41 H78 O7 N2 P1	11.39	0.0235995	0.981435	0.997214	-0.545424	0.557806	16.581	16.5748	10	10	NA	NA	1	1
863	863	TG(18:1/18:1/22:5)+NH4	950.817	C61 H108 O6 N1	22.346	-0.0185876	0.985377	0.997588	-1.73274	1.70238	18.5968	18.6119	10	10	NA	NA	1	1
733	733	TG(16:0/14:1/22:6)+NH4	866.723	C55 H96 O6 N1	20.388	-0.0176296	0.986138	0.997588	-1.07462	1.0568	17.1881	17.1971	10	10	NA	NA	1	1
675	675	TG(15:0/14:0/20:4)+NH4	830.723	C52 H96 O6 N1	21.17	-0.017066	0.986579	0.997588	-0.88037	0.866221	16.6565	16.6636	10	10	NA	NA	1	1
188	188	LPC(16:0)+H	496.34	C24 H51 O7 N1 P1	6.854	-0.016953	0.986661	0.997588	-1.03477	1.01821	24.3436	24.3519	10	10	NA	NA	1	1
653	653	TG(12:0/14:0/14:0)+NH4	712.645	C43 H86 O6 N1	20.156	-0.0142811	0.988765	0.997588	-2.07797	2.04993	18.5359	18.5499	10	10	NA	NA	1	1
540	540	SM(d18:1/18:3)+H	725.559	C41 H78 O6 N2 P1	11.912	0.0128946	0.989865	0.997588	-1.25518	1.27059	24.4563	24.4486	10	10	NA	NA	1	1
39	39	Cer(d18:1/24:0+O)+H	666.639	C42 H84 O4 N1	17.386	-0.0115042	0.990986	0.997588	-0.563356	0.557351	17.6922	17.6952	10	10	NA	NA	1	1
753	753	TG(16:0/17:0/22:6)+NH4	910.786	C58 H104 O6 N1	22.224	0.0106547	0.99162	0.997588	-1.14949	1.16117	15.7742	15.7684	10	10	NA	NA	1	1
298	298	PC(17:0/22:6)+H	820.585	C47 H83 O8 N1 P1	12.567	-0.0106584	0.991698	0.997588	-0.975379	0.966048	20.4692	20.4739	10	10	NA	NA	1	1
55	55	Cer(d18:2/22:0)+HCOO	664.589	C41 H78 O5 N1	16.892	-0.00918287	0.992797	0.997588	-0.540447	0.535821	20.2734	20.2757	10	10	NA	NA	1	1
151	151	DG(17:0/18:2)+NH4	624.556	C38 H74 O5 N1	15.955	0.00756815	0.994045	0.997588	-0.738626	0.743967	15.7138	15.7111	10	10	NA	NA	1	1
786	786	TG(16:0/9:0/18:1)+NH4	752.676	C46 H90 O6 N1	20.613	-0.00707941	0.994431	0.997588	-1.75859	1.74679	17.0399	17.0458	10	10	NA	NA	1	1
735	735	TG(16:0/16:0/16:0)+NH4	824.77	C51 H102 O6 N1	23.191	-0.00402434	0.996836	0.998456	-1.23961	1.23489	19.6015	19.6038	10	10	NA	NA	1	1
783	783	TG(16:0/8:0/18:2)+NH4	736.645	C45 H86 O6 N1	19.31	0.00330217	0.997403	0.998456	-1.79429	1.79992	18.2285	18.2257	10	10	NA	NA	1	1
903	903	TG(18:4/15:0/18:1)+NH4	856.739	C54 H98 O6 N1	21.151	-0.000148361	0.999883	0.999883	-0.92519	0.92506	17.7132	17.7133	10	10	NA	NA	1	1
929	929	TG(20:4/11:1/20:4)+NH4	848.676	C54 H90 O6 N1	19.053	NA	NA	NA	NA	NA	NA	NA	2	1	1	1	1	1

## Sheet: Supplemental Table 6-Lectin
Supplementary Table S6: Student's T-test for lipids identified using lectin-binding between CRPC and healthy controls.
	row ID	LipidIon	CalcMz	IonFormula	BaseRt	statistic	p.value	padj	low_95conf	high_95conf	cancer_estimate	control_estimate	cancer_count	control_count	chi_sqr	chi_adj	fisher_exact	fish_adj
1	1	AcCa(12:3)+H	338.233	C19 H32 O4 N1	5.826	0.432854	0.670299	0.975256	-0.647262	0.982968	18.9607	18.7928	10	10	NA	NA	1	1
2	2	Cer(d18:1/16:0)+HCOO	582.51	C35 H68 O5 N1	14.051	-0.675965	0.508144	0.975256	-0.585378	0.301276	16.3511	16.4931	10	10	NA	NA	1	1
3	3	Cer(d18:1/22:0)+HCOO	666.604	C41 H80 O5 N1	18.382	-1.53416	0.14238	0.746781	-0.827745	0.129058	16.9136	17.263	10	10	NA	NA	1	1
4	4	Cer(d18:1/23:0)+HCOO	680.62	C42 H82 O5 N1	18.988	-1.92003	0.071214	0.706302	-0.946521	0.0433574	16.6702	17.1218	10	10	NA	NA	1	1
5	5	Cer(d18:1/24:0)+HCOO	694.635	C43 H84 O5 N1	19.577	-1.7079	0.105937	0.746781	-0.80391	0.0847793	18.385	18.7446	10	10	NA	NA	1	1
6	6	Cer(d18:1/24:1)+HCOO	692.62	C43 H82 O5 N1	18.266	0.490099	0.630091	0.975256	-0.332888	0.535109	16.9523	16.8512	10	10	NA	NA	1	1
7	7	Cer(d18:2/24:0)+H	648.629	C42 H82 O3 N1	18.491	-1.30584	0.208493	0.905684	-0.693197	0.162424	15.5608	15.8262	10	10	NA	NA	1	1
8	8	Cer(d20:0/20:0)+H	624.629	C40 H82 O3 N1	18.895	-1.65909	0.126949	0.746781	-2.01692	0.290281	14.7263	15.5897	10	10	NA	NA	1	1
9	9	Cer(d20:0/22:0)+H	652.66	C42 H86 O3 N1	20.074	-1.58278	0.143721	0.746781	-1.78544	0.299149	15.1141	15.8573	10	10	NA	NA	1	1
10	10	Cer(m18:1/22:0)+H	606.618	C40 H80 O2 N1	18.456	0.635947	0.532973	0.975256	-0.521744	0.97379	14.5269	14.3009	10	10	NA	NA	1	1
11	11	Cer(m18:1/24:0)+H	634.65	C42 H84 O2 N1	19.637	0.38622	0.703967	0.975256	-0.505244	0.732372	14.3496	14.236	10	10	NA	NA	1	1
12	12	ChE(18:1)+NH4	668.634	C45 H82 O2 N1	23.618	-0.0734158	0.942309	0.988075	-0.372952	0.34782	21.5489	21.5615	10	10	NA	NA	1	1
13	13	ChE(18:2)+NH4	666.618	C45 H80 O2 N1	22.783	-2.76639	0.0132928	0.666543	-1.02496	-0.137632	24.8129	25.3942	10	10	NA	NA	1	1
14	14	ChE(18:3)+NH4	664.603	C45 H78 O2 N1	22.087	-0.150125	0.882484	0.988075	-1.05679	0.916679	17.8839	17.954	10	10	NA	NA	1	1
15	15	ChE(20:3)+NH4	692.634	C47 H82 O2 N1	22.819	-1.60369	0.126998	0.746781	-0.994163	0.135089	19.334	19.7635	10	10	NA	NA	1	1
16	16	ChE(20:4)+NH4	690.618	C47 H80 O2 N1	22.269	-1.18024	0.255678	0.947207	-1.38743	0.396647	22.1996	22.695	10	10	NA	NA	1	1
17	17	ChE(20:5)+NH4	688.603	C47 H78 O2 N1	21.558	0.308434	0.76232	0.976391	-0.830144	1.10883	16.9476	16.8082	10	10	NA	NA	1	1
18	18	ChE(22:6)+NH4	714.618	C49 H80 O2 N1	21.768	-0.396316	0.699067	0.975256	-1.57391	1.09104	17.4695	17.7109	10	10	NA	NA	1	1
19	19	Co(Q10)+NH4	880.718	C59 H94 O4 N1	20.788	-0.706712	0.489072	0.975256	-1.0515	0.523034	17.4148	17.679	10	10	NA	NA	1	1
20	20	DG(16:0/16:0)+NH4	586.541	C35 H72 O5 N1	16.598	-0.364985	0.720175	0.975256	-0.741526	0.524565	17.9788	18.0873	10	10	NA	NA	1	1
21	21	DG(16:0/18:1)+NH4	612.556	C37 H74 O5 N1	16.692	0.507195	0.619332	0.975256	-0.633123	1.0289	17.1232	16.9253	10	10	NA	NA	1	1
22	22	DG(16:0/18:2)+NH4	610.541	C37 H72 O5 N1	15.539	-0.572464	0.574396	0.975256	-1.14679	0.656868	16.3924	16.6374	10	10	NA	NA	1	1
23	23	DG(16:0/22:1)+NH4	668.619	C41 H82 O5 N1	19.047	-0.458256	0.652544	0.975256	-0.966807	0.62166	13.3485	13.5211	10	10	NA	NA	1	1
24	24	DG(18:0/16:0)+NH4	614.572	C37 H76 O5 N1	17.929	-0.223024	0.826162	0.981521	-0.760129	0.614739	17.8831	17.9558	10	10	NA	NA	1	1
25	25	DG(18:0/18:0)+NH4	642.603	C39 H80 O5 N1	19.122	-0.0550336	0.956749	0.988075	-0.757985	0.71943	16.7246	16.7439	10	10	NA	NA	1	1
26	26	DG(18:0/22:1)+NH4	696.65	C43 H86 O5 N1	20.092	0.33869	0.73892	0.975256	-0.740532	1.0242	13.5053	13.3635	10	10	NA	NA	1	1
27	27	DG(18:1/18:2)+NH4	636.556	C39 H74 O5 N1	15.622	-0.952628	0.353772	0.975256	-0.771556	0.290862	18.1308	18.3712	10	10	NA	NA	1	1
28	28	DG(18:2/18:2)+NH4	634.541	C39 H72 O5 N1	14.48	-1.56021	0.136125	0.746781	-1.13992	0.168368	16.7987	17.2845	10	10	NA	NA	1	1
29	29	LPC(15:0)+H	482.324	C23 H49 O7 N1 P1	6.392	1.08908	0.291333	0.971918	-0.354054	1.10944	18.1965	17.8188	10	10	NA	NA	1	1
30	30	LPC(16:0)+H	496.34	C24 H51 O7 N1 P1	6.919	0.206421	0.839314	0.981521	-0.890072	1.08045	20.9108	20.8156	10	10	NA	NA	1	1
31	31	LPC(16:0e)+H	482.361	C24 H53 O6 N1 P1	7.33	0.11155	0.912527	0.988075	-0.439899	0.488889	14.6243	14.5998	10	9	1	1	1	1
32	32	LPC(16:1)+H	494.324	C24 H49 O7 N1 P1	6.118	0.438215	0.669048	0.975256	-0.836928	1.25809	14.4154	14.2049	10	10	NA	NA	1	1
33	33	LPC(18:0)+H	524.371	C26 H55 O7 N1 P1	7.882	0.210612	0.836299	0.981521	-0.770715	0.938128	19.6051	19.5214	10	10	NA	NA	1	1
34	34	LPC(18:1)+H	522.355	C26 H53 O7 N1 P1	7.124	0.586644	0.565973	0.975256	-0.762805	1.34374	18.516	18.2256	10	10	NA	NA	1	1
35	35	LPC(18:2)+H	520.34	C26 H51 O7 N1 P1	6.471	-0.383425	0.706042	0.975256	-1.2175	0.842439	18.4622	18.6497	10	10	NA	NA	1	1
36	36	LPC(18:3)+H	518.324	C26 H49 O7 N1 P1	6.919	0.514304	0.61486	0.975256	-0.690819	1.128	17.7294	17.5108	10	10	NA	NA	1	1
37	37	LPC(20:3)+H	546.355	C28 H53 O7 N1 P1	6.829	-1.0622	0.305419	0.975256	-1.24502	0.418215	15.0838	15.4972	10	9	1	1	1	1
38	38	LPC(20:3)+H	546.355	C28 H53 O7 N1 P1	7.881	0.322322	0.751761	0.975256	-0.591117	0.801238	16.5836	16.4786	10	10	NA	NA	1	1
39	39	LPC(20:4)+H	544.34	C28 H51 O7 N1 P1	6.427	-0.17927	0.85974	0.988075	-1.24581	1.04999	15.7581	15.856	10	10	NA	NA	1	1
40	40	LPC(20:4)+H	544.34	C28 H51 O7 N1 P1	7.12	-0.443227	0.664872	0.975256	-0.892441	0.588533	16.3972	16.5491	10	9	1	1	1	1
41	41	LPC(35:0)+H	762.637	C43 H89 O7 N1 P1	12.267	1.12852	0.274105	0.949717	-0.234478	0.777638	19.1105	18.8389	10	10	NA	NA	1	1
42	42	MG(12:0)+H	275.222	C15 H31 O4	6.058	0.962888	0.349864	0.975256	-0.400534	1.06767	16.7494	16.4158	10	10	NA	NA	1	1
43	43	MG(14:0)+H	303.253	C17 H35 O4	7.231	-0.0851656	0.933093	0.988075	-0.802279	0.739875	18.6474	18.6786	10	10	NA	NA	1	1
44	44	PC(16:0/16:0)+H	734.569	C40 H81 O8 N1 P1	13.999	1.98994	0.0641995	0.706302	-0.0190078	0.591125	18.5577	18.2716	10	10	NA	NA	1	1
45	45	PC(16:0/16:1)+H	732.554	C40 H79 O8 N1 P1	12.552	1.67565	0.111142	0.746781	-0.160441	1.42343	18.6399	18.0084	10	10	NA	NA	1	1
46	46	PC(16:0/18:1)+H	760.585	C42 H83 O8 N1 P1	14.05	1.83524	0.0831762	0.746781	-0.0484483	0.71491	22.4367	22.1035	10	10	NA	NA	1	1
47	47	PC(16:0/18:2)+H	758.569	C42 H81 O8 N1 P1	12.831	-1.92876	0.0717787	0.706302	-1.00927	0.0478384	23.7616	24.2423	10	10	NA	NA	1	1
48	48	PC(16:0/18:3)+H	756.554	C42 H79 O8 N1 P1	12.066	1.45383	0.164878	0.8112	-0.0939095	0.506371	19.2386	19.0323	10	10	NA	NA	1	1
49	49	PC(16:0/20:3)+H	784.585	C44 H83 O8 N1 P1	13.163	-1.15008	0.265248	0.947207	-0.609646	0.178424	21.9238	22.1394	10	10	NA	NA	1	1
50	50	PC(16:0/20:4)+H	782.569	C44 H81 O8 N1 P1	12.559	-0.419693	0.680016	0.975256	-0.536167	0.358356	22.3242	22.4131	10	10	NA	NA	1	1
51	51	PC(16:0/20:5)+H	780.554	C44 H79 O8 N1 P1	11.677	0.330444	0.746423	0.975256	-0.697581	0.948971	18.1624	18.0367	10	10	NA	NA	1	1
52	52	PC(16:0/22:4)+H	810.601	C46 H85 O8 N1 P1	13.639	0.165792	0.870272	0.988075	-0.345018	0.403878	16.9731	16.9437	10	10	NA	NA	1	1
53	53	PC(16:0/22:5)+H	808.585	C46 H83 O8 N1 P1	12.649	-0.295369	0.771315	0.976391	-0.433934	0.327408	19.291	19.3442	10	10	NA	NA	1	1
54	54	PC(16:0/22:6)+H	806.569	C46 H81 O8 N1 P1	12.159	-0.354966	0.729519	0.975256	-0.967901	0.699881	21.9407	22.0747	10	10	NA	NA	1	1
55	55	PC(16:0e/20:4)+H	768.59	C44 H83 O7 N1 P1	13.557	-0.34742	0.732329	0.975256	-0.388258	0.278111	17.7958	17.8508	10	10	NA	NA	1	1
56	56	PC(16:1e/20:4)+H	766.575	C44 H81 O7 N1 P1	13.146	0.726466	0.479696	0.975256	-0.302079	0.610892	18.9704	18.816	10	10	NA	NA	1	1
57	57	PC(17:0/18:2)+H	772.585	C43 H83 O8 N1 P1	13.627	-2.21167	0.0401744	0.706302	-0.683961	-0.0175434	16.8214	17.1721	10	10	NA	NA	1	1
58	58	PC(18:0/18:1)+H	788.616	C44 H87 O8 N1 P1	15.773	-0.705836	0.493412	0.975256	-1.40236	0.714545	17.8842	18.2281	10	10	NA	NA	1	1
59	59	PC(18:0/18:2)+H	786.601	C44 H85 O8 N1 P1	14.402	-1.83054	0.0928602	0.746781	-0.669404	0.0592682	22.8717	23.1768	10	10	NA	NA	1	1
60	60	PC(18:0/20:3)+H	812.616	C46 H87 O8 N1 P1	14.799	-1.07667	0.295863	0.971918	-0.80968	0.26102	18.8071	19.0814	10	10	NA	NA	1	1
61	61	PC(18:0/20:4)+H	810.601	C46 H85 O8 N1 P1	14.056	-0.709879	0.490817	0.975256	-0.652848	0.330921	21.281	21.4419	10	10	NA	NA	1	1
62	62	PC(18:0/20:5)+H	808.585	C46 H83 O8 N1 P1	13.096	1.3109	0.206587	0.905684	-0.123388	0.531831	19.107	18.9027	10	10	NA	NA	1	1
63	63	PC(18:0/22:5)+H	836.616	C48 H87 O8 N1 P1	14.099	0.587566	0.566016	0.975256	-0.384715	0.675699	17.1224	16.9769	10	10	NA	NA	1	1
64	64	PC(18:0/22:6)+H	834.601	C48 H85 O8 N1 P1	13.613	-0.104824	0.918423	0.988075	-0.941254	0.855783	18.6297	18.6724	10	10	NA	NA	1	1
65	65	PC(18:1/18:2)+H	784.585	C44 H83 O8 N1 P1	12.94	-2.81914	0.0138948	0.666543	-1.2031	-0.162208	19.7462	20.4288	10	10	NA	NA	1	1
66	66	PC(18:1/20:3)+H	810.601	C46 H85 O8 N1 P1	13.293	-2.20353	0.0413802	0.706302	-0.812928	-0.0181981	17.5286	17.9442	10	10	NA	NA	1	1
67	67	PC(18:2/18:2)+H	782.569	C44 H81 O8 N1 P1	11.894	-2.8647	0.0103375	0.666543	-1.52846	-0.234828	17.7598	18.6414	10	10	NA	NA	1	1
68	68	PE(16:0/18:1)-H	716.524	C39 H75 O8 N1 P1	14.127	0.684991	0.502313	0.975256	-0.495229	0.97299	15.0775	14.8386	10	10	NA	NA	1	1
69	69	PE(16:0/18:2)-H	714.508	C39 H73 O8 N1 P1	12.981	-0.447811	0.660085	0.975256	-0.841222	0.547113	15.7524	15.8995	10	10	NA	NA	1	1
70	70	PE(16:0/20:4)-H	738.508	C41 H73 O8 N1 P1	12.74	0.568777	0.576545	0.975256	-0.419631	0.731148	15.9635	15.8078	10	10	NA	NA	1	1
71	71	PE(16:0/22:6)-H	762.508	C43 H73 O8 N1 P1	12.362	0.873525	0.394726	0.975256	-0.419269	1.01062	16.2771	15.9814	10	10	NA	NA	1	1
72	72	PE(16:0p/18:2)+H	700.528	C39 H75 O7 N1 P1	13.657	-2.49637	0.0225142	0.666543	-0.915348	-0.0786243	14.3136	14.8106	10	10	NA	NA	1	1
73	73	PE(16:0p/20:4)+H	724.528	C41 H75 O7 N1 P1	13.364	-1.33913	0.197261	0.905684	-0.907435	0.201072	16.7462	17.0994	10	10	NA	NA	1	1
74	74	PE(16:0p/22:5)+H	750.543	C43 H77 O7 N1 P1	13.475	-2.12232	0.0502755	0.706302	-0.949387	0.000645242	15.3073	15.7817	10	10	NA	NA	1	1
75	75	PE(16:0p/22:6)+H	748.528	C43 H75 O7 N1 P1	12.947	-1.87527	0.0802345	0.746781	-0.877146	0.0558433	15.3232	15.7339	10	10	NA	NA	1	1
76	76	PE(16:1e/20:4)-H	722.513	C41 H73 O7 N1 P1	13.391	-2.0356	0.0569409	0.706302	-1.00404	0.0162243	16.6717	17.1657	10	10	NA	NA	1	1
77	77	PE(16:1e/22:6)-H	746.513	C43 H73 O7 N1 P1	12.966	-1.46996	0.159674	0.801627	-0.837083	0.149342	15.4667	15.8105	10	10	NA	NA	1	1
78	78	PE(18:0/18:1)+H	746.569	C41 H81 O8 N1 P1	15.619	-0.940199	0.359564	0.975256	-0.845481	0.322702	14.6957	14.9571	10	10	NA	NA	1	1
79	79	PE(18:0/18:2)+H	744.554	C41 H79 O8 N1 P1	14.434	-0.933921	0.362766	0.975256	-1.01064	0.38878	17.3303	17.6412	10	10	NA	NA	1	1
80	80	PE(18:0/20:4)-H	766.539	C43 H77 O8 N1 P1	14.164	-0.432647	0.670768	0.975256	-0.621937	0.410412	17.2305	17.3362	10	10	NA	NA	1	1
81	81	PE(18:0/22:6)-H	790.539	C45 H77 O8 N1 P1	13.747	0.561731	0.581556	0.975256	-0.612787	1.05797	15.3903	15.1677	10	10	NA	NA	1	1
82	82	PE(18:0p/18:2)+H	728.559	C41 H79 O7 N1 P1	15.151	-2.95888	0.0108735	0.666543	-1.13025	-0.177442	14.5225	15.1764	10	10	NA	NA	1	1
83	83	PE(18:0p/20:4)+H	752.559	C43 H79 O7 N1 P1	14.822	-2.2855	0.0350607	0.706302	-1.10903	-0.0453499	16.1755	16.7527	10	10	NA	NA	1	1
84	84	PE(18:0p/22:6)+H	776.559	C45 H79 O7 N1 P1	14.365	-1.67848	0.115778	0.746781	-1.39537	0.171222	15.8914	16.5035	9	10	1	1	1	1
85	85	PE(18:1/18:2)+H	742.538	C41 H77 O8 N1 P1	13.107	-1.6168	0.127113	0.746781	-1.01177	0.139675	14.8173	15.2533	10	10	NA	NA	1	1
86	86	PE(18:1e/18:2)-H	726.544	C41 H77 O7 N1 P1	15.18	-2.43478	0.0270582	0.666543	-1.18104	-0.0813696	14.765	15.3962	10	10	NA	NA	1	1
87	87	PE(18:1e/20:4)-H	750.544	C43 H77 O7 N1 P1	14.854	-1.92979	0.0700478	0.706302	-0.975154	0.04249	16.8024	17.2687	10	10	NA	NA	1	1
88	88	PE(18:2e/20:4)-H	748.529	C43 H75 O7 N1 P1	13.491	-2.81796	0.0114858	0.666543	-0.958427	-0.139295	15.5637	16.1126	10	10	NA	NA	1	1
89	89	PI(16:0/18:1)-H	835.534	C43 H80 O13 N0 P1	12.393	0.513871	0.614569	0.975256	-0.408289	0.668745	15.2748	15.1446	10	10	NA	NA	1	1
90	90	PI(16:0/18:2)-H	833.519	C43 H78 O13 N0 P1	11.441	0.533148	0.60051	0.975256	-0.354239	0.594964	15.6949	15.5746	10	10	NA	NA	1	1
91	91	PI(16:0/20:4)-H	857.519	C45 H78 O13 N0 P1	11.281	1.32415	0.204044	0.905684	-0.168131	0.727772	15.7225	15.4427	10	10	NA	NA	1	1
92	92	PI(18:0/18:1)-H	863.566	C45 H84 O13 N0 P1	13.737	-1.61005	0.129279	0.746781	-0.928237	0.131387	14.9198	15.3183	10	10	NA	NA	1	1
93	93	PI(18:0/18:2)-H	861.55	C45 H82 O13 N0 P1	12.705	-0.583025	0.567409	0.975256	-0.695695	0.394157	16.8622	17.013	10	10	NA	NA	1	1
94	94	PI(18:0/20:3)-H	887.566	C47 H84 O13 N0 P1	13.043	-2.05877	0.0543356	0.706302	-1.21508	0.0124505	15.3661	15.9674	10	10	NA	NA	1	1
95	95	PI(18:0/20:4)-H	885.55	C47 H82 O13 N0 P1	12.513	-0.795283	0.437242	0.975256	-0.467392	0.211269	18.6009	18.7289	10	10	NA	NA	1	1
96	96	SM(d14:0/18:1)+H	675.544	C37 H76 O6 N2 P1	10.817	0.661689	0.516595	0.975256	-0.212506	0.4078	18.0383	17.9406	10	10	NA	NA	1	1
97	97	SM(d14:0/20:4)+H	697.528	C39 H74 O6 N2 P1	10.816	0.575338	0.572647	0.975256	-0.202377	0.354037	15.6267	15.5509	10	10	NA	NA	1	1
98	98	SM(d17:1/16:0)+H	689.559	C38 H78 O6 N2 P1	11.458	0.238405	0.814271	0.981521	-0.354303	0.444977	16.9983	16.953	10	10	NA	NA	1	1
99	99	SM(d18:0/16:0)+H	705.591	C39 H82 O6 N2 P1	12.786	-1.10591	0.285181	0.971918	-0.574969	0.180819	16.8449	17.042	10	10	NA	NA	1	1
100	100	SM(d18:0/18:0)+H	733.622	C41 H86 O6 N2 P1	14.404	0.488882	0.631269	0.975256	-0.935617	1.49912	15.3943	15.1125	10	10	NA	NA	1	1
101	101	SM(d18:1/16:0)+H	703.575	C39 H80 O6 N2 P1	12.129	0.358117	0.724431	0.975256	-0.340332	0.48017	23.6819	23.612	10	10	NA	NA	1	1
102	102	SM(d18:1/16:0)+H	703.575	C39 H80 O6 N2 P1	12.806	0.625896	0.539385	0.975256	-0.523882	0.967629	14.1916	13.9697	10	10	NA	NA	1	1
103	103	SM(d18:1/18:0)+H	731.606	C41 H84 O6 N2 P1	13.733	0.721769	0.480895	0.975256	-0.222043	0.451179	18.2101	18.0955	10	10	NA	NA	1	1
104	104	SM(d18:1/18:1)+H	729.591	C41 H82 O6 N2 P1	12.372	0.204636	0.840359	0.981521	-0.317008	0.384935	17.4302	17.3962	10	10	NA	NA	1	1
105	105	SM(d18:1/18:3)+H	725.559	C41 H78 O6 N2 P1	12.159	1.52211	0.145713	0.746781	-0.10642	0.663109	21.2534	20.975	10	10	NA	NA	1	1
106	106	SM(d18:1/18:4)+H	723.544	C41 H76 O6 N2 P1	11.01	0.79385	0.437893	0.975256	-0.197901	0.43756	16.2417	16.1219	10	10	NA	NA	1	1
107	107	SM(d18:1/20:3)+H	753.591	C43 H82 O6 N2 P1	13.72	0.592777	0.561653	0.975256	-0.408104	0.724767	15.8875	15.7292	9	10	1	1	1	1
108	108	SM(d18:1/20:4)+H	751.575	C43 H80 O6 N2 P1	12.352	0.311179	0.760466	0.976391	-0.333067	0.445524	15.811	15.7547	10	10	NA	NA	1	1
109	109	SM(d18:1/22:0)+H	787.669	C45 H92 O6 N2 P1	17.254	0.0861266	0.932405	0.988075	-1.02117	1.10786	16.8143	16.771	10	10	NA	NA	1	1
110	110	SM(d18:1/22:1)+H	785.653	C45 H90 O6 N2 P1	15.647	-0.686112	0.502634	0.975256	-0.50147	0.2565	16.9715	17.094	10	10	NA	NA	1	1
111	111	SM(d18:1/22:3)+H	781.622	C45 H86 O6 N2 P1	15.489	-1.2787	0.217978	0.909214	-0.52554	0.128673	14.9931	15.1915	10	10	NA	NA	1	1
112	112	SM(d18:1/22:4)+H	779.606	C45 H84 O6 N2 P1	13.971	0.718394	0.482743	0.975256	-0.280191	0.567888	14.7171	14.5732	10	10	NA	NA	1	1
113	113	SM(d18:1/23:0)+H	801.684	C46 H94 O6 N2 P1	18.262	-1.69324	0.121513	0.746781	-1.85418	0.253874	15.1993	15.9995	10	10	NA	NA	1	1
114	114	SM(d18:1/24:0)+H	815.7	C47 H96 O6 N2 P1	19.21	0.0672089	0.947407	0.988075	-1.21376	1.29195	15.5736	15.5345	10	10	NA	NA	1	1
115	115	SM(d18:1/24:0)+H	815.7	C47 H96 O6 N2 P1	19.337	-0.784989	0.443	0.975256	-1.93523	0.884232	14.1606	14.6861	10	10	NA	NA	1	1
116	116	SM(d18:1/24:2)+H	811.669	C47 H92 O6 N2 P1	13.137	0.0509537	0.959924	0.988075	-1.0382	1.0898	18.4553	18.4295	10	10	NA	NA	1	1
117	117	SM(d18:1/24:2)+H	811.669	C47 H92 O6 N2 P1	15.564	0.0375773	0.970491	0.988842	-0.462388	0.479072	17.7398	17.7315	10	10	NA	NA	1	1
118	118	SM(d18:1/24:3)+H	809.653	C47 H90 O6 N2 P1	17.249	-0.140725	0.889681	0.988075	-0.901449	0.788422	13.9879	14.0444	10	10	NA	NA	1	1
119	119	SM(d18:1/24:4)+H	807.637	C47 H88 O6 N2 P1	15.631	0.0347386	0.972763	0.988842	-0.357623	0.369434	15.1377	15.1318	10	10	NA	NA	1	1
120	120	SM(d18:2/16:0)+H	701.559	C39 H78 O6 N2 P1	11.012	0.995705	0.333188	0.975256	-0.163924	0.457444	18.5088	18.362	10	10	NA	NA	1	1
121	121	SM(d18:2/18:1)+H	727.575	C41 H80 O6 N2 P1	12.768	-0.741366	0.468996	0.975256	-0.720707	0.346768	15.3015	15.4885	10	10	NA	NA	1	1
122	122	SM(d19:1/23:1)+H	813.684	C47 H94 O6 N2 P1	17.079	0.208419	0.837657	0.981521	-0.425418	0.517785	18.1488	18.1026	10	10	NA	NA	1	1
123	123	SM(d20:0/18:1)+H	759.637	C43 H88 O6 N2 P1	15.493	-1.22713	0.236123	0.922006	-0.49054	0.129363	16.9535	17.1341	10	10	NA	NA	1	1
124	124	SM(d20:0/24:4)+H	837.684	C49 H94 O6 N2 P1	19.194	-1.3006	0.209854	0.905684	-1.54378	0.363398	13.5476	14.1378	10	10	NA	NA	1	1
125	125	SM(d20:0/24:5)+H	835.669	C49 H92 O6 N2 P1	17.069	-0.322218	0.753247	0.975256	-0.891305	0.663329	16.0866	16.2006	10	10	NA	NA	1	1
126	126	SM(d20:0/24:6)+H	833.653	C49 H90 O6 N2 P1	15.559	0.218239	0.829948	0.981521	-0.376232	0.462741	15.8333	15.7901	10	10	NA	NA	1	1
127	127	SM(d20:1/18:1)+H	757.622	C43 H86 O6 N2 P1	13.986	-0.879718	0.3952	0.975256	-0.575418	0.242729	16.1872	16.3536	10	10	NA	NA	1	1
128	128	SM(t18:1/18:0)+H	747.601	C41 H84 O7 N2 P1	13.168	1.15274	0.265968	0.947207	-0.280361	0.948535	17.1107	16.7766	10	10	NA	NA	1	1
129	129	SM(t18:1/22:6)+H	791.57	C45 H80 O7 N2 P1	13.181	-0.879541	0.394348	0.975256	-1.60736	0.674128	19.2052	19.6718	10	10	NA	NA	1	1
130	130	SPH(d24:0)+H	386.399	C24 H52 O2 N1	9.043	-0.670028	0.511378	0.975256	-2.43603	1.2582	15.0593	15.6482	10	10	NA	NA	1	1
131	131	SPH(t16:0)+H	290.269	C16 H36 O3 N1	4.054	0.835307	0.415761	0.975256	-0.544132	1.25243	18.7338	18.3796	10	10	NA	NA	1	1
132	132	SPH(t20:1)+H	344.316	C20 H42 O3 N1	5.706	0.343383	0.735422	0.975256	-0.985798	1.36989	16.3736	16.1816	10	10	NA	NA	1	1
133	133	TG(10:0/18:1/18:2)+NH4	790.692	C49 H92 O6 N1	20.465	-0.441048	0.665087	0.975256	-1.79235	1.17504	15.8853	16.1939	10	10	NA	NA	1	1
134	134	TG(12:0/12:0/12:0)+NH4	656.582	C39 H78 O6 N1	18.254	0.272018	0.789702	0.981521	-1.22003	1.57325	17.1489	16.9723	10	10	NA	NA	1	1
135	135	TG(12:0/12:0/14:0)+NH4	684.614	C41 H82 O6 N1	19.382	-0.0476922	0.962697	0.988075	-1.50356	1.4387	17.0235	17.056	10	10	NA	NA	1	1
136	136	TG(12:0/12:0/18:2)+NH4	736.645	C45 H86 O6 N1	19.526	-0.914516	0.375222	0.975256	-2.89052	1.15713	14.1337	15.0004	10	9	1	1	1	1
137	137	TG(12:0/14:0/14:0)+NH4	712.645	C43 H86 O6 N1	20.385	-0.208356	0.838625	0.981521	-1.71027	1.41329	17.2304	17.3789	10	10	NA	NA	1	1
138	138	TG(12:0/18:2/18:2)+NH4	816.708	C51 H94 O6 N1	20.539	-1.6154	0.126113	0.746781	-1.93042	0.262101	15.9358	16.77	10	10	NA	NA	1	1
139	139	TG(14:0/14:0/18:2)+NH4	792.708	C49 H94 O6 N1	21.291	-0.530866	0.603671	0.975256	-2.24644	1.35372	18.3047	18.7511	10	10	NA	NA	1	1
140	140	TG(14:0/18:2/18:3)+NH4	842.723	C53 H96 O6 N1	20.69	-1.40602	0.176838	0.836579	-1.94018	0.38481	15.8942	16.6719	10	10	NA	NA	1	1
141	141	TG(15:0/12:0/14:0)+NH4	726.661	C44 H88 O6 N1	20.838	-0.410145	0.688626	0.975256	-1.98423	1.35307	13.8131	14.1287	10	10	NA	NA	1	1
142	142	TG(15:0/14:0/16:0)+NH4	782.723	C48 H96 O6 N1	22.262	-0.5175	0.615288	0.975256	-1.83664	1.13898	17.262	17.6108	10	10	NA	NA	1	1
143	143	TG(15:0/14:0/16:0)+NH4	782.723	C48 H96 O6 N1	22.383	-0.511154	0.618955	0.975256	-1.59247	0.989866	17.1381	17.4394	10	10	NA	NA	1	1
144	144	TG(15:0/16:0/16:0)+NH4	810.755	C50 H100 O6 N1	22.918	-0.39283	0.701178	0.975256	-1.67309	1.16085	16.9815	17.2376	10	10	NA	NA	1	1
145	145	TG(15:0/16:0/16:0)+NH4	810.755	C50 H100 O6 N1	23.04	-0.0633848	0.950431	0.988075	-1.04967	0.989867	17.3828	17.4127	10	10	NA	NA	1	1
146	146	TG(15:0/16:0/18:1)+NH4	836.77	C52 H102 O6 N1	22.865	0.166964	0.869341	0.988075	-1.45318	1.70323	17.9384	17.8134	10	10	NA	NA	1	1
147	147	TG(15:0/16:0/18:1)+NH4	836.77	C52 H102 O6 N1	22.983	5.53094e-05	0.999957	0.999957	-1.38237	1.38244	19.4927	19.4927	10	10	NA	NA	1	1
148	148	TG(15:0/18:1/18:2)+NH4	860.77	C54 H102 O6 N1	22.329	-0.268138	0.791678	0.981521	-0.917564	0.710015	20.2809	20.3846	10	10	NA	NA	1	1
149	149	TG(15:0/18:2/18:2)+NH4	858.755	C54 H100 O6 N1	21.695	-1.26588	0.221759	0.909214	-1.37044	0.340085	17.3566	17.8718	10	10	NA	NA	1	1
150	150	TG(16:0/12:0/14:0)+NH4	740.676	C45 H90 O6 N1	21.262	-0.348203	0.733191	0.975256	-2.01421	1.45441	17.9128	18.1927	10	10	NA	NA	1	1
151	151	TG(16:0/12:0/20:4)+NH4	816.708	C51 H94 O6 N1	20.972	-0.199293	0.844836	0.981521	-1.27973	1.06171	14.7883	14.8973	10	10	NA	NA	1	1
152	152	TG(16:0/14:0/14:0)+NH4	768.708	C47 H94 O6 N1	22.032	-0.432483	0.671665	0.975256	-1.98055	1.31336	19.575	19.9086	10	10	NA	NA	1	1
153	153	TG(16:0/14:0/16:0)+NH4	796.739	C49 H98 O6 N1	22.72	-0.350415	0.730878	0.975256	-1.74653	1.25318	20.5623	20.809	10	10	NA	NA	1	1
154	154	TG(16:0/14:0/16:1)+NH4	794.723	C49 H96 O6 N1	21.989	-0.123334	0.903542	0.988075	-1.9002	1.69298	20.444	20.5476	10	10	NA	NA	1	1
155	155	TG(16:0/14:0/18:1)+NH4	822.755	C51 H100 O6 N1	22.667	0.214456	0.833178	0.981521	-1.21392	1.48462	22.8969	22.7616	10	10	NA	NA	1	1
156	156	TG(16:0/14:0/20:4)+NH4	844.739	C53 H98 O6 N1	21.724	0.149263	0.883567	0.988075	-1.30469	1.499	17.5367	17.4395	10	10	NA	NA	1	1
157	157	TG(16:0/14:0/20:5)+NH4	842.723	C53 H96 O6 N1	21.125	0.1906	0.851206	0.983083	-1.21201	1.45175	14.4464	14.3265	10	10	NA	NA	1	1
158	158	TG(16:0/14:0/22:6)+NH4	868.739	C55 H98 O6 N1	21.341	-0.344164	0.734729	0.975256	-1.88457	1.35418	15.4594	15.7246	10	10	NA	NA	1	1
159	159	TG(16:0/16:0/16:0)+NH4	824.77	C51 H102 O6 N1	23.379	0.587373	0.565034	0.975256	-0.735625	1.30043	20.7949	20.5125	10	10	NA	NA	1	1
160	160	TG(16:0/16:0/17:0)+NH4	838.786	C52 H104 O6 N1	23.754	0.674508	0.508926	0.975256	-0.566719	1.10025	17.395	17.1282	10	10	NA	NA	1	1
161	161	TG(16:0/16:0/18:1)+NH4	850.786	C53 H104 O6 N1	23.314	0.458722	0.652657	0.975256	-0.886406	1.37551	24.2991	24.0546	10	10	NA	NA	1	1
162	162	TG(16:0/16:0/18:1)+NH4	850.786	C53 H104 O6 N1	23.524	0.293017	0.773085	0.976391	-0.937824	1.24011	16.3646	16.2135	10	10	NA	NA	1	1
163	163	TG(16:0/16:0/18:2)+NH4	848.77	C53 H102 O6 N1	22.634	0.569457	0.577613	0.975256	-0.605105	1.04544	24.4081	24.188	10	10	NA	NA	1	1
164	164	TG(16:0/16:0/20:4)+NH4	872.77	C55 H102 O6 N1	22.402	0.683334	0.506473	0.975256	-0.87363	1.68117	19.089	18.6852	10	10	NA	NA	1	1
165	165	TG(16:0/16:0/20:5)+NH4	870.755	C55 H100 O6 N1	21.868	0.560027	0.582437	0.975256	-0.870121	1.50194	16.8441	16.5282	10	10	NA	NA	1	1
166	166	TG(16:0/16:0/22:6)+NH4	896.77	C57 H102 O6 N1	22.041	0.197283	0.845864	0.981521	-1.29814	1.56674	18.5913	18.457	10	10	NA	NA	1	1
167	167	TG(16:0/16:1/16:1)+NH4	820.739	C51 H98 O6 N1	22.021	-0.500575	0.624202	0.975256	-1.57133	0.975205	21.555	21.8531	10	10	NA	NA	1	1
168	168	TG(16:0/16:1/17:1)+NH4	834.755	C52 H100 O6 N1	22.622	0.60688	0.552362	0.975256	-0.72965	1.31565	22.2802	21.9872	10	10	NA	NA	1	1
169	169	TG(16:0/16:1/18:2)+NH4	846.755	C53 H100 O6 N1	21.997	-0.00654541	0.994873	0.999957	-0.925334	0.919722	23.0531	23.0559	10	10	NA	NA	1	1
170	170	TG(16:0/16:1/22:6)+NH4	894.755	C57 H100 O6 N1	21.319	0.381845	0.70705	0.975256	-1.07313	1.54984	17.2581	17.0197	10	10	NA	NA	1	1
171	171	TG(16:0/17:0/18:1)+NH4	864.801	C54 H106 O6 N1	23.664	-0.00458904	0.996395	0.999957	-1.09648	1.09174	19.3998	19.4022	10	10	NA	NA	1	1
172	172	TG(16:0/17:1/18:1)+NH4	862.786	C54 H104 O6 N1	22.923	0.405234	0.690897	0.975256	-0.735088	1.08106	20.5	20.327	10	10	NA	NA	1	1
173	173	TG(16:0/17:1/18:1)+NH4	862.786	C54 H104 O6 N1	23.612	1.14713	0.266959	0.947207	-0.484334	1.64178	17.2794	16.7007	10	10	NA	NA	1	1
174	174	TG(16:0/17:1/20:4)+NH4	884.77	C56 H102 O6 N1	22.031	0.983298	0.340924	0.975256	-0.54167	1.47075	16.7696	16.305	10	10	NA	NA	1	1
175	175	TG(16:0/18:1/18:1)+NH4	876.801	C55 H106 O6 N1	23.251	1.19966	0.245869	0.945059	-0.304285	1.11396	25.9866	25.5817	10	10	NA	NA	1	1
176	176	TG(16:0/18:1/18:2)+NH4	874.786	C55 H104 O6 N1	22.647	0.090645	0.928811	0.988075	-0.465937	0.507844	26.21	26.189	10	10	NA	NA	1	1
177	177	TG(16:0/18:1/20:4)+NH4	898.786	C57 H104 O6 N1	22.36	1.44649	0.168405	0.812309	-0.249774	1.30764	21.5611	21.0322	10	10	NA	NA	1	1
178	178	TG(16:0/18:1/20:5)+NH4	896.77	C57 H102 O6 N1	21.741	0.145758	0.886041	0.988075	-0.738936	0.847478	20.8725	20.8183	10	10	NA	NA	1	1
179	179	TG(16:0/18:1/22:5)+NH4	924.801	C59 H106 O6 N1	22.673	-0.126657	0.900821	0.988075	-1.37812	1.22297	17.1784	17.256	10	10	NA	NA	1	1
180	180	TG(16:0/18:1/22:6)+NH4	922.786	C59 H104 O6 N1	22.005	0.29268	0.773969	0.976391	-1.0868	1.43108	20.6475	20.4754	10	10	NA	NA	1	1
181	181	TG(16:0/18:2/18:2)+NH4	872.77	C55 H102 O6 N1	22.037	-0.78423	0.443112	0.975256	-1.15922	0.529058	24.2346	24.5497	10	10	NA	NA	1	1
182	182	TG(16:0/18:2/18:3)+NH4	870.755	C55 H100 O6 N1	21.691	0.932549	0.368212	0.975256	-0.587535	1.47847	19.0608	18.6154	10	10	NA	NA	1	1
183	183	TG(16:0/18:2/20:3)+NH4	898.786	C57 H104 O6 N1	21.747	0.550186	0.591536	0.975256	-0.639885	1.07707	17.3202	17.1016	10	10	NA	NA	1	1
184	184	TG(16:0/18:2/20:5)+NH4	894.755	C57 H100 O6 N1	21.171	0.214779	0.832537	0.981521	-0.979934	1.20175	18.0825	17.9716	10	10	NA	NA	1	1
185	185	TG(16:0/18:2/22:0)+NH4	932.864	C59 H114 O6 N1	24.986	-2.54363	0.0229478	0.666543	-1.80768	-0.156539	13.9732	14.9553	10	10	NA	NA	1	1
186	186	TG(16:0/18:2/22:6)+NH4	920.77	C59 H102 O6 N1	21.374	-0.725531	0.479639	0.975256	-1.75238	0.864158	18.8503	19.2945	10	10	NA	NA	1	1
187	187	TG(16:0/20:4/22:6)+NH4	944.77	C61 H102 O6 N1	21.09	0.448049	0.659518	0.975256	-1.02978	1.58756	14.677	14.3981	10	10	NA	NA	1	1
188	188	TG(16:0/22:5/22:6)+NH4	970.786	C63 H104 O6 N1	21.03	0.913636	0.373099	0.975256	-0.688592	1.74707	15.1004	14.5711	10	10	NA	NA	1	1
189	189	TG(16:1/12:0/14:0)+NH4	738.661	C45 H88 O6 N1	20.388	-0.0650807	0.948952	0.988075	-2.22784	2.0956	15.8034	15.8695	10	10	NA	NA	1	1
190	190	TG(16:1/12:0/16:1)+NH4	764.676	C47 H90 O6 N1	20.468	-0.627344	0.539149	0.975256	-2.56198	1.39077	16.086	16.6716	10	10	NA	NA	1	1
191	191	TG(16:1/14:0/14:0)+NH4	766.692	C47 H92 O6 N1	21.237	-0.232985	0.818812	0.981521	-2.39873	1.92469	17.7632	18.0002	10	10	NA	NA	1	1
192	192	TG(16:1/14:0/18:2)+NH4	818.723	C51 H96 O6 N1	21.274	-0.452681	0.657261	0.975256	-1.52519	0.990853	19.1458	19.4129	10	10	NA	NA	1	1
193	193	TG(16:1/16:1/18:2)+NH4	844.739	C53 H98 O6 N1	21.327	-1.19318	0.252332	0.947207	-1.55814	0.443182	19.6145	20.172	10	10	NA	NA	1	1
194	194	TG(16:1/18:2/18:2)+NH4	870.755	C55 H100 O6 N1	21.431	-1.68625	0.109016	0.746781	-2.06333	0.225978	20.1224	21.041	10	10	NA	NA	1	1
195	195	TG(16:1/18:2/18:2)+NH4	870.755	C55 H100 O6 N1	21.545	-0.743106	0.467277	0.975256	-1.63313	0.78099	20.4857	20.9117	10	10	NA	NA	1	1
196	196	TG(16:1/18:2/18:3)+NH4	868.739	C55 H98 O6 N1	20.701	-1.56213	0.136524	0.746781	-1.77247	0.263806	16.2011	16.9554	10	10	NA	NA	1	1
197	197	TG(17:0/18:1/18:1)+NH4	890.817	C56 H108 O6 N1	23.599	0.428446	0.673479	0.975256	-0.494286	0.747217	20.6301	20.5036	10	10	NA	NA	1	1
198	198	TG(17:0/18:1/18:2)+NH4	888.801	C56 H106 O6 N1	22.881	-0.658084	0.519048	0.975256	-2.13638	1.11882	17.4712	17.98	10	10	NA	NA	1	1
199	199	TG(17:0/18:1/20:4)+NH4	912.801	C58 H106 O6 N1	22.675	0.934303	0.362612	0.975256	-0.433191	1.12632	16.8732	16.5266	10	10	NA	NA	1	1
200	200	TG(17:0/18:2/18:2)+NH4	886.786	C56 H104 O6 N1	22.295	-1.22685	0.235686	0.922006	-1.04233	0.27378	18.6161	19.0004	10	10	NA	NA	1	1
201	201	TG(18:0/15:0/16:0)+NH4	838.786	C52 H104 O6 N1	23.61	0.472103	0.644089	0.975256	-0.963143	1.50718	18.4043	18.1323	10	10	NA	NA	1	1
202	202	TG(18:0/16:0/16:0)+NH4	852.801	C53 H106 O6 N1	24.162	1.07869	0.296317	0.971918	-0.511789	1.57673	19.4423	18.9098	10	10	NA	NA	1	1
203	203	TG(18:0/16:0/18:0)+NH4	880.833	C55 H110 O6 N1	25.114	0.456978	0.65386	0.975256	-0.919503	1.42461	16.9588	16.7063	10	10	NA	NA	1	1
204	204	TG(18:0/16:0/18:1)+NH4	878.817	C55 H108 O6 N1	24.071	-0.323934	0.749895	0.975256	-1.3064	0.958369	21.6635	21.8375	10	10	NA	NA	1	1
205	205	TG(18:0/17:0/18:1)+NH4	892.833	C56 H110 O6 N1	24.507	-0.496015	0.626304	0.975256	-1.28058	0.7934	15.5005	15.7441	10	10	NA	NA	1	1
206	206	TG(18:0/18:0/18:0)+NH4	908.864	C57 H114 O6 N1	26.278	0.120348	0.905553	0.988075	-1.08172	1.21308	14.6497	14.584	10	10	NA	NA	1	1
207	207	TG(18:0/18:0/18:1)+NH4	906.848	C57 H112 O6 N1	24.986	-1.13942	0.26953	0.947207	-1.48261	0.44015	17.7154	18.2367	10	10	NA	NA	1	1
208	208	TG(18:0/18:0/20:4)+NH4	928.833	C59 H110 O6 N1	23.697	-0.748439	0.465283	0.975256	-1.04491	0.500306	15.7759	16.0482	10	10	NA	NA	1	1
209	209	TG(18:0/18:1/18:1)+NH4	904.833	C57 H110 O6 N1	23.985	-0.908509	0.37564	0.975256	-1.02798	0.40738	21.3138	21.6241	10	10	NA	NA	1	1
210	210	TG(18:0/18:1/20:0)+NH4	934.88	C59 H116 O6 N1	26.1	-2.08232	0.0529713	0.706302	-1.82448	0.0130206	13.8871	14.7928	10	10	NA	NA	1	1
211	211	TG(18:0/18:1/20:3)+NH4	928.833	C59 H110 O6 N1	23.324	-0.994058	0.333495	0.975256	-1.18953	0.42577	17.9076	18.2895	10	10	NA	NA	1	1
212	212	TG(18:0/18:1/20:3)+NH4	928.833	C59 H110 O6 N1	23.561	1.26889	0.220687	0.909214	-0.240397	0.97328	16.1711	15.8047	10	10	NA	NA	1	1
213	213	TG(18:0/18:1/20:4)+NH4	926.817	C59 H108 O6 N1	22.976	-0.132577	0.89609	0.988075	-0.789471	0.696143	20.0752	20.1219	10	10	NA	NA	1	1
214	214	TG(18:0/18:1/22:6)+NH4	950.817	C61 H108 O6 N1	22.628	-0.0458402	0.963975	0.988075	-1.10405	1.05712	17.6399	17.6633	10	10	NA	NA	1	1
215	215	TG(18:0/18:2/20:4)+NH4	924.801	C59 H106 O6 N1	22.519	1.58185	0.131168	0.746781	-0.169008	1.19785	18.3636	17.8491	10	10	NA	NA	1	1
216	216	TG(18:0/20:4/22:6)+NH4	972.801	C63 H106 O6 N1	21.767	0.355418	0.727285	0.975256	-1.14738	1.60602	14.2807	14.0514	9	10	1	1	1	1
217	217	TG(18:1/11:3/18:1)+NH4	800.676	C50 H90 O6 N1	20.415	0.249212	0.812105	0.981521	-12.3254	15.0651	7.89948	6.52963	4	6	0.654721	1	0.656282	1
218	218	TG(18:1/12:0/20:4)+NH4	842.723	C53 H96 O6 N1	20.925	0.00705163	0.994452	0.999957	-1.13614	1.14378	15.0698	15.0659	10	10	NA	NA	1	1
219	219	TG(18:1/18:1/18:1)+NH4	902.817	C57 H108 O6 N1	23.217	-0.640624	0.529996	0.975256	-0.866167	0.461806	23.4011	23.6032	10	10	NA	NA	1	1
220	220	TG(18:1/18:1/18:2)+NH4	900.801	C57 H106 O6 N1	22.605	-0.914073	0.373352	0.975256	-0.834779	0.329865	24.3263	24.5788	10	10	NA	NA	1	1
221	221	TG(18:1/18:1/20:3)+NH4	926.817	C59 H108 O6 N1	22.795	1.55412	0.144281	0.746781	-0.162265	0.992596	20.5297	20.1145	10	10	NA	NA	1	1
222	222	TG(18:1/18:1/20:4)+NH4	924.801	C59 H106 O6 N1	22.295	0.794611	0.438953	0.975256	-0.373706	0.819378	21.2059	20.9831	10	10	NA	NA	1	1
223	223	TG(18:1/18:1/20:5)+NH4	922.786	C59 H104 O6 N1	21.701	-0.0813141	0.9361	0.988075	-0.672697	0.622608	20.2793	20.3044	10	10	NA	NA	1	1
224	224	TG(18:1/18:1/22:0)+NH4	960.895	C61 H118 O6 N1	25.961	-1.78692	0.090934	0.746781	-2.45207	0.19872	12.4548	13.5815	10	10	NA	NA	1	1
225	225	TG(18:1/18:1/22:4)+NH4	952.833	C61 H110 O6 N1	22.762	1.0309	0.317967	0.975256	-0.234391	0.67794	18.1818	17.9601	10	10	NA	NA	1	1
226	226	TG(18:1/18:1/22:5)+NH4	950.817	C61 H108 O6 N1	22.25	-0.656093	0.525977	0.975256	-1.3431	0.729437	16.9175	17.2243	10	10	NA	NA	1	1
227	227	TG(18:1/18:1/22:5)+NH4	950.817	C61 H108 O6 N1	22.479	0.760657	0.457174	0.975256	-0.421341	0.897051	16.2123	15.9744	10	10	NA	NA	1	1
228	228	TG(18:1/18:1/22:6)+NH4	948.801	C61 H106 O6 N1	21.977	0.272605	0.788581	0.981521	-0.866145	1.12221	18.4355	18.3075	10	10	NA	NA	1	1
229	229	TG(18:1/18:2/18:2)+NH4	898.786	C57 H104 O6 N1	22.006	-1.983	0.0628394	0.706302	-1.60884	0.0464563	22.7858	23.567	10	10	NA	NA	1	1
230	230	TG(18:1/18:2/20:2)+NH4	926.817	C59 H108 O6 N1	22.626	-1.00498	0.329355	0.975256	-0.959724	0.341246	18.8789	19.1881	10	10	NA	NA	1	1
231	231	TG(18:1/18:2/22:0)+NH4	958.88	C61 H116 O6 N1	24.868	-2.40593	0.0270952	0.666543	-2.48609	-0.168247	12.9942	14.3214	10	10	NA	NA	1	1
232	232	TG(18:1/18:2/22:5)+NH4	948.801	C61 H106 O6 N1	21.656	-0.870389	0.399356	0.975256	-1.16441	0.493983	15.9523	16.2875	10	10	NA	NA	1	1
233	233	TG(18:1/18:2/22:6)+NH4	946.786	C61 H104 O6 N1	21.356	-0.609371	0.54992	0.975256	-1.40332	0.772407	17.7714	18.0869	10	10	NA	NA	1	1
234	234	TG(18:2/17:1/18:2)+NH4	884.77	C56 H102 O6 N1	21.683	-1.73271	0.100246	0.746781	-1.3091	0.125736	15.9817	16.5734	10	10	NA	NA	1	1
235	235	TG(18:2/18:2/18:2)+NH4	896.77	C57 H102 O6 N1	21.397	-2.10256	0.0498709	0.706302	-2.2761	-0.000714798	19.625	20.7634	10	10	NA	NA	1	1
236	236	TG(18:2/18:2/20:4)+NH4	920.77	C59 H102 O6 N1	21.089	-0.594111	0.559888	0.975256	-1.10545	0.618275	17.7571	18.0007	10	10	NA	NA	1	1
237	237	TG(18:2/18:2/22:6)+NH4	944.77	C61 H102 O6 N1	20.723	-0.160988	0.873899	0.988075	-1.06101	0.909998	16.2735	16.349	10	10	NA	NA	1	1
238	238	TG(18:3/18:2/18:2)+NH4	894.755	C57 H100 O6 N1	20.755	-2.34086	0.0309889	0.693024	-2.88286	-0.155418	17.0702	18.5893	10	10	NA	NA	1	1
239	239	TG(18:4/16:0/18:2)+NH4	868.739	C55 H98 O6 N1	20.938	-0.0832006	0.934629	0.988075	-0.877033	0.810308	16.9342	16.9676	10	10	NA	NA	1	1
240	240	TG(20:0/16:0/16:0)+NH4	880.833	C55 H110 O6 N1	24.281	0.358452	0.724327	0.975256	-1.19081	1.67917	13.4321	13.1879	10	10	NA	NA	1	1
241	241	TG(20:0/18:1/18:1)+NH4	932.864	C59 H114 O6 N1	24.842	-1.99482	0.0638306	0.706302	-1.22504	0.038498	15.4571	16.0503	10	10	NA	NA	1	1
242	242	TG(20:0/18:1/18:2)+NH4	930.848	C59 H112 O6 N1	23.992	-2.6659	0.0171531	0.666543	-1.47139	-0.166519	16.1799	16.9988	10	10	NA	NA	1	1
243	243	TG(20:1/18:1/18:1)+NH4	930.848	C59 H112 O6 N1	22.327	-0.39628	0.696837	0.975256	-0.834678	0.570741	15.7888	15.9208	10	10	NA	NA	1	1
244	244	TG(20:1/18:1/18:1)+NH4	930.848	C59 H112 O6 N1	23.874	-1.23661	0.23213	0.922006	-1.01266	0.262256	16.7298	17.105	10	10	NA	NA	1	1
245	245	TG(20:1/18:1/18:2)+NH4	928.833	C59 H110 O6 N1	23.195	-1.73718	0.100237	0.746781	-1.29512	0.124906	18.3546	18.9397	10	10	NA	NA	1	1
246	246	TG(4:0/16:0/16:0)+NH4	656.582	C39 H78 O6 N1	18.617	0.440983	0.664477	0.975256	-0.362513	0.55512	15.2986	15.2023	10	10	NA	NA	1	1

## Sheet: Supplemental Table 7-TIM4
Supplementary Table S7: Student's T-test for lipids identified using TIM4-binding between CRPC and healthy controls.	row ID	LipidIon	CalcMz	IonFormula	Base RT	statistic	p.value	padj	low_95conf	high_95conf	cancer_estimate	control_estimate	cancer_count	control_count	chi_sqr	chi_adj	fisher_exact	fish_adj
166	166	TG(16:0/18:1/22:6)+NH4	922.786	C59 H104 O6 N1	22.247	2.47374	0.0242977	0.979865	0.19943	2.52037	14.9244	13.5645	10	9	1	1	1	1
209	209	TG(18:1/18:2/18:2)+NH4	898.786	C57 H104 O6 N1	22.6	2.60422	0.024592	0.979865	0.21575	2.57975	16.594	15.1962	10	10	NA	NA	1	1
135	135	TG(15:0/18:1/18:1)+NH4	862.786	C54 H104 O6 N1	23.192	2.43786	0.025376	0.979865	0.154836	2.08614	15.6054	14.4849	10	10	NA	NA	1	1
155	155	TG(16:0/16:0/20:4)+NH4	872.77	C55 H102 O6 N1	22.645	2.43462	0.0257868	0.979865	0.154603	2.12326	14.6418	13.5029	10	10	NA	NA	1	1
207	207	TG(18:1/18:1/22:6)+NH4	948.801	C61 H106 O6 N1	22.221	2.44247	0.0269573	0.979865	0.108523	1.56142	13.1974	12.3625	10	8	0.456057	1	0.473684	1
206	206	TG(18:1/18:1/20:4)+NH4	924.801	C59 H106 O6 N1	22.552	2.54465	0.0275321	0.979865	0.156862	2.19363	15.7741	14.5989	10	9	1	1	1	1
160	160	TG(16:0/16:1/20:4)+NH4	870.755	C55 H100 O6 N1	21.92	2.32048	0.0361768	0.979865	0.0888719	2.29977	14.1441	12.9498	10	9	1	1	1	1
164	164	TG(16:0/18:1/18:1)+NH4	876.801	C55 H106 O6 N1	23.56	2.08882	0.0521869	0.979865	-0.0147178	2.7905	20.4187	19.0308	10	10	NA	NA	1	1
31	31	PC(16:0/16:1)+H	732.554	C40 H79 O8 N1 P1	12.679	2.07802	0.0552992	0.979865	-0.0259087	2.03828	15.0215	14.0153	10	10	NA	NA	1	1
170	170	TG(16:0/18:2/22:5)+NH4	922.786	C59 H104 O6 N1	21.938	2.09471	0.0589282	0.979865	-0.0410104	1.88632	15.1012	14.1785	10	10	NA	NA	1	1
168	168	TG(16:0/18:2/20:4)+NH4	896.77	C57 H102 O6 N1	21.974	1.97579	0.0706981	0.979865	-0.100779	2.15756	15.5248	14.4964	10	10	NA	NA	1	1
159	159	TG(16:0/16:1/18:1)+NH4	848.77	C53 H102 O6 N1	22.903	1.91996	0.0722144	0.979865	-0.131687	2.74195	19.7979	18.4927	10	10	NA	NA	1	1
190	190	TG(18:0/18:1/20:4)+NH4	926.817	C59 H108 O6 N1	23.249	1.89897	0.0758476	0.979865	-0.061708	1.11822	14.7273	14.199	10	8	0.456057	1	0.473684	1
17	17	ChE(20:4)+NH4	690.618	C47 H80 O2 N1	22.516	1.91455	0.0862724	0.979865	-0.310659	3.90109	12.79	10.9947	7	6	1	1	1	1
136	136	TG(15:0/18:1/18:2)+NH4	860.77	C54 H102 O6 N1	22.566	1.82011	0.0869185	0.979865	-0.135132	1.80561	15.2479	14.4127	10	10	NA	NA	1	1
165	165	TG(16:0/18:1/18:2)+NH4	874.786	C55 H104 O6 N1	22.888	1.83386	0.0919579	0.979865	-0.231363	2.66547	21.49	20.2729	10	10	NA	NA	1	1
199	199	TG(18:1/14:0/18:2)+NH4	846.755	C53 H100 O6 N1	22.226	1.74775	0.0985221	0.979865	-0.241162	2.57068	17.9987	16.8339	10	10	NA	NA	1	1
169	169	TG(16:0/18:2/20:5)+NH4	894.755	C57 H100 O6 N1	21.402	1.74847	0.100303	0.979865	-0.176473	1.80757	13.3557	12.5402	10	8	0.456057	1	0.473684	1
171	171	TG(16:0/18:2/22:6)+NH4	920.77	C59 H102 O6 N1	21.609	1.67774	0.114383	0.979865	-0.209923	1.7539	13.7898	13.0178	10	8	0.456057	1	0.473684	1
117	117	TG(15:0/10:0/18:2)+NH4	750.661	C46 H88 O6 N1	20.22	1.73147	0.134213	0.979865	-0.382355	2.229	11.186	10.2626	4	4	1	1	1	1
197	197	TG(18:1/12:0/20:4)+NH4	842.723	C53 H96 O6 N1	21.159	1.61177	0.13572	0.979865	-0.259569	1.67014	11.9382	11.233	7	6	1	1	1	1
163	163	TG(16:0/17:1/18:1)+NH4	862.786	C54 H104 O6 N1	23.963	1.54102	0.15007	0.979865	-0.281459	1.6253	12.9334	12.2615	9	7	0.57615	1	0.582043	1
225	225	TG(8:0/18:2/18:2)+NH4	760.645	C47 H86 O6 N1	18.91	1.76395	0.155304	0.979865	-0.589003	2.5572	10.5574	9.57328	3	3	1	1	1	1
114	114	TG(15:0/10:0/14:0)+NH4	698.629	C42 H84 O6 N1	19.927	1.55829	0.160794	0.979865	-1.40839	7.03297	10.8482	8.03588	5	8	0.348443	1	0.349845	1
82	82	SM(d18:1/16:0)+H	703.575	C39 H80 O6 N2 P1	12.209	1.47105	0.162195	0.979865	-0.354261	1.92705	19.9837	19.1973	10	10	NA	NA	1	1
174	174	TG(16:1/18:1/18:2)+NH4	872.77	C55 H102 O6 N1	22.27	1.45051	0.169452	0.979865	-0.387979	1.99831	18.9109	18.1058	10	10	NA	NA	1	1
85	85	SM(d18:1/18:3)+H	725.559	C41 H78 O6 N2 P1	12.217	1.38079	0.18934	0.979865	-0.404621	1.86085	16.5482	15.8201	10	10	NA	NA	1	1
153	153	TG(16:0/16:0/18:1)+NH4	850.786	C53 H104 O6 N1	23.629	1.35832	0.191243	0.979865	-0.525256	2.44447	19.0638	18.1042	10	10	NA	NA	1	1
178	178	TG(17:0/18:1/18:2)+NH4	888.801	C56 H106 O6 N1	23.222	1.34971	0.198445	0.979865	-0.408345	1.79618	14.3467	13.6528	10	10	NA	NA	1	1
200	200	TG(18:1/14:0/22:6)+NH4	894.755	C57 H100 O6 N1	21.547	1.39807	0.200045	0.979865	-1.37729	5.59787	12.3321	10.2218	10	8	0.456057	1	0.473684	1
146	146	TG(16:0/14:0/18:1)+NH4	822.755	C51 H100 O6 N1	22.905	1.30504	0.208389	0.979865	-0.583253	2.4944	18.6955	17.74	10	10	NA	NA	1	1
14	14	Cer(d18:1/24:0)+HCOO	694.635	C43 H84 O5 N1	19.748	1.32284	0.211601	0.979865	-0.409242	1.65858	15.2732	14.6485	10	10	NA	NA	1	1
214	214	TG(18:1/18:2/22:6)+NH4	946.786	C61 H104 O6 N1	21.584	1.2531	0.228336	0.979865	-0.340046	1.32143	12.882	12.3913	10	8	0.456057	1	0.473684	1
191	191	TG(18:0/18:1/22:6)+NH4	950.817	C61 H108 O6 N1	22.888	1.25399	0.233728	0.979865	-0.448167	1.66348	13.51	12.9024	9	5	0.143235	1	0.140867	1
32	32	PC(16:0/18:1)+H	760.585	C42 H83 O8 N1 P1	14.223	1.25407	0.236182	0.979865	-0.401666	1.46119	18.6235	18.0937	10	10	NA	NA	1	1
204	204	TG(18:1/18:1/18:2)+NH4	900.801	C57 H106 O6 N1	22.848	1.23045	0.240378	0.979865	-0.667236	2.43204	20.0792	19.1968	10	10	NA	NA	1	1
177	177	TG(17:0/18:1/18:1)+NH4	890.817	C56 H108 O6 N1	23.955	1.21613	0.243341	0.979865	-0.554923	2.01958	15.7993	15.067	10	9	1	1	1	1
98	98	TG(10:0/12:0/18:1)+NH4	710.629	C43 H84 O6 N1	19.61	1.2307	0.243467	0.979865	-0.73537	2.61402	12.8288	11.8895	7	8	1	1	1	1
36	36	PC(16:0/20:5)+H	780.554	C44 H79 O8 N1 P1	11.773	1.19392	0.248008	0.979865	-0.421148	1.52989	14.9139	14.3595	10	10	NA	NA	1	1
105	105	TG(11:0/18:1/18:2)+NH4	804.708	C50 H94 O6 N1	21.101	1.17111	0.282505	0.979865	-2.02152	5.87601	11.5025	9.57521	6	7	1	1	1	1
15	15	Cer(d18:1/24:1)+HCOO	692.62	C43 H82 O5 N1	18.433	1.08036	0.297715	0.979865	-0.630436	1.91733	15.1637	14.5202	10	10	NA	NA	1	1
99	99	TG(10:0/12:0/18:2)+NH4	708.614	C43 H82 O6 N1	18.675	1.11078	0.30275	0.979865	-2.10359	5.85526	11.4761	9.60029	7	7	1	1	1	1
183	183	TG(18:0/16:0/22:6)+NH4	924.801	C59 H106 O6 N1	22.929	-1.06923	0.303467	0.979865	-1.66547	0.55895	12.393	12.9462	10	6	0.0935325	1	0.0866873	1
6	6	AcCa(12:0)+H	344.28	C19 H38 O4 N1	4.128	1.06798	0.306329	0.979865	-1.03088	3.01761	15.7052	14.7118	10	10	NA	NA	1	1
71	71	PE(18:2/18:2)+H	740.522	C41 H75 O8 N1 P1	12.128	-1.05851	0.307931	0.979865	-1.44376	0.490231	13.7386	14.2153	10	10	NA	NA	1	1
216	216	TG(18:3/18:2/18:2)+NH4	894.755	C57 H100 O6 N1	20.974	-1.0552	0.3084	0.979865	-2.01885	0.683574	13.0796	13.7473	10	9	1	1	1	1
9	9	AcCa(14:1)+H	370.295	C21 H40 O4 N1	4.819	1.05736	0.310002	0.979865	-1.18609	3.45049	14.8631	13.7309	10	10	NA	NA	1	1
140	140	TG(16:0/10:0/20:4)+NH4	788.676	C49 H90 O6 N1	20.326	1.07353	0.321884	0.979865	-0.722658	1.88271	11.1415	10.5614	5	4	1	1	1	1
187	187	TG(18:0/18:0/20:4)+NH4	928.833	C59 H110 O6 N1	24.08	-1.04159	0.327218	0.979865	-4.22225	1.58586	9.89485	11.213	9	6	0.3017	1	0.303406	1
94	94	SPH(d24:0)+H	386.399	C24 H52 O2 N1	9.052	0.992268	0.335991	0.979865	-0.975796	2.69033	14.932	14.0747	10	10	NA	NA	1	1
38	38	PC(18:0/18:1)+H	788.616	C44 H87 O8 N1 P1	16	0.988493	0.336056	0.979865	-0.671942	1.86558	15.2508	14.654	10	10	NA	NA	1	1
126	126	TG(15:0/14:0/18:1)+NH4	808.739	C50 H98 O6 N1	22.449	0.998815	0.337682	0.979865	-0.604329	1.62651	13.0768	12.5657	10	10	NA	NA	1	1
134	134	TG(15:0/16:0/18:1)+NH4	836.77	C52 H102 O6 N1	23.252	0.971659	0.346343	0.979865	-0.759375	2.03561	14.7322	14.0941	10	10	NA	NA	1	1
203	203	TG(18:1/18:1/18:1)+NH4	902.817	C57 H108 O6 N1	23.559	0.949168	0.355898	0.979865	-0.726173	1.9131	18.3302	17.7368	10	10	NA	NA	1	1
35	35	PC(16:0/20:4)+H	782.569	C44 H81 O8 N1 P1	12.689	0.950664	0.356546	0.979865	-0.471552	1.23325	18.5866	18.2058	10	10	NA	NA	1	1
7	7	AcCa(12:1)+H	342.264	C19 H36 O4 N1	2.956	0.952335	0.358359	0.979865	-0.976824	2.51597	15.7994	15.0298	10	10	NA	NA	1	1
149	149	TG(16:0/14:0/22:6)+NH4	868.739	C55 H98 O6 N1	21.569	0.956895	0.364476	0.979865	-0.865363	2.12235	12.0806	11.4521	6	5	1	1	1	1
223	223	TG(8:0/14:0/18:1)+NH4	710.629	C43 H84 O6 N1	19.787	0.935933	0.368527	0.979865	-0.66919	1.66876	12.1244	11.6246	7	8	1	1	1	1
79	79	SM(d14:0/18:1)+H	675.544	C37 H76 O6 N2 P1	10.883	0.941764	0.36882	0.979865	-0.644977	1.58616	15.3285	14.8579	10	10	NA	NA	1	1
112	112	TG(14:0/18:2/18:2)+NH4	844.739	C53 H98 O6 N1	21.547	0.918859	0.370584	0.979865	-0.765047	1.95109	14.9441	14.3511	10	10	NA	NA	1	1
184	184	TG(18:0/17:0/18:1)+NH4	892.833	C56 H110 O6 N1	24.81	-0.926782	0.376405	0.979865	-3.8966	1.61285	10.5223	11.6641	10	9	1	1	1	1
91	91	SM(d18:2/16:0)+H	701.559	C39 H78 O6 N2 P1	11.086	0.914426	0.38038	0.979865	-0.632139	1.52799	15.582	15.1341	10	10	NA	NA	1	1
220	220	TG(22:0/18:2/18:2)+NH4	956.864	C61 H114 O6 N1	24.436	0.978788	0.380495	0.979865	-4.07614	8.65328	10.9445	8.65595	3	5	0.648077	1	0.649917	1
157	157	TG(16:0/16:0/22:5)+NH4	898.786	C57 H104 O6 N1	22.788	0.903542	0.3808	0.979865	-0.621482	1.53336	12.3109	11.855	10	7	0.210406	1	0.210526	1
188	188	TG(18:0/18:1/18:1)+NH4	904.833	C57 H110 O6 N1	24.405	0.890304	0.385102	0.979865	-0.838337	2.07067	16.8514	16.2353	10	10	NA	NA	1	1
81	81	SM(d18:0/16:0)+H	705.591	C39 H82 O6 N2 P1	12.879	0.902661	0.387769	0.979865	-0.706435	1.67034	14.0873	13.6053	10	10	NA	NA	1	1
195	195	TG(18:1/12:0/18:2)+NH4	818.723	C51 H96 O6 N1	21.489	0.885169	0.388309	0.979865	-0.987162	2.41582	14.8939	14.1795	10	10	NA	NA	1	1
161	161	TG(16:0/17:0/18:1)+NH4	864.801	C54 H106 O6 N1	23.886	0.878457	0.392997	0.979865	-0.742163	1.78907	15.1089	14.5854	10	9	1	1	1	1
1	1	AcCa(10:0)+H	316.248	C17 H34 O4 N1	1.783	0.877474	0.395964	0.979865	-1.18937	2.81982	18.7396	17.9244	10	10	NA	NA	1	1
162	162	TG(16:0/17:0/18:1)+NH4	864.801	C54 H106 O6 N1	24.035	0.856275	0.404311	0.979865	-0.69088	1.62902	14.2621	13.793	10	10	NA	NA	1	1
30	30	PC(16:0/16:0)+H	734.569	C40 H81 O8 N1 P1	14.151	0.864798	0.404425	0.979865	-0.723979	1.67357	16.7597	16.2849	10	10	NA	NA	1	1
87	87	SM(d18:1/24:1)+H	813.684	C47 H94 O6 N2 P1	17.288	0.864243	0.405029	0.979865	-0.779735	1.79785	15.6266	15.1175	10	10	NA	NA	1	1
224	224	TG(8:0/18:1/18:2)+NH4	762.661	C47 H88 O6 N1	19.79	0.894427	0.408088	0.979865	-0.762242	1.61488	11.7815	11.3552	6	6	1	1	1	1
13	13	Cer(d18:0/16:0)+H	540.535	C34 H70 O3 N1	14.745	0.855132	0.408774	0.979865	-0.953615	2.19196	11.5845	10.9654	9	8	1	1	1	1
106	106	TG(12:0/12:0/14:0)+NH4	684.614	C41 H82 O6 N1	19.574	-0.838245	0.412906	0.979865	-1.42351	0.611621	15.2177	15.6237	10	10	NA	NA	1	1
80	80	SM(d17:1/16:0)+H	689.559	C38 H78 O6 N2 P1	11.54	0.851331	0.413348	0.979865	-0.756801	1.705	14.2902	13.8161	10	10	NA	NA	1	1
143	143	TG(16:0/12:0/18:1)+NH4	794.723	C49 H96 O6 N1	22.219	0.812772	0.42803	0.979865	-1.1725	2.63468	16.5511	15.82	10	10	NA	NA	1	1
145	145	TG(16:0/14:0/16:0)+NH4	796.739	C49 H98 O6 N1	22.954	0.805132	0.431656	0.979865	-0.652868	1.4605	16.8862	16.4824	10	10	NA	NA	1	1
73	73	PI(18:0/18:2)-H	861.55	C45 H82 O13 N0 P1	12.781	0.816816	0.431773	0.979865	-0.612296	1.33161	12.7754	12.4158	10	10	NA	NA	1	1
26	26	LPC(18:1)+H	522.355	C26 H53 O7 N1 P1	7.148	0.7984	0.442541	0.979865	-0.731436	1.5545	15.9876	15.5761	10	10	NA	NA	1	1
129	129	TG(15:0/14:0/18:2)+NH4	806.723	C50 H96 O6 N1	21.893	-0.786001	0.444605	0.979865	-1.31165	0.606757	12.4098	12.7623	10	10	NA	NA	1	1
50	50	PE(16:0/22:6)+H	764.522	C43 H75 O8 N1 P1	12.464	0.772235	0.45014	0.979865	-0.823483	1.77913	14.1764	13.6985	10	10	NA	NA	1	1
44	44	PC(18:1/20:4)+H	808.585	C46 H83 O8 N1 P1	12.787	0.774616	0.450722	0.979865	-0.569913	1.21977	15.7954	15.4705	10	10	NA	NA	1	1
147	147	TG(16:0/14:0/18:2)+NH4	820.739	C51 H98 O6 N1	22.256	0.76605	0.453707	0.979865	-1.11746	2.3981	16.8351	16.1947	10	10	NA	NA	1	1
115	115	TG(15:0/10:0/18:1)+NH4	752.676	C46 H90 O6 N1	20.888	-0.780746	0.454271	0.979865	-1.51289	0.733278	10.8663	11.2561	9	6	0.3017	1	0.303406	1
78	78	PS(18:0/22:6)-H	834.529	C46 H77 O10 N1 P1	12.498	0.766769	0.454822	0.979865	-1.02593	2.18277	13.8266	13.2482	10	10	NA	NA	1	1
97	97	TG(10:0/10:0/18:2)+NH4	680.582	C41 H78 O6 N1	17.532	0.797463	0.454933	0.979865	-0.958605	1.89286	10.591	10.1239	5	4	1	1	1	1
49	49	PE(16:0/22:4)-H	766.539	C43 H77 O8 N1 P1	13.857	0.767555	0.458192	0.979865	-0.987291	2.05363	13.1599	12.6268	10	10	NA	NA	1	1
104	104	TG(10:0/18:2/18:2)+NH4	788.676	C49 H90 O6 N1	19.904	0.771831	0.45852	0.979865	-0.847061	1.7401	11.8411	11.3946	6	7	1	1	1	1
101	101	TG(10:0/14:0/17:1)+NH4	724.645	C44 H86 O6 N1	20.114	0.776719	0.46041	0.979865	-1.03239	2.07175	10.9671	10.4475	5	5	1	1	1	1
41	41	PC(18:0/20:4)+H	810.601	C46 H85 O8 N1 P1	14.226	0.749071	0.463887	0.979865	-0.604215	1.27074	17.1835	16.8502	10	10	NA	NA	1	1
113	113	TG(14:0/18:2/18:3)+NH4	842.723	C53 H96 O6 N1	20.906	0.759727	0.469546	0.979865	-2.56535	5.07586	12.1842	10.9289	9	8	1	1	1	1
212	212	TG(18:1/18:2/20:3)+NH4	924.801	C59 H106 O6 N1	22.264	0.736028	0.472572	0.979865	-0.52074	1.07332	13.3084	13.0321	10	8	0.456057	1	0.473684	1
100	100	TG(10:0/12:0/18:3)+NH4	706.598	C43 H80 O6 N1	17.754	0.777075	0.478363	0.979865	-0.853953	1.53708	10.1536	9.81203	5	3	0.648077	1	0.649917	1
84	84	SM(d18:1/18:1)+H	729.591	C41 H82 O6 N2 P1	12.484	0.722304	0.483267	0.979865	-0.756707	1.51347	14.1621	13.7838	10	10	NA	NA	1	1
150	150	TG(16:0/16:0/16:0)+NH4	824.77	C51 H102 O6 N1	23.549	0.71278	0.485201	0.979865	-0.52516	1.06395	13.1771	12.9077	10	10	NA	NA	1	1
12	12	AcCa(8:0)+H	288.217	C15 H30 O4 N1	0.749	0.718268	0.485255	0.979865	-1.31942	2.63449	20.498	19.8405	10	10	NA	NA	1	1
133	133	TG(15:0/16:0/18:1)+NH4	836.77	C52 H102 O6 N1	23.122	0.716888	0.485479	0.979865	-1.11726	2.23576	13.8217	13.2625	10	10	NA	NA	1	1
57	57	PE(18:0/18:1)+H	746.569	C41 H81 O8 N1 P1	15.745	0.718708	0.485907	0.979865	-0.637927	1.26727	14.4806	14.1659	10	10	NA	NA	1	1
90	90	SM(d18:1/24:2)+H	811.669	C47 H92 O6 N2 P1	15.733	0.718973	0.48591	0.979865	-0.750803	1.49046	14.6619	14.2921	10	10	NA	NA	1	1
148	148	TG(16:0/14:0/20:4)+NH4	844.739	C53 H98 O6 N1	21.951	0.712512	0.486412	0.979865	-0.791474	1.59283	12.9632	12.5626	10	8	0.456057	1	0.473684	1
182	182	TG(18:0/16:0/18:1)+NH4	878.817	C55 H108 O6 N1	24.5	0.710401	0.487087	0.979865	-0.920509	1.85509	17.0614	16.5942	10	10	NA	NA	1	1
42	42	PC(18:0/22:6)+H	834.601	C48 H85 O8 N1 P1	13.776	0.705469	0.490184	0.979865	-0.762039	1.52662	14.5404	14.1581	10	10	NA	NA	1	1
218	218	TG(20:0/18:1/18:2)+NH4	930.848	C59 H112 O6 N1	24.402	-0.702152	0.492822	0.979865	-1.89443	0.95259	12.1198	12.5907	10	8	0.456057	1	0.473684	1
10	10	AcCa(14:2)+H	368.28	C21 H38 O4 N1	3.948	0.704124	0.494242	0.979865	-1.57745	3.09416	15.0674	14.3091	10	10	NA	NA	1	1
64	64	PE(18:0p/22:6)+H	776.559	C45 H79 O7 N1 P1	14.527	0.707813	0.494941	0.979865	-1.11389	2.15479	15.2547	14.7343	9	8	1	1	1	1
194	194	TG(18:1/12:0/12:0)+NH4	738.661	C45 H88 O6 N1	20.583	0.68966	0.501055	0.979865	-1.22345	2.39221	13.6507	13.0664	9	10	1	1	1	1
125	125	TG(15:0/14:0/16:0)+NH4	782.723	C48 H96 O6 N1	22.612	0.683231	0.504748	0.979865	-0.549673	1.06915	14.3913	14.1315	10	10	NA	NA	1	1
88	88	SM(d18:1/24:1)+H	813.684	C47 H94 O6 N2 P1	17.729	0.674562	0.513167	0.979865	-0.895317	1.69393	17.0196	16.6203	10	10	NA	NA	1	1
20	20	DG(18:1/18:2)+NH4	636.556	C39 H74 O5 N1	15.761	0.66791	0.515637	0.979865	-0.60479	1.14775	14.1352	13.8637	10	10	NA	NA	1	1
219	219	TG(20:0/18:2/18:2)+NH4	928.833	C59 H110 O6 N1	23.627	-0.661409	0.519126	0.979865	-1.34005	0.708526	12.589	12.9048	10	8	0.456057	1	0.473684	1
83	83	SM(d18:1/18:0)+H	731.606	C41 H84 O6 N2 P1	13.868	0.656334	0.52427	0.979865	-0.810492	1.5068	14.809	14.4609	10	10	NA	NA	1	1
55	55	PE(16:1e/22:4)-H	750.544	C43 H77 O7 N1 P1	14.561	0.654279	0.525913	0.979865	-0.991496	1.83544	14.1666	13.7447	10	10	NA	NA	1	1
4	4	AcCa(10:2)+H	312.217	C17 H30 O4 N1	0.623	0.644179	0.52839	0.979865	-1.69184	3.17263	16.9608	16.2204	10	10	NA	NA	1	1
154	154	TG(16:0/16:0/18:1)+NH4	850.786	C53 H104 O6 N1	23.863	-0.645022	0.530828	0.979865	-1.50403	0.815825	12.2878	12.6319	10	9	1	1	1	1
67	67	PE(18:1/20:4)-H	764.524	C43 H75 O8 N1 P1	12.961	0.642938	0.531317	0.979865	-0.853454	1.57786	14.5107	14.1485	10	10	NA	NA	1	1
167	167	TG(16:0/18:2/18:3)+NH4	870.755	C55 H100 O6 N1	21.679	0.61472	0.548615	0.979865	-0.902403	1.62737	15.5274	15.1649	10	10	NA	NA	1	1
29	29	LPE(18:0)-H	480.31	C23 H47 O7 N1 P1	8.01	0.588839	0.56931	0.979865	-0.959195	1.64552	13.6403	13.2971	10	10	NA	NA	1	1
19	19	DG(18:1/18:1)+NH4	638.572	C39 H76 O5 N1	16.896	0.571755	0.57687	0.979865	-0.711163	1.22581	13.0597	12.8024	10	10	NA	NA	1	1
142	142	TG(16:0/12:0/16:0)+NH4	768.708	C47 H94 O6 N1	22.255	0.569692	0.5769	0.979865	-1.03099	1.78767	16.4566	16.0783	10	10	NA	NA	1	1
139	139	TG(16:0/10:0/18:2)+NH4	764.676	C47 H90 O6 N1	20.673	0.570737	0.577505	0.979865	-1.29384	2.22836	13.6245	13.1572	9	10	1	1	1	1
37	37	PC(16:0/22:6)+H	806.569	C46 H81 O8 N1 P1	12.301	0.563243	0.580503	0.979865	-0.784197	1.35637	16.6365	16.3504	10	10	NA	NA	1	1
185	185	TG(18:0/17:0/18:1)+NH4	892.833	C56 H110 O6 N1	25.012	0.562832	0.58589	0.979865	-0.903212	1.51424	11.9079	11.6024	7	6	1	1	1	1
52	52	PE(16:0p/22:5)+H	750.543	C43 H77 O7 N1 P1	13.584	0.550875	0.590881	0.979865	-0.933998	1.57506	14.6091	14.2886	10	10	NA	NA	1	1
151	151	TG(16:0/16:0/16:0)+NH4	824.77	C51 H102 O6 N1	23.697	0.533225	0.601177	0.979865	-0.838003	1.4015	16.6202	16.3384	10	10	NA	NA	1	1
102	102	TG(10:0/18:1/18:2)+NH4	790.692	C49 H92 O6 N1	20.677	0.517681	0.615396	0.979865	-1.38698	2.23383	13.0108	12.5874	8	8	1	1	1	1
122	122	TG(15:0/12:0/18:1)+NH4	780.708	C48 H94 O6 N1	21.842	0.510527	0.617447	0.979865	-0.850133	1.38286	12.7847	12.5183	10	10	NA	NA	1	1
28	28	LPC(18:3)+H	518.324	C26 H49 O7 N1 P1	6.937	0.512041	0.619033	0.979865	-0.910398	1.45988	15.3403	15.0656	10	10	NA	NA	1	1
118	118	TG(15:0/12:0/14:0)+NH4	726.661	C44 H88 O6 N1	21.043	0.498215	0.625905	0.979865	-0.732006	1.17614	11.8951	11.673	10	9	1	1	1	1
77	77	PS(18:0/20:4)-H	810.529	C44 H77 O10 N1 P1	12.858	0.498328	0.626864	0.979865	-1.21218	1.93572	15.7241	15.3623	10	10	NA	NA	1	1
72	72	PE(18:2e/20:4)-H	748.529	C43 H75 O7 N1 P1	13.586	0.492715	0.630488	0.979865	-0.951032	1.51248	14.5322	14.2515	10	10	NA	NA	1	1
119	119	TG(15:0/12:0/16:0)+NH4	754.692	C46 H92 O6 N1	21.724	-0.487824	0.631906	0.979865	-0.877647	0.548011	12.8992	13.064	10	9	1	1	1	1
2	2	AcCa(10:1)+H	314.233	C17 H32 O4 N1	1.135	0.487043	0.634546	0.979865	-1.58956	2.51172	19.1101	18.649	10	10	NA	NA	1	1
48	48	PE(16:0/20:4)+H	740.522	C41 H75 O8 N1 P1	12.838	0.470624	0.645269	0.979865	-0.996285	1.55537	15.5916	15.312	10	10	NA	NA	1	1
46	46	PE(16:0/18:1)+H	718.538	C39 H77 O8 N1 P1	14.233	0.467241	0.647819	0.979865	-1.07436	1.66977	15.4593	15.1616	10	10	NA	NA	1	1
156	156	TG(16:0/16:0/20:5)+NH4	870.755	C55 H100 O6 N1	22.105	0.467599	0.647983	0.979865	-0.870413	1.3499	12.3372	12.0974	10	6	0.0935325	1	0.0866873	1
215	215	TG(18:2/18:2/20:4)+NH4	920.77	C59 H102 O6 N1	21.285	0.460183	0.652548	0.979865	-0.728609	1.12602	13.0818	12.8831	10	9	1	1	1	1
65	65	PE(18:1/18:1)+H	744.554	C41 H79 O8 N1 P1	14.348	0.452482	0.657988	0.979865	-0.86067	1.31984	13.9471	13.7175	10	10	NA	NA	1	1
75	75	PS(18:0/18:1)-H	788.545	C42 H79 O10 N1 P1	14.232	0.448458	0.661066	0.979865	-1.18795	1.81188	14.2263	13.9143	10	10	NA	NA	1	1
33	33	PC(16:0/18:2)+H	758.569	C42 H81 O8 N1 P1	12.974	0.449205	0.661463	0.979865	-0.580614	0.881276	19.7862	19.6359	10	10	NA	NA	1	1
63	63	PE(18:0p/22:5)+H	778.575	C45 H81 O7 N1 P1	15.016	0.44446	0.664696	0.979865	-1.23894	1.87308	13.3094	12.9923	10	10	NA	NA	1	1
130	130	TG(15:0/14:1/20:1)+NH4	834.755	C52 H100 O6 N1	22.864	0.443713	0.664957	0.979865	-1.36542	2.06612	21.4752	21.1249	10	10	NA	NA	1	1
128	128	TG(15:0/14:0/18:2)+NH4	806.723	C50 H96 O6 N1	21.768	0.439603	0.666654	0.979865	-0.667627	1.01358	12.3331	12.1602	9	10	1	1	1	1
74	74	PI(18:0/20:4)-H	885.55	C47 H82 O13 N0 P1	12.569	0.440721	0.666756	0.979865	-0.87809	1.32737	15.5759	15.3512	10	10	NA	NA	1	1
86	86	SM(d18:1/22:0)+H	787.669	C45 H92 O6 N2 P1	17.731	0.427684	0.676667	0.979865	-1.11045	1.65076	16.2925	16.0224	10	10	NA	NA	1	1
211	211	TG(18:1/18:2/20:2)+NH4	926.817	C59 H108 O6 N1	22.845	0.40814	0.689666	0.979865	-1.05834	1.55277	14.557	14.3098	10	8	0.456057	1	0.473684	1
138	138	TG(16:0/10:0/18:1)+NH4	766.692	C47 H92 O6 N1	21.454	0.403978	0.692492	0.979865	-1.42866	2.0897	14.8437	14.5132	10	10	NA	NA	1	1
51	51	PE(16:0p/20:4)+H	724.528	C41 H75 O7 N1 P1	13.493	0.393532	0.700164	0.979865	-1.06359	1.5387	16.3559	16.1184	10	10	NA	NA	1	1
141	141	TG(16:0/12:0/14:0)+NH4	740.676	C45 H90 O6 N1	21.473	0.384146	0.705371	0.979865	-0.937497	1.35704	15.7719	15.5621	10	10	NA	NA	1	1
34	34	PC(16:0/20:3)+H	784.585	C44 H83 O8 N1 P1	13.307	0.378324	0.711837	0.979865	-0.778677	1.10565	18.187	18.0235	10	10	NA	NA	1	1
16	16	ChE(18:2)+NH4	666.618	C45 H80 O2 N1	23.039	0.373554	0.713765	0.979865	-1.53583	2.1912	14.2392	13.9115	10	8	0.456057	1	0.473684	1
45	45	PC(18:2/18:2)+H	782.569	C44 H81 O8 N1 P1	12.098	-0.364789	0.720775	0.979865	-0.933362	0.662239	14.8803	15.0159	10	10	NA	NA	1	1
39	39	PC(18:0/18:2)+H	786.601	C44 H85 O8 N1 P1	14.556	0.364479	0.72228	0.979865	-0.637884	0.891784	18.5378	18.4109	10	10	NA	NA	1	1
205	205	TG(18:1/18:1/20:2)+NH4	928.833	C59 H110 O6 N1	23.489	-0.357031	0.726008	0.979865	-1.48484	1.05855	13.6783	13.8915	10	8	0.456057	1	0.473684	1
66	66	PE(18:1/18:2)+H	742.538	C41 H77 O8 N1 P1	13.208	-0.357749	0.726326	0.979865	-1.05373	0.754568	14.1224	14.272	10	10	NA	NA	1	1
40	40	PC(18:0/20:3)+H	812.616	C46 H87 O8 N1 P1	15.005	0.353539	0.72922	0.979865	-0.800951	1.11529	14.8275	14.6703	10	10	NA	NA	1	1
175	175	TG(16:1/18:2/18:3)+NH4	868.739	C55 H98 O6 N1	20.909	-0.358748	0.729431	0.979865	-1.40282	1.02738	11.7707	11.9584	10	7	0.210406	1	0.210526	1
53	53	PE(16:0p/22:6)+H	748.528	C43 H75 O7 N1 P1	13.08	0.350303	0.730342	0.979865	-1.02534	1.43423	13.7776	13.5731	10	10	NA	NA	1	1
54	54	PE(16:1e/20:4)-H	722.513	C41 H73 O7 N1 P1	13.488	0.350075	0.731791	0.979865	-1.11377	1.54546	16.238	16.0221	10	10	NA	NA	1	1
137	137	TG(15:0/18:2/18:2)+NH4	858.755	C54 H100 O6 N1	21.927	-0.346687	0.73335	0.979865	-0.838579	0.602871	12.4159	12.5337	10	8	0.456057	1	0.473684	1
208	208	TG(18:1/18:2/18:2)+NH4	898.786	C57 H104 O6 N1	22.238	0.341594	0.737045	0.979865	-1.16925	1.61901	17.9401	17.7153	10	10	NA	NA	1	1
221	221	TG(6:0/14:0/18:2)+NH4	680.582	C41 H78 O6 N1	17.703	0.344535	0.746581	0.979865	-10.8229	13.9919	8.67858	7.09409	4	3	1	1	1	1
202	202	TG(18:1/17:1/18:2)+NH4	886.786	C56 H104 O6 N1	22.567	0.328345	0.747469	0.979865	-0.731773	0.996576	13.4035	13.2711	10	8	0.456057	1	0.473684	1
158	158	TG(16:0/16:0/22:6)+NH4	896.77	C57 H102 O6 N1	22.284	0.319702	0.753674	0.979865	-0.974862	1.31834	13.2836	13.1119	10	7	0.210406	1	0.210526	1
24	24	LPC(16:0)+H	496.34	C24 H51 O7 N1 P1	6.941	0.320071	0.755343	0.979865	-1.10478	1.47686	19.4797	19.2937	10	10	NA	NA	1	1
43	43	PC(18:1/18:2)+H	784.585	C44 H83 O8 N1 P1	13.087	-0.306724	0.764506	0.979865	-0.862657	0.650526	16.2026	16.3087	10	10	NA	NA	1	1
201	201	TG(18:1/17:1/18:1)+NH4	888.801	C56 H106 O6 N1	23.891	0.307025	0.766619	0.979865	-0.930231	1.21632	11.4523	11.3092	9	4	0.0607612	1	0.0572755	1
110	110	TG(12:0/18:2/18:2)+NH4	816.708	C51 H94 O6 N1	20.753	0.29874	0.768634	0.979865	-1.18984	1.58359	12.9012	12.7043	10	10	NA	NA	1	1
18	18	DG(16:0/18:2)+NH4	610.541	C37 H72 O5 N1	15.68	0.293985	0.772304	0.979865	-0.744898	0.986248	12.3392	12.2186	10	10	NA	NA	1	1
58	58	PE(18:0/18:2)+H	744.554	C41 H79 O8 N1 P1	14.556	0.284208	0.780594	0.979865	-0.819778	1.06902	15.266	15.1414	10	10	NA	NA	1	1
62	62	PE(18:0p/22:4)+H	780.59	C45 H83 O7 N1 P1	16.025	0.277429	0.786177	0.979865	-1.31613	1.70015	14.3925	14.2005	10	10	NA	NA	1	1
144	144	TG(16:0/12:0/18:2)+NH4	792.708	C49 H94 O6 N1	21.508	0.275029	0.786725	0.979865	-1.69771	2.2051	14.7876	14.5339	10	10	NA	NA	1	1
108	108	TG(12:0/14:0/14:0)+NH4	712.645	C43 H86 O6 N1	20.586	-0.270362	0.790278	0.979865	-1.06059	0.820359	15.5099	15.63	10	10	NA	NA	1	1
11	11	AcCa(6:0)+H	260.186	C13 H26 O4 N1	0.498	0.272016	0.790472	0.979865	-1.34756	1.72949	19.3871	19.1962	10	10	NA	NA	1	1
22	22	LPC(15:0)+H	482.324	C23 H49 O7 N1 P1	6.414	-0.272112	0.790578	0.979865	-1.50523	1.17401	16.1806	16.3462	10	10	NA	NA	1	1
181	181	TG(18:0/16:0/18:0)+NH4	880.833	C55 H110 O6 N1	25.706	-0.260672	0.797999	0.979865	-1.94886	1.52514	13.577	13.7888	10	10	NA	NA	1	1
213	213	TG(18:1/18:2/22:0)+NH4	958.88	C61 H116 O6 N1	25.449	-0.259232	0.802421	0.979865	-2.68511	2.14798	11.0344	11.303	6	6	1	1	1	1
192	192	TG(18:0/18:2/20:0)+NH4	932.864	C59 H114 O6 N1	25.567	-0.254063	0.803423	0.979865	-1.28437	1.01408	11.1185	11.2537	6	9	0.3017	1	0.303406	1
70	70	PE(18:1e/22:6)-H	774.544	C45 H77 O7 N1 P1	14.54	0.250648	0.805147	0.979865	-1.12322	1.42558	13.4882	13.3371	10	10	NA	NA	1	1
69	69	PE(18:1e/22:4)-H	778.576	C45 H81 O7 N1 P1	16.027	0.249446	0.807275	0.979865	-1.3126	1.6516	14.1301	13.9606	10	10	NA	NA	1	1
193	193	TG(18:0/18:2/22:0)+NH4	960.895	C61 H118 O6 N1	26.881	-0.25238	0.808629	0.979865	-2.21037	1.79103	10.2522	10.4618	5	6	1	1	1	1
21	21	DG(18:2/18:2)+NH4	634.541	C39 H72 O5 N1	14.6	-0.244118	0.811026	0.979865	-0.953845	0.760524	12.9783	13.075	10	10	NA	NA	1	1
56	56	PE(16:1e/22:6)-H	746.513	C43 H73 O7 N1 P1	13.087	0.238299	0.814567	0.979865	-1.12963	1.4167	13.5786	13.4351	10	10	NA	NA	1	1
60	60	PE(18:0/22:6)-H	790.539	C45 H77 O8 N1 P1	13.871	0.23799	0.814627	0.979865	-0.894609	1.12284	12.4591	12.345	10	10	NA	NA	1	1
124	124	TG(15:0/14:0/16:0)+NH4	782.723	C48 H96 O6 N1	22.484	0.23779	0.814764	0.979865	-0.644022	0.808243	14.0702	13.9881	10	10	NA	NA	1	1
173	173	TG(16:0/6:0/16:0)+NH4	684.614	C41 H82 O6 N1	19.793	0.236707	0.817233	0.979865	-0.991152	1.23004	12.0782	11.9587	10	9	1	1	1	1
95	95	SPH(t16:0)+H	290.269	C16 H36 O3 N1	4.071	-0.219941	0.829869	0.979865	-1.81081	1.48108	18.0851	18.25	10	10	NA	NA	1	1
27	27	LPC(18:2)+H	520.34	C26 H51 O7 N1 P1	6.492	0.217921	0.831667	0.979865	-1.10127	1.34176	16.8302	16.71	10	10	NA	NA	1	1
68	68	PE(18:1e/20:4)-H	750.544	C43 H77 O7 N1 P1	14.98	0.214464	0.833671	0.979865	-1.13961	1.38945	16.0148	15.8898	10	10	NA	NA	1	1
176	176	TG(17:0/12:0/12:0)+NH4	726.661	C44 H88 O6 N1	20.885	-0.210709	0.835747	0.979865	-0.891742	0.730372	11.5824	11.6631	10	9	1	1	1	1
23	23	LPC(16:0)+H	496.34	C24 H51 O7 N1 P1	6.738	0.195495	0.848774	0.979865	-1.21564	1.4508	15.3896	15.272	10	10	NA	NA	1	1
109	109	TG(12:0/14:0/18:3)+NH4	762.661	C47 H88 O6 N1	19.923	0.197077	0.849592	0.979865	-1.30283	1.53759	11.842	11.7246	6	5	1	1	1	1
196	196	TG(18:1/12:0/18:2)+NH4	818.723	C51 H96 O6 N1	21.645	-0.192956	0.849747	0.979865	-1.68957	1.41051	13.0315	13.1711	10	10	NA	NA	1	1
92	92	SM(d20:0/18:1)+H	759.637	C43 H88 O6 N2 P1	15.649	0.188092	0.853468	0.979865	-1.10775	1.32101	13.3025	13.1958	10	10	NA	NA	1	1
103	103	TG(10:0/18:1/18:2)+NH4	790.692	C49 H92 O6 N1	20.831	0.181682	0.859133	0.979865	-1.3851	1.63437	12.3694	12.2448	8	8	1	1	1	1
5	5	AcCa(10:3)+H	310.201	C17 H28 O4 N1	0.627	0.177433	0.861977	0.979865	-1.99447	2.35033	19.1923	19.0144	10	10	NA	NA	1	1
123	123	TG(15:0/12:0/18:2)+NH4	778.692	C48 H92 O6 N1	21.1	-0.161519	0.873809	0.979865	-0.988003	0.848646	11.507	11.5767	9	10	1	1	1	1
120	120	TG(15:0/12:0/16:0)+NH4	754.692	C46 H92 O6 N1	21.877	0.150131	0.882684	0.979865	-0.692523	0.797358	12.9991	12.9467	10	9	1	1	1	1
96	96	SPH(t20:1)+H	344.316	C20 H42 O3 N1	5.706	0.142652	0.889181	0.979865	-1.50255	1.71043	16.2451	16.1411	10	10	NA	NA	1	1
226	226	TG(8:0/8:0/8:0)+NH4	488.395	C27 H54 O6 N1	9.978	0.134803	0.895125	0.979865	-1.57319	1.77932	15.0301	14.927	10	10	NA	NA	1	1
121	121	TG(15:0/12:0/18:1)+NH4	780.708	C48 H94 O6 N1	21.705	-0.128529	0.899396	0.979865	-0.983417	0.87133	11.9392	11.9952	10	10	NA	NA	1	1
3	3	AcCa(10:1)+H	314.233	C17 H32 O4 N1	1.333	0.125875	0.901964	0.979865	-1.76528	1.98114	17.0264	16.9185	10	10	NA	NA	1	1
61	61	PE(18:0p/20:4)+H	752.559	C43 H79 O7 N1 P1	14.984	0.124644	0.90283	0.979865	-1.21589	1.36378	16.1989	16.1249	10	10	NA	NA	1	1
47	47	PE(16:0/18:2)+H	716.522	C39 H75 O8 N1 P1	13.079	0.122304	0.904572	0.979865	-0.930038	1.04138	14.5048	14.4491	10	10	NA	NA	1	1
8	8	AcCa(12:3)+H	338.233	C19 H32 O4 N1	5.836	-0.117638	0.908297	0.979865	-1.58109	1.41908	18.8928	18.9738	10	10	NA	NA	1	1
111	111	TG(14:0/14:0/20:4)+NH4	816.708	C51 H94 O6 N1	21.18	-0.115044	0.909968	0.979865	-0.980329	0.880099	11.8148	11.8649	10	9	1	1	1	1
152	152	TG(16:0/16:0/17:0)+NH4	838.786	C52 H104 O6 N1	24.104	-0.114259	0.910567	0.979865	-1.33896	1.20285	12.9314	12.9995	10	10	NA	NA	1	1
180	180	TG(18:0/16:0/16:0)+NH4	852.801	C53 H106 O6 N1	24.595	0.109682	0.914171	0.979865	-1.54887	1.71633	15.0995	15.0158	10	10	NA	NA	1	1
217	217	TG(20:0/18:1/18:1)+NH4	932.864	C59 H114 O6 N1	25.418	-0.107161	0.915956	0.979865	-1.2498	1.12926	11.6865	11.7468	10	9	1	1	1	1
132	132	TG(15:0/16:0/16:0)+NH4	810.755	C50 H100 O6 N1	23.307	0.106996	0.916204	0.979865	-1.01812	1.12579	14.3182	14.2643	10	10	NA	NA	1	1
186	186	TG(18:0/18:0/18:1)+NH4	906.848	C57 H112 O6 N1	25.565	-0.104798	0.917784	0.979865	-1.43057	1.29535	14.1177	14.1853	10	9	1	1	1	1
76	76	PS(18:0/18:2)-H	786.529	C42 H77 O10 N1 P1	13.08	0.101171	0.921133	0.979865	-1.56811	1.72031	12.3338	12.2577	10	10	NA	NA	1	1
189	189	TG(18:0/18:1/20:0)+NH4	934.88	C59 H116 O6 N1	26.871	-0.0979397	0.923501	0.979865	-1.43695	1.31253	11.3254	11.3877	7	8	1	1	1	1
179	179	TG(18:0/15:0/16:0)+NH4	838.786	C52 H104 O6 N1	23.955	-0.0900586	0.929318	0.981267	-1.15074	1.05668	14.7963	14.8433	10	9	1	1	1	1
59	59	PE(18:0/20:4)+H	768.554	C43 H79 O8 N1 P1	14.289	0.0849148	0.933506	0.981267	-1.116	1.2082	16.2807	16.2346	10	10	NA	NA	1	1
127	127	TG(15:0/14:0/18:1)+NH4	808.739	C50 H98 O6 N1	22.568	0.0786171	0.938586	0.982039	-1.06722	1.14745	14.1059	14.0658	10	10	NA	NA	1	1
93	93	SM(t18:1/22:6)+H	791.57	C45 H80 O7 N2 P1	13.313	-0.0658315	0.948699	0.984725	-1.4822	1.39616	17.8265	17.8695	10	10	NA	NA	1	1
107	107	TG(12:0/13:0/14:0)+NH4	698.629	C42 H84 O6 N1	20.103	0.0629479	0.950779	0.984725	-0.8743	0.926698	11.1449	11.1187	8	8	1	1	1	1
172	172	TG(16:0/18:3/18:3)+NH4	868.739	C55 H98 O6 N1	21.057	-0.0525029	0.959693	0.984725	-1.51558	1.45063	11.3603	11.3928	10	7	0.210406	1	0.210526	1
25	25	LPC(18:0)+H	524.371	C26 H55 O7 N1 P1	7.907	0.0490533	0.961852	0.984725	-1.2973	1.35563	18.5186	18.4894	10	10	NA	NA	1	1
116	116	TG(15:0/10:0/18:1)+NH4	752.676	C46 H90 O6 N1	21.037	0.0473791	0.962939	0.984725	-1.0347	1.08105	11.678	11.6548	9	7	0.57615	1	0.582043	1
198	198	TG(18:1/13:0/18:2)+NH4	832.739	C52 H98 O6 N1	21.875	0.0392004	0.969262	0.986726	-0.818886	0.849497	12.1015	12.0861	10	9	1	1	1	1
210	210	TG(18:1/18:2/18:3)+NH4	896.77	C57 H102 O6 N1	21.593	0.0159488	0.98746	0.999975	-1.38993	1.41112	15.4218	15.4112	10	10	NA	NA	1	1
222	222	TG(6:0/18:1/18:2)+NH4	734.629	C45 H84 O6 N1	18.895	-0.00948338	0.992701	0.999975	-1.72873	1.71495	11.4418	11.4486	5	4	1	1	1	1
89	89	SM(d18:1/24:2)+H	811.669	C47 H92 O6 N2 P1	13.304	0.00248416	0.998062	0.999975	-1.40953	1.41272	20.9705	20.969	10	10	NA	NA	1	1
131	131	TG(15:0/16:0/16:0)+NH4	810.755	C50 H100 O6 N1	23.172	-3.1998e-05	0.999975	0.999975	-0.820101	0.820076	14.1944	14.1944	10	10	NA	NA	1	1

## Sheet: Supplemental Table 8-SEC
Supplementary Table S8: Student's T-test for metabolites identified using size exclusion chromatography between NSCLC and healthy controls.
	row ID	row m/z	row retention time	row identity (all IDs)	Identity Mapped	Mapping Type	Formula	KEGG	HMDB	PubChem	row number of detected peaks	Number of non-zero peaks	Percent pre-gap peaks	Percent non-zero peaks	Heavy-labeled flag	Identified flag	Non-heavy identified flag	statistic	p.value	padj	low_95conf	high_95conf	LC_estimate	control_estimate	LC_count	control_count	chi_sqr	chi_adj	fisher_exact	fish_adj
176	pos_09189	189.123	4.72125	Nalpha-Acetyl-L-Lysine	Nalpha-Acetyl-L-Lysine	1A	C8H16N2O3	C12989	HMDB0000446	92907	29	39	74.359	100	0	1	1	-4.96958	7.03143e-05	0.01343	-1.75263	-0.717093	17.255	18.4898	13	10	NA	NA	1	1
132	pos_00278	116.07	4.10849	L-Proline	L-Proline	1A	C5H9NO2	C00148	HMDB0000162	145742	39	39	100	100	0	1	1	-2.80694	0.0119386	0.730763	-0.589966	-0.0841414	29.6108	29.9479	13	10	NA	NA	1	1
136	pos_00668	147.112	10.1747	L-Lysine	L-Lysine	1A	C6H14N2O2	C00047	HMDB0000182	5962	37	39	94.8718	100	0	1	1	-2.54229	0.0201067	0.730763	-0.510496	-0.0490841	25.5992	25.879	13	10	NA	NA	1	1
138	pos_01521	204.123	3.34044	O-Acetyl-L-carnitine	O-Acetyl-L-carnitine	1A	C9H17NO4	C02571	HMDB0000201	7045767	38	39	97.4359	100	0	1	1	2.43269	0.0255345	0.730763	0.0894141	1.21624	28.3117	27.6588	13	10	NA	NA	1	1
[truncated: 187 more rows]

## Sheet: Supplemental Table 9-Lectin
	Supplementary Table S9: Student's T-test for metabolites identified using lectin-binding between NSCLC and healthy controls.
[truncated: 101 more rows]

[truncated: 4 more sheets: Supplemental Table 10-TIM4, Supplemental Table 11-SEC, Supplemental Table 12-Lectin, Supplemental Table 13-TIM4]
